# Supplementary material for: Chagas disease vector control and Taylor's law
Source: PLoS Negl Trop Dis. 2017 Nov 30;11(11):e0006092. doi: 10.1371/journal.pntd.0006092 (PMC5734788; doi:10.1371/journal.pntd.0006092)
Supplement: S1 Table — includes no survey 2 for Pampa del Indio. (XLSX) [file pntd.0006092.s002.xlsx]

## Sheet: TableS1Caption-Key
Table S1. A key to habitat abbreviations and, for Triatoma infestans only, the sample means and sample variances of relative bug population density, by study, by survey, and by habitat. Table S1 includes no survey 2 for Pampa del Indio.
abbreviation	meaning
ckc	chicken coop
ckh	chicken house
ckn	chicken nest
ckst	chicken stick
ckt	chicken tree
cw	cow corral
domi	domicile
gr	granary
gt	goat corral
kt	kitchen
lt	latrine
n	nest
o	other habitats combined
orc	orchard
ov	oven
pg	pig corral
pm	piled materials
rg	elevated chicken nest
sh	open shed
st	storeroom
tr	tree without chickens
interven	0 core (sustained surveillance, Amamá)
	1 peripheral (pulsed surveillance)

## Sheet: AmamáCorePeriphery
	core (sustained surveillance)			peripheral (pulsed surveillance)
Habitat	meanti	varti	num_sites	meanti	varti	num_sites		numtitotal	meantitotal	vartitotal
ckc	1.33333	30.8	36	0	0	10	ckc	26	0.0769231	0.153846
ckh	0	0	35	1.33333	5.33333	3	ckh	154	0.00649351	0.00649351
ckt	0.00649351	0.00649351	154	0.0131579	0.0131579	76	ckt	86	0	0
cw	0.0232558	0.0232558	43	0.104167	0.350621	48	cw	108	1.94444	33.4361
domi	0.166667	0.363636	144	1.45045	16.3589	111	domi	114	0.552632	9.50605
gt	1.94444	33.4361	108	2.45918	24.9725	98	gt	49	1	25.75
kt	1	25.75	49	1.64286	60.8693	42	kt	43	0.0232558	0.0232558
lt	0	0	86	0.45614	8.50251	57	lt	68	0.161765	0.406277
o	1.08333	8.62879	12	5.16667	136.967	6	o	144	0.166667	0.363636
orc	0	0	15	0	0	2	orc	15	0	0
ov	0.592593	18.963	54	0.113636	0.568182	44	ov	36	1.33333	30.8
pg	0.552632	9.50605	114	0.476744	2.77004	86	pg	35	0	0
pm	0	0	39	0.235294	0.941176	17	pm	54	0.592593	18.963
sh	0	0	38	0.0571429	0.114286	35	sh	39	0	0
st	0.161765	0.406277	68	4.78462	372.047	65	st	12	1.08333	8.62879
tr	0.0769231	0.153846	26	0	0	2	tr	38	0	0
n	0	0	4

## Sheet: Olta
Habitat	meanti_preint	varti_preint	num_sites_preint	meanti_postint	varti_postint	num_sites_postint		meanti_preint	varianceti_preint
st	7.56757	175.852	148	1.9527	62.8617	148		7.56757	175.853
ckt	0.991667	11.1344	120	0.883333	35.9695	120		0.991667	11.1344
gt	5.96805	96.0631	313	3.02875	33.2075	313		5.96805	96.0631
pg	1.44	28.9045	50	0.62	4.52612	50		1.44	28.9045
kt	4.74603	52.1925	63	0.52381	4.15668	63		4.74603	52.1925
chc	6.42697	128.293	89	2.77528	90.3126	89		6.42697	128.293
o	9.3	284.908	50	0.42	2.82	50		9.3	284.908
pm	4.92593	78.6866	27	0.407407	1.09687	27		4.92593	78.6866

## Sheet: Figueroa
Habitat	meanti_oct03	varti_oct03	num_sites_oct03	meanti_oct04	varti_oct04	num_sites_oct04	meanti_mar05	varti_mar05	num_sites_mar05	code	mean_inf_mar04	sd_inf_mar04	var_inf_mar04	num_inf_mar04
ckt	0	0	42	1.66667	25	9	0	0	74	ckt				0
lt	0.0521739	0.225324	115	0.0357143	0.0357143	28	0.020979	0.0629371	143	lt	0	0	0	2
gt	1.27564	13.0397	156	0.24	1.19434	100	0.482269	6.73718	141	gt	0.71831	2.82935	8.00522	71
pg	0.910112	6.26306	178	0.184	1.65135	125	0.340314	1.67831	191	pg	0.221154	0.622503	0.38751	104
kt	0.688889	15.5592	135	0.28	4.82595	75	0.410072	2.27265	139	kt	0.189189	0.700707	0.49099	37
st	1.4812	31.2061	133	0.210526	1.66175	76	0.992537	24.1879	134	st	0.471698	2.03436	4.13862	53
domi	1.77128	19.9207	188	0.076087	0.137004	92	0.840816	13.0524	245	domi				0
ckc	1.58242	27.2015	91	0.458333	6.21099	48	1.16327	33.3339	98	ckc	0.272727	0.801277	0.642045	33
ckh	2.29412	31.9706	17	0	0	7	0	0	10	ckh	0		0	1
sh	0	0	18	0.625	6.25	16	0.314286	2.04538	35	sh	0		0	1
gr	3.25806	134.465	31	0.0454545	0.0454545	22	1.09375	26.2812	32	gr	2.57143	9.33739	87.1869	14
Habitats with 0 infested exemplars or with mean 0 vectors above are expunged from tabulation below. Other entries are identical.
Habitat	meanti_oct03	varti_oct03	num_sites_oct03	meanti_oct04	varti_oct04	num_sites_oct04		meanti_oct03	varti_oct03		meanti_mar05	varti_mar05	num_sites_mar05
lt	0.0521739	0.225324	115	0.0357143	0.0357143	28		0.0521739	0.225324		0.020979	0.0629371	143
gt	1.27564	13.0397	156	0.24	1.19434	100		1.27564	13.0397		0.482269	6.73718	141
pg	0.910112	6.26306	178	0.184	1.65135	125		0.910112	6.26306		0.340314	1.67831	191
kt	0.688889	15.5592	135	0.28	4.82595	75		0.688889	15.5592		0.410072	2.27265	139
st	1.4812	31.2061	133	0.210526	1.66175	76		1.4812	31.2061		0.992537	24.1879	134
domi	1.79032	20.1017	188	0.076087	0.137004	92		1.79032	20.1017		0.847737	13.1544	245
ckc	1.58242	27.2015	91	0.458333	6.21099	48		1.58242	27.2015		1.16327	33.3339	98
gr	3.25806	134.465	31	0.0454545	0.0454545	22		3.25806	134.465		1.09375	26.2812	32

## Sheet: PPI_T.infestByHabitat
Survey	Habitat	meanti	varti	num_sites
1	ckc	1.46667	58.4818	45
1	ckh	0.844037	32.0958	109
1	ckn	2.48305	74.6621	118
1	ckst	0.16	0.667755	50
1	ckt	0.0135135	0.0134216	148
1	domi	2.11892	40.0183	370
1	gr	0.307692	3.11336	39
1	gt	0.0169492	0.0338983	118
1	kt	1.56633	35.8263	196
1	lt	0.0134529	0.0403587	223
1	ov	0	0	156
1	o	1.24742	56.0006	97
1	pg	0.63	74.4353	200
1	pm	0	0	19
1	st	1.52083	20.6989	144
3	ckc	0.289474	3.18421	38
3	ckh	0.262774	1.93044	137
3	ckn	0.23913	1.65773	138
3	ckst	0	0	66
3	ckt	0	0	245
3	domi	0.108295	0.623349	434
3	gr	0.189189	0.990991	37
3	gt	0	0	151
3	kt	0.115556	1.29016	225
3	lt	0.0793103	1.67189	290
3	ov	0	0	212
3	o	0.401709	17.3114	117
3	pg	0.0255319	0.0762684	235
3	pm	0.0454545	0.0454545	22
3	st	0.213415	2.00939	164
4	ckc	0.594595	13.0811	37
4	ckh	0.446429	5.60071	112
4	ckn	0.236842	2.30115	152
4	ckst	0	0	70
4	ckt	0	0	262
4	domi	0.0344037	0.152837	436
4	gr	0.731707	21.9512	41
4	gt	0	0	148
4	kt	0.183406	2.55393	229
4	lt	0.0731707	1.53659	287
4	ov	0	0	186
4	o	0.269231	7.53846	104
4	pg	0	0	213
4	pm	0	0	15
4	st	0.153333	0.855526	150
5	ckc	1.32258	24.2258	31
5	ckh	0.10084	0.447372	119
5	ckn	0	0	147
5	ckst	0	0	69
5	ckt	0.0153257	0.0613027	261
5	domi	0.0666667	1.67129	405
5	gr	0.205882	1.07754	34
5	gt	0.0134228	0.0268456	149
5	kt	0.0704225	0.499734	213
5	lt	0	0	246
5	ov	0	0	177
5	o	0	0	88
5	pg	0	0	205
5	pm	0	0	15
5	st	0.0857143	0.726413	140
6	ckc	0.137931	0.551724	29
6	ckh	0.155738	2.95902	122
6	ckn	0.225352	3.3673	142
6	ckst	0.0140845	0.0140845	71
6	ckt	0	0	299
6	domi	0.182464	2.7196	422
6	gr	0.0227273	0.0227273	44
6	gt	0	0	156
6	kt	0.236967	5.56263	211
6	lt	0	0	292
6	ov	0.0704225	1.05634	213
6	o	0	0	104
6	pg	0.0280374	0.0837172	214
6	pm	0	0	28
6	st	0.331169	7.2687	154
7	ckc	0	0	30
7	ckh	0	0	102
7	ckn	0.0130719	0.0261438	153
7	ckst	0	0	70
7	ckt	0	0	306
7	domi	0	0	431
7	gr	0	0	43
7	gt	0	0	156
7	kt	0.0186047	0.0276896	215
7	lt	0.0233333	0.163333	300
7	ov	0	0	212
7	o	0	0	87
7	pg	0	0	211
7	pm	0	0	25
7	st	0.00636943	0.00636943	157
8	ckc	0	0	27
8	ckh	0	0	98
8	ckn	0.134615	1.29144	156
8	ckst	0	0	69
8	ckt	0	0	286
8	domi	0.026506	0.132146	415
8	gr	0.340909	5.11364	44
8	gt	0	0	138
8	kt	0.0251256	0.125628	199
8	lt	0.0590278	1.00347	288
8	ov	0	0	197
8	o	0	0	77
8	pg	0	0	189
8	pm	0	0	25
8	st	0	0	138
9	ckc	0	0	20
9	ckh	0	0	86
9	ckn	0.0125786	0.0251572	159
9	ckst	0	0	59
9	ckt	0	0	267
9	domi	0.00250627	0.00250627	399
9	gr	0	0	36
9	gt	0	0	142
9	kt	0.00510204	0.00510204	196
9	lt	0	0	271
9	ov	0	0	201
9	o	0	0	73
9	pg	0	0	163
9	pm	0	0	12
9	st	0.116279	1.74419	129

## Sheet: PPI_longit
Survey	Habitat	meanti	varti	num_sites	Survey	Habitat	meanti	varti	num_sites	Survey	Habitat	meanti	varti	num_sites	Survey	Habitat	meanti	varti	num_sites	Survey	Habitat	meanti	varti	num_sites	Survey	Habitat	meanti	varti	num_sites	Survey	Habitat	meanti	varti	num_sites	Survey	Habitat	meanti	varti	num_sites		media mean	media n	ds mean	ds n	cv n
1	ckt	0.0135135	0.0134216	148	3	ckt	0	0	245	4	ckt	0	0	262	5	ckt	0.0153257	0.0613027	261	6	ckt	0	0	299	7	ckt	0	0	306	8	ckt	0	0	286	9	ckt	0	0	267	ckt	0.0036049	259.25	0.00669252	49.4708	19.0823
1	lt	0.0134529	0.0403587	223	3	lt	0.0793103	1.67189	290	4	lt	0.0731707	1.53659	287	5	lt	0	0	246	6	lt	0	0	292	7	lt	0.0233333	0.163333	300	8	lt	0.0590278	1.00347	288	9	lt	0	0	271	lt	0.0310369	274.625	0.0341164	26.7578	9.74341
1	gt	0.0169492	0.0338983	118	3	gt	0	0	151	4	gt	0	0	148	5	gt	0.0134228	0.0268456	149	6	gt	0	0	156	7	gt	0	0	156	8	gt	0	0	138	9	gt	0	0	142	gt	0.0037965	144.75	0.00709264	12.4757	8.61878
1	pg	0.63	74.4353	200	3	pg	0.0255319	0.0762684	235	4	pg	0	0	213	5	pg	0	0	205	6	pg	0.0280374	0.0837172	214	7	pg	0	0	211	8	pg	0	0	189	9	pg	0	0	163	pg	0.0854462	203.75	0.220366	21.0899	10.3509
1	kt	1.56633	35.8263	196	3	kt	0.115556	1.29016	225	4	kt	0.183406	2.55393	229	5	kt	0.0704225	0.499734	213	6	kt	0.236967	5.56263	211	7	kt	0.0186047	0.0276896	215	8	kt	0.0251256	0.125628	199	9	kt	0.00510204	0.00510204	196	kt	0.277689	210.5	0.527203	12.7167	6.04118
1	st	1.52083	20.6989	144	3	st	0.213415	2.00939	164	4	st	0.153333	0.855526	150	5	st	0.0857143	0.726413	140	6	st	0.331169	7.2687	154	7	st	0.00636943	0.00636943	157	8	st	0	0	138	9	st	0.116279	1.74419	129	st	0.303389	147	0.503731	11.4018	7.7563
1	domi	2.11892	40.0183	370	3	domi	0.108295	0.623349	434	4	domi	0.0344037	0.152837	436	5	domi	0.0666667	1.67129	405	6	domi	0.182464	2.7196	422	7	domi	0	0	431	8	domi	0.026506	0.132146	415	9	domi	0.00250627	0.00250627	399	domi	0.31747	414	0.730448	22.2967	5.38568
1	ckc	1.46667	58.4818	45	3	ckc	0.289474	3.18421	38	4	ckc	0.594595	13.0811	37	5	ckc	1.32258	24.2258	31	6	ckc	0.137931	0.551724	29	7	ckc	0	0	30	8	ckc	0	0	27	9	ckc	0	0	20	ckc	0.476406	32.125	0.602494	7.67998	23.9066
1	ckh	0.844037	32.0958	109	3	ckh	0.262774	1.93044	137	4	ckh	0.446429	5.60071	112	5	ckh	0.10084	0.447372	119	6	ckh	0.155738	2.95902	122	7	ckh	0	0	102	8	ckh	0	0	98	9	ckh	0	0	86	ckh	0.226227	110.625	0.294167	15.7656	14.2514
1	ov	0	0	156	3	ov	0	0	212	4	ov	0	0	186	5	ov	0	0	177	6	ov	0.0704225	1.05634	213	7	ov	0	0	212	8	ov	0	0	197	9	ov	0	0	201	ov	0.00880282	194.25	0.0248981	20.2255	10.4121
1	pm	0	0	19	3	pm	0.0454545	0.0454545	22	4	pm	0	0	15	5	pm	0	0	15	6	pm	0	0	28	7	pm	0	0	25	8	pm	0	0	25	9	pm	0	0	12	pm	0.00568182	20.125	0.0160706	5.76783	28.66
1	o	1.24742	56.0006	97	3	o	0.401709	17.3114	117	4	o	0.269231	7.53846	104	5	o	0	0	88	6	o	0	0	104	7	o	0	0	87	8	o	0	0	77	9	o	0	0	73	o	0.239795	93.375	0.435874	14.8799	15.9356
1	ckst	0.16	0.667755	50	3	ckst	0	0	66	4	ckst	0	0	70	5	ckst	0	0	69	6	ckst	0.0140845	0.0140845	71	7	ckst	0	0	70	8	ckst	0	0	69	9	ckst	0	0	59	ckst	0.0217606	65.5	0.0560742	7.34847	11.219
1	ckn	2.48305	74.6621	118	3	ckn	0.23913	1.65773	138	4	ckn	0.236842	2.30115	152	5	ckn	0	0	147	6	ckn	0.225352	3.3673	142	7	ckn	0.0130719	0.0261438	153	8	ckn	0.134615	1.29144	156	9	ckn	0.0125786	0.0251572	159	ckn	0.41808	145.625	0.840894	13.1902	9.05767
1	gr	0.307692	3.11336	39	3	gr	0.189189	0.990991	37	4	gr	0.731707	21.9512	41	5	gr	0.205882	1.07754	34	6	gr	0.0227273	0.0227273	44	7	gr	0	0	43	8	gr	0.340909	5.11364	44	9	gr	0	0	36	gr	0.224763	39.75	0.245193	3.84522	9.67351
Incomplete data expunged
Survey	Habitat	meanti	varti	num_sites	Survey	Habitat	meanti	varti	num_sites		meanti	varti
1	lt	0.0134529	0.0403587	223	3	lt	0.0793103	1.67189	290		0.0134529	0.0403587
1	pg	0.63	74.4353	200	3	pg	0.0255319	0.0762684	235		0.63	74.4353
1	kt	1.56633	35.8263	196	3	kt	0.115556	1.29016	225		1.56633	35.8263
1	st	1.52083	20.6989	144	3	st	0.213415	2.00939	164		1.52083	20.6989
1	domi	2.11892	40.0183	370	3	domi	0.108295	0.623349	434		2.11892	40.0183
1	ckc	1.46667	58.4818	45	3	ckc	0.289474	3.18421	38		1.46667	58.4818
1	ckh	0.844037	32.0958	109	3	ckh	0.262774	1.93044	137		0.844037	32.0958
1	o	1.24742	56.0006	97	3	o	0.401709	17.3114	117		1.24742	56.0006
1	ckn	2.48305	74.6621	118	3	ckn	0.23913	1.65773	138		2.48305	74.6621
1	gr	0.307692	3.11336	39	3	gr	0.189189	0.990991	37		0.307692	3.11336

## Sheet: PPI_Tinf_surv1_surv3
habitat	meanti_1	varti_1	num_sites_1	meanti_3	varti_3	num_sites_3	totti_1	totti_3
ckc	1.46667	58.4818	45	0.289474	3.18421	38	66	11
ckh	0.844037	32.0958	109	0.262774	1.93044	137	92	36
ckn	2.48305	74.6621	118	0.23913	1.65773	138	293	33
ckst	0.16	0.667755	50	0	0	66	8	0
ckt	0.0135135	0.0134216	148	0	0	245	2	0
domi	2.11892	40.0183	370	0.108295	0.623349	434	784	47
gr	0.307692	3.11336	39	0.189189	0.990991	37	12	7
gt	0.0169492	0.0338983	118	0	0	151	2	0
kt	1.56633	35.8263	196	0.115556	1.29016	225	307	26
lt	0.0134529	0.0403587	223	0.0793103	1.67189	290	3	23
o	1.24742	56.0006	97	0.401709	17.3114	117	121	47
pg	0.63	74.4353	200	0.0255319	0.0762684	235	126	6
pm	0	0	19	0.0454545	0.0454545	22	0	1
st	1.52083	20.6989	144	0.213415	2.00939	164	219	35
