# Supplementary material for: Chagas disease vector control and Taylor's law
Source: PLoS Negl Trop Dis. 2017 Nov 30;11(11):e0006092. doi: 10.1371/journal.pntd.0006092 (PMC5734788; doi:10.1371/journal.pntd.0006092)
Supplement: S2 Table — (XLSX) [file pntd.0006092.s003.xlsx]

## Sheet: Figueroa_readme
DATA SHEET Figueroa03_05_raw_data
habitat
	chicken tree
	latrine
	goat or sheep corral
	horse corral
	pig corral
	kitchen
	cow corral
	storeroom
	domicile
	orchard fence
	chicken coop
	chicken house
	oven
	piled materials
	nest
	other
	open shed
	granary
infestans	T. infestans
guasa	T. guasayana
garcia	T. garciabesi
nd	no vector data available, either missing or identified site no longer present or inaccessible.
Variable construction: species_nymphal instar or adult stage/total_inspection date
VARIABLES
date_inspect_oct03
village
id_house_n
habitat
infestans_male_oct03
infestans_female_oct03
infestans_5_oct03
infestans_4_oct03
infestans_3_oct03
infestans_2_oct03
infestans_1_oct03
infestans_tot_oct03
guasa_tot_oct03
garcia_tot_oct03
date_insect_spray
date_inspect_mar04
infestans_presence_mar04
infestans_tot_mar04
infestans_1_5_mar04
infestans_female_male_mar04
guasa_presence_mar04
garcia_presence_mar04
date_inspect_oct_04
infestans_tot_oct04
infestans_1_3_oct_04
infestans__4_5_oct_04
infestans_female_oct04
infestans_male_oct04
guasa_tot_oct04
garcia_tot_oct04
date_inspect_mar05
infestans_1_3_oct_04
infestans_4_5_oct_04
infestans_female_oct04
infestans_male_oct04
infestans_tot_mar05
guasa_tot_mar05
garcia_tot_mar05
DATA SHEET	Figueroa_summary_data
Variable construction: statistic_species_inspectiondate
VARIABLES
mean_inf_oct03
sd_inf_oct03
var_inf_oct03
num_inf_oct03
mean_guasa_oct03
sd_guasa_oct03
var_guasa_oct03
num_guasa_oct03
mean_garcia_oct03
sd_garcia_oct03
var_garcia_oct03
num_garcia_oct03
mean_inf_mar04
sd_inf_mar04
var_inf_mar04
num_inf_mar04
mean_inf_oct04
sd_inf_oct04
var_inf_oct04
num_inf_oct04
mean_inf_mar05
sd_inf_mar05
var_inf_mar05
num_inf_mar05
mean_guasa_oct04
sd_guasa_oct04
var_guasa_oct04
num_guasa_oct04
mean_garcia_oct04
sd_garcia_oct04
var_garcia_oct04
num_garcia_oct04
mean_guasa_mar05
sd_guasa_mar05
var_guasa_mar05
num_guasa_mar05
mean_garcia_mar05
sd_garcia_mar05
var_garcia_mar05
num_garcia_mar05

## Sheet: Figueroa_summary_data
habitat	code	mean_inf_oct03	sd_inf_oct03	var_inf_oct03	num_inf_oct03	mean_guasa_oct03	sd_guasa_oct03	var_guasa_oct03	num_guasa_oct03	mean_garcia_oct03	sd_garcia_oct03	var_garcia_oct03	num_garcia_oct03	mean_inf_mar04	sd_inf_mar04	var_inf_mar04	num_inf_mar04	mean_inf_oct04	sd_inf_oct04	var_inf_oct04	num_inf_oct04	mean_inf_mar05	sd_inf_mar05	var_inf_mar05	num_inf_mar05	mean_guasa_oct04	sd_guasa_oct04	var_guasa_oct04	num_guasa_oct04	mean_garcia_oct04	sd_garcia_oct04	var_garcia_oct04	num_garcia_oct04	mean_guasa_mar05	sd_guasa_mar05	var_guasa_mar05	num_guasa_mar05	mean_garcia_mar05	sd_garcia_mar05	var_garcia_mar05	num_garcia_mar05
chicken tree	ckt	0	0	0	42	0	0	0	42	0.02381	0.154303	0.0238094	42			0	0	1.66667	5	25	9	0	0	0	74	0	0	0	9	0	0	0	9	0	0	0	74	0.067568	0.477754	0.228249	74
latrine	lt	0.052174	0.474683	0.225324	115	0	0	0	115	0	0	0	115	0	0	0	2	0.035714	0.188982	0.0357142	28	0.020979	0.250873	0.0629373	143	0	0	0	28	0	0	0	28	0.013986	0.167248	0.0279719	143	0	0	0	143
goat or sheep corral	gt	1.27564	3.61105	13.0397	156	0.051282	0.406319	0.165095	156	0.00641	0.080064	0.00641024	156	0.71831	2.82935	8.00522	71	0.24	1.09286	1.19434	100	0.482269	2.59561	6.73719	141	0.05	0.219043	0.0479798	100	0.01	0.1	0.01	100	0.12766	0.532529	0.283587	141	0	0	0	141
horse corral	ho				0				0				0				0				0	0	0	0	3				0				0	0	0	0	3	0	0	0	3
pig corral	pg	0.910112	2.50261	6.26306	178	0.050562	0.356893	0.127373	178	0.005618	0.074953	0.00561795	178	0.221154	0.622503	0.38751	104	0.184	1.28505	1.65135	125	0.340314	1.2955	1.67832	191	0.008	0.089443	0.00800005	125	0	0	0	125	0.052356	0.303284	0.0919812	191	0.068063	0.711245	0.505869	191
kitchen	kt	0.688889	3.94452	15.5592	135	0	0	0	135	0	0	0	135	0.189189	0.700707	0.49099	37	0.28	2.1968	4.82593	75	0.410072	1.50753	2.27265	139	0	0	0	75	0	0	0	75	0.071942	0.848189	0.719425	139	0.007194	0.084819	0.00719426	139
cow corral	cw	0	0	0	35	0	0	0	35	0	0	0	35	0	0	0	3	0	0	0	16	0	0	0	36	0	0	0	16	0	0	0	16	0	0	0	36	0	0	0	36
storeroom	st	1.4812	5.58624	31.2061	133	0.015038	0.122162	0.0149236	133	0.007519	0.086711	0.0075188	133	0.471698	2.03436	4.13862	53	0.210526	1.28909	1.66175	76	0.992537	4.91812	24.1879	134	0	0	0	76	0	0	0	76	0.014925	0.121709	0.0148131	134	0.014925	0.172774	0.0298509	134
domicile	domi	1.77128	4.46326	19.9207	188	0.047872	0.297666	0.088605	188	0.005319	0.072932	0.00531908	188			0	0	0.076087	0.370141	0.137004	92	0.840816	3.61281	13.0524	245	0.021739	0.14663	0.0215004	92	0	0	0	92	0.008163	0.127775	0.0163265	245	0	0	0	245
orchard fence	or	0	0	0	6	0	0	0	6	0	0	0	6			0	0	0		0	1	0	0	0	10	0		0	1	0		0	1	0	0	0	10	0	0	0	10
chicken coop	ckc	1.58242	5.2155	27.2014	91	0	0	0	91	0.010989	0.104828	0.0109889	91	0.272727	0.801277	0.642045	33	0.458333	2.49219	6.21101	48	1.16327	5.77355	33.3339	98	0.020833	0.144338	0.0208335	48	0	0	0	48	0.122449	0.677553	0.459078	98	0.183673	1.17839	1.3886	98
chicken house	ckh	2.29412	5.65425	31.9705	17	0.058824	0.242536	0.0588237	17	0	0	0	17	0		0	1	0	0	0	7	0	0	0	10	0	0	0	7	0	0	0	7	0	0	0	10	0.1	0.316228	0.1	10
oven	ov	0	0	0	60	0	0	0	60	0	0	0	60	0.6	1.34164	1.8	5	0	0	0	12	0	0	0	71	0	0	0	12	0	0	0	12	0	0	0	71	0	0	0	71
piled materials	pm	0	0	0	28	0	0	0	28	0	0	0	28	0	0	0	2	0	0	0	2	0	0	0	14	0	0	0	2	0	0	0	2	0	0	0	14	0	0	0	14
nest	n	0	0	0	10	0	0	0	10	0	0	0	10	0		0	1	0	0	0	3	0	0	0	8	0	0	0	3	0	0	0	3	0	0	0	8	0	0	0	8
other	o	0	0	0	3	0	0	0	3	0	0	0	3			0	0	0	0	0	2	0	0	0	14	0	0	0	2	0	0	0	2	0	0	0	14	0	0	0	14
open shed	sh	0	0	0	18	0	0	0	18	0	0	0	18	0		0	1	0.625	2.5	6.25	16	0.314286	1.43017	2.04539	35	0	0	0	16	0	0	0	16	0	0	0	35	0	0	0	35
granary	gr	3.25806	11.5959	134.465	31	0	0	0	31	0	0	0	31	2.57143	9.33739	87.1869	14	0.045455	0.213201	0.0454547	22	1.09375	5.12652	26.2812	32	0	0	0	22	0	0	0	22	0.03125	0.176777	0.0312501	32	0	0	0	32

## Sheet: Figueroa03_05_raw_data
date_inspect_oct03	village	id_house_n	habitat	infestans_1_oct03	infestans_2_oct03	infestans_3_oct03	infestans_4_oct03	infestans_5_oct03	infestans_female_oct03	infestans_male_oct03	infestans_tot_oct03	guasa_tot_oct03	garcia_tot_oct03	date_insect_spray	date_inspect_mar04	infestans_presence_mar04	infestans_1_5_mar04	infestans_female_male_mar04	infestans_tot_mar04	guasa_presence_mar04	garcia_presence_mar04	date_inspect_oct_04	infestans_1_3_oct_04	infestans__4_5_oct_04	infestans_female_oct04	infestans_male_oct04	infestans_tot_oct04	guasa_tot_oct04	garcia_tot_oct04	date_inspect_mar05	infestans_1_3_mar05	infestans_4_5_mar05	infestans_female_mar05	infestans_male_mar05	infestans_tot_mar05	guasa_tot_mar05	garcia_tot_mar05
2003-10-22	BNE	21	domicile	0	9	9	4	9	0	1	32	0	0	2003-10-25		nd	nd	nd	nd	nd	nd		nd	nd	nd	nd	nd	nd	nd		nd	nd	nd	nd	nd	nd	nd
2003-10-22	BNE	21	goat or sheep corral	0	0	0	0	0	0	0	0	0	0	2003-11-03		nd	nd	nd	nd	nd	nd		nd	nd	nd	nd	nd	nd	nd		nd	nd	nd	nd	nd	nd	nd
2003-10-22	BNE	21	nest	0	0	0	0	0	0	0	0	0	0	2003-11-03		nd	nd	nd	nd	nd	nd		nd	nd	nd	nd	nd	nd	nd		nd	nd	nd	nd	nd	nd	nd
2003-10-22	BNE	21	storeroom	0	0	0	0	0	0	0	0	0	0	2003-11-03		nd	nd	nd	nd	nd	nd		nd	nd	nd	nd	nd	nd	nd		nd	nd	nd	nd	nd	nd	nd
2003-10-22	BNE	21	latrine	0	0	0	0	0	0	0	0	0	0	2003-11-03		nd	nd	nd	nd	nd	nd		nd	nd	nd	nd	nd	nd	nd		nd	nd	nd	nd	nd	nd	nd
2003-10-21	BNE	11	domicile	0	0	0	0	0	0	1	1	0	0	2003-10-28		nd	nd	nd	nd	nd	nd	2004-10-19	0	0	0	0	0	0	0	2005-03-15	0	0	0	0	0	0	0
2003-10-21	BNE	11	goat or sheep corral	0	0	0	0	6	1	4	11	0	0	2003-10-28	20	1	1	2	3	0	0	2004-10-19	0	0	0	0	0	0	0	2005-03-15	0	0	0	2	2	0	0
2003-10-21	BNE	11	pig corral	0	0	0	0	0	0	0	0	0	0	2003-10-28		nd	nd	nd	nd	nd	nd	2004-10-19	0	0	0	0	0	0	0	2005-03-15	0	0	0	0	0	0	0
2003-10-21	BNE	11	kitchen	0	0	0	0	0	0	0	0	0	0	2003-10-28		nd	nd	nd	nd	nd	nd	2004-10-19	0	0	0	0	0	0	0	2005-03-15	0	0	0	0	0	0	0
2003-10-21	BNE	11	latrine	0	0	0	0	0	0	0	0	0	0	2003-10-28		nd	nd	nd	nd	nd	nd		nd	nd	nd	nd	nd	nd	nd	2005-03-15	0	0	0	0	0	0	0
	BNE	11	chicken tree	nd	nd	nd	nd	nd	nd	nd	nd	nd	nd			nd	nd	nd	nd	nd	nd		nd	nd	nd	nd	nd	nd	nd	2005-03-15	0	0	0	0	0	0	0
2003-10-21	BNE	8	domicile	0	0	0	0	0	0	0	0	0	0	2003-10-30		nd	nd	nd	nd	nd	nd	2004-10-19	0	0	0	0	0	0	0	2005-03-08	0	0	0	1	1	0	0
	BNE	8	domicile	nd	nd	nd	nd	nd	nd	nd	nd	nd	nd			nd	nd	nd	nd	nd	nd	2004-10-19	0	0	0	0	0	0	0	2005-03-08	0	0	0	0	0	0	0
2003-10-21	BNE	8	goat or sheep corral	0	0	0	0	0	2	4	6	0	0	2003-10-30	20	1	2	3	5	0	0	2004-10-19	1	1	1	0	3	0	0	2005-03-08	0	0	0	0	0	0	0
2003-10-21	BNE	8	pig corral	0	0	0	0	0	0	0	0	0	0	2003-10-30		nd	nd	nd	nd	nd	nd		nd	nd	nd	nd	nd	nd	nd	2005-03-08	0	0	0	0	0	0	0
2003-10-21	BNE	8	storeroom	5	12	5	6	10	3	8	49	0	0	2003-10-30	20	0	0	0	0	0	0	2004-10-19	0	0	0	0	0	0	0	2005-03-08	0	0	0	0	0	0	0
2003-10-21	BNE	8	oven	0	0	0	0	0	0	0	0	0	0	2003-10-30	20	1	0	3	3	0	0	2004-10-19	0	0	0	0	0	0	0	2005-03-08	0	0	0	0	0	0	0
2003-10-21	BNE	8	chicken house	0	0	0	2	5	1	0	8	0	0	2003-10-30		nd	nd	nd	nd	nd	nd	2004-10-19	0	0	0	0	0	0	0	2005-03-08	0	0	0	0	0	0	0
	BNE	8	open shed	nd	nd	nd	nd	nd	nd	nd	nd	nd	nd			nd	nd	nd	nd	nd	nd	2004-10-19	0	0	0	0	0	0	0	2005-03-08	0	0	0	0	0	0	0
	BNE	8	granary	nd	nd	nd	nd	nd	nd	nd	nd	nd	nd			nd	nd	nd	nd	nd	nd		nd	nd	nd	nd	nd	nd	nd	2005-03-15	0	0	0	0	0	0	0
2003-10-22	BNE	17	domicile	0	0	0	0	1	0	1	2	0	0	2003-10-25		nd	nd	nd	nd	nd	nd		nd	nd	nd	nd	nd	nd	nd	2005-03-15	0	0	0	0	0	0	0
2003-10-22	BNE	17	goat or sheep corral	0	1	0	2	0	0	0	3	0	0	2003-10-28	20	0	0	0	0	0	0	2004-10-20	0	0	0	0	0	0	0	2005-03-15	0	0	0	0	0	0	0
2003-10-22	BNE	17	pig corral	0	0	0	0	0	0	0	0	0	0	2003-10-28	20	0	0	0	0	0	0		nd	nd	nd	nd	nd	nd	nd	2005-03-15	0	0	0	0	0	0	0
2003-10-22	BNE	17	cow corral	0	0	0	0	0	0	0	0	0	0	2003-10-28		nd	nd	nd	nd	nd	nd		nd	nd	nd	nd	nd	nd	nd	2005-03-15	0	0	0	0	0	0	0
2003-10-22	BNE	17	kitchen	0	0	0	1	3	0	4	8	0	0	2003-10-28		nd	nd	nd	nd	nd	nd	2004-10-20	0	0	0	0	0	0	0	2005-03-15	0	0	0	0	0	0	0
2003-10-22	BNE	17	latrine	0	0	0	0	0	0	0	0	0	0	2003-10-28		nd	nd	nd	nd	nd	nd	2004-10-20	0	0	0	0	0	0	0	2005-03-15	0	0	0	0	0	0	0
2003-10-22	BNE	17	storeroom	0	0	1	1	3	1	0	6	0	1	2003-10-28		nd	nd	nd	nd	nd	nd	2004-10-20	0	0	0	0	0	0	0	2005-03-15	0	0	0	0	0	0	0
	BNE	17	granary	nd	nd	nd	nd	nd	nd	nd	nd	nd	nd			nd	nd	nd	nd	nd	nd	2004-10-20	0	0	0	0	0	0	0	2005-03-15	0	0	0	0	0	0	0
2003-10-22	BNE	16	domicile	0	0	0	0	1	0	0	1	0	0	2003-10-25		nd	nd	nd	nd	nd	nd		nd	nd	nd	nd	nd	nd	nd	2005-03-15	1	2	0	0	3	0	0
2003-10-22	BNE	16	goat or sheep corral	0	0	0	0	0	0	0	0	0	0	2003-10-28		nd	nd	nd	nd	nd	nd	2004-10-20	0	0	0	0	0	0	0	2005-03-15	0	0	0	0	0	0	0
2003-10-22	BNE	16	pig corral	0	0	0	0	0	0	0	0	0	0	2003-10-28		nd	nd	nd	nd	nd	nd		nd	nd	nd	nd	nd	nd	nd	2005-03-15	0	0	0	0	0	0	0
2003-10-22	BNE	16	cow corral	0	0	0	0	0	0	0	0	0	0	2003-10-28		nd	nd	nd	nd	nd	nd	2004-10-20	0	0	0	0	0	0	0	2005-03-15	0	0	0	0	0	0	0
2003-10-22	BNE	16	chicken coop	0	0	0	0	0	0	0	0	0	0	2003-10-28		nd	nd	nd	nd	nd	nd	2004-10-20	0	0	0	0	0	0	0	2005-03-15	0	0	0	0	0	0	0
2003-10-22	BNE	16	storeroom	0	0	1	2	12	5	15	35	0	0	2003-10-28	20	1	4	0	4	0	0	2004-10-20	0	0	0	0	0	0	0	2005-03-15	1	0	0	0	1	0	0
2003-10-22	BNE	16	storeroom	0	0	0	0	4	1	4	9	1	0	2003-10-28	20	1	14	0	14	0	0	2004-10-20	0	0	1	1	2	0	0	2005-03-15	0	0	0	0	0	0	0
2003-10-22	BNE	16	chicken coop	0	2	2	3	6	3	2	18	0	0	2003-10-28	20	0	0	0	0	0	1	2004-10-20	0	0	1	1	2	0	0	2005-03-15	0	0	0	0	0	0	6
2003-10-22	BNE	16	kitchen	0	0	0	0	0	0	0	0	0	0	2003-10-28		nd	nd	nd	nd	nd	nd		nd	nd	nd	nd	nd	nd	nd	2005-03-15	0	0	0	1	1	0	0
2003-10-22	BNE	16	latrine	0	0	0	0	0	0	0	0	0	0	2003-10-28	20	0	0	0	0	0	0	2004-10-20	0	0	0	0	0	0	0	2005-03-15	0	0	0	0	0	0	0
2003-10-22	BNE	16	goat or sheep corral	0	0	0	0	0	0	0	0	0	0	2003-10-28		nd	nd	nd	nd	nd	nd		nd	nd	nd	nd	nd	nd	nd	2005-03-15	0	0	0	0	0	0	0
2003-10-21	BNE	1	domicile	0	0	0	0	0	0	0	0	0	0	2003-10-29		nd	nd	nd	nd	nd	nd		nd	nd	nd	nd	nd	nd	nd	2005-03-08	0	0	0	1	1	0	0
2003-10-21	BNE	1	goat or sheep corral	1	1	0	1	1	0	0	4	0	0	2003-10-29	20	0	0	0	0	0	0	2004-10-19	0	0	0	0	0	1	0	2005-03-08	0	0	0	0	0	0	0
2003-10-21	BNE	1	pig corral	0	0	0	0	0	0	0	0	0	0	2003-10-29	20	0	0	0	0	0	0	2004-10-19	0	0	0	0	0	0	0	2005-03-08	0	0	0	0	0	0	0
2003-10-21	BNE	1	goat or sheep corral	0	0	0	0	0	0	0	0	0	0	2003-10-29		nd	nd	nd	nd	nd	nd		nd	nd	nd	nd	nd	nd	nd	2005-03-08	0	0	0	0	0	0	0
2003-10-21	BNE	1	chicken tree	0	0	0	0	0	0	0	0	0	0	2003-10-29		nd	nd	nd	nd	nd	nd		nd	nd	nd	nd	nd	nd	nd	2005-03-08	0	0	0	0	0	0	0
2003-10-21	BNE	1	oven	0	0	0	0	0	0	0	0	0	0	2003-10-29		nd	nd	nd	nd	nd	nd		nd	nd	nd	nd	nd	nd	nd	2005-03-08	0	0	0	0	0	0	0
2003-10-21	BNE	1	latrine	0	0	0	0	0	0	0	0	0	0	2003-10-29		nd	nd	nd	nd	nd	nd		nd	nd	nd	nd	nd	nd	nd	2005-03-08	0	0	0	0	0	0	0
2003-10-21	BNE	5	goat or sheep corral	4	0	0	0	0	0	0	4	0	0	2003-11-02		nd	nd	nd	nd	nd	nd	2004-10-19	0	0	0	0	0	1	0	2005-03-08	0	0	0	0	0	0	0
2003-10-21	BNE	5	pig corral	0	0	0	0	0	0	0	0	0	0	2003-11-02	20	0	0	0	0	0	0	2004-10-19	0	0	0	0	0	0	0	2005-03-08	0	0	0	0	0	0	0
2003-10-21	BNE	5	pig corral	0	0	0	0	0	0	0	0	0	0	2003-11-02		nd	nd	nd	nd	nd	nd	2004-10-19	0	0	0	0	0	0	0	2005-03-08	0	0	0	0	0	0	0
2003-10-21	BNE	5	storeroom	0	0	0	0	0	0	0	0	0	0	2003-11-02		nd	nd	nd	nd	nd	nd	2004-10-19	0	0	0	0	0	0	0	2005-03-08	0	0	0	0	0	0	0
2003-10-21	BNE	5	latrine	0	0	0	0	0	0	0	0	0	0	2003-11-02		nd	nd	nd	nd	nd	nd		nd	nd	nd	nd	nd	nd	nd	2005-03-08	0	0	0	0	0	0	0
2003-10-21	BNE	5	chicken coop	0	0	0	0	0	0	0	0	0	0	2003-11-02		nd	nd	nd	nd	nd	nd	2004-10-19	0	0	0	0	0	1	0	2005-03-08	0	0	0	0	0	0	0
2003-10-21	BNE	5	domicile	0	0	0	0	0	0	2	2	0	0	2003-11-02		nd	nd	nd	nd	nd	nd	2004-10-19	0	0	0	0	0	0	0	2005-03-08	0	0	2	0	2	0	0
	BNE	14.1	domicile	nd	nd	nd	nd	nd	nd	nd	nd	nd	nd			nd	nd	nd	nd	nd	nd		nd	nd	nd	nd	nd	nd	nd	2005-03-15	0	0	0	0	0	0	0
	BNE	14.1	chicken coop	nd	nd	nd	nd	nd	nd	nd	nd	nd	nd			nd	nd	nd	nd	nd	nd		nd	nd	nd	nd	nd	nd	nd	2005-03-15	0	0	0	0	0	0	0
	BNE	14.1	latrine	nd	nd	nd	nd	nd	nd	nd	nd	nd	nd			nd	nd	nd	nd	nd	nd		nd	nd	nd	nd	nd	nd	nd	2005-03-15	0	0	0	0	0	0	0
2003-10-23	BNE	29	domicile	0	0	0	0	0	1	0	1	0	0	2003-10-29		nd	nd	nd	nd	nd	nd	2004-10-19	0	0	0	0	0	0	0	2005-03-16	0	0	0	1	1	0	0
2003-10-23	BNE	29	goat or sheep corral	0	0	0	0	0	0	0	0	0	0	2003-10-29	20	0	0	0	0	0	0	2004-10-19	0	0	0	0	0	0	0	2005-03-16	0	0	0	0	0	0	0
	BNE	29	goat or sheep corral	nd	nd	nd	nd	nd	nd	nd	nd	nd	nd			nd	nd	nd	nd	nd	nd		nd	nd	nd	nd	nd	nd	nd	2005-03-16	3	1	2	2	8	0	0
2003-10-23	BNE	29	pig corral	0	0	0	0	0	0	0	0	0	0	2003-10-29	20	0	0	0	0	0	0	2004-10-19	0	0	0	0	0	0	0	2005-03-16	0	0	0	0	0	0	0
2003-10-23	BNE	29	storeroom	0	0	0	0	0	0	1	1	0	0	2003-10-29	20	0	0	0	0	0	0	2004-10-19	0	0	0	0	0	0	0	2005-03-16	0	0	0	0	0	0	0
2003-10-23	BNE	29	kitchen	0	0	0	0	0	0	0	0	0	0	2003-10-29	20	0	0	0	0	0	0	2004-10-19	0	0	0	0	0	0	0	2005-03-16	0	1	1	1	3	0	0
2003-10-23	BNE	29	storeroom	0	0	0	0	0	0	0	0	0	0	2003-10-29		nd	nd	nd	nd	nd	nd		nd	nd	nd	nd	nd	nd	nd	2005-03-16	0	0	0	0	0	0	0
2003-10-23	BNE	29	goat or sheep corral	0	0	0	0	0	0	0	0	0	0	2003-10-29		nd	nd	nd	nd	nd	nd	2004-10-19	0	0	0	0	0	0	0	2005-03-16	0	0	0	0	0	0	0
2003-10-23	BNE	29	latrine	0	0	0	0	0	0	0	0	0	0	2003-10-29		nd	nd	nd	nd	nd	nd		nd	nd	nd	nd	nd	nd	nd	2005-03-16	0	0	0	0	0	0	0
2003-10-22	BNE	19	domicile	0	0	0	0	0	0	0	0	0	0	2003-10-25		nd	nd	nd	nd	nd	nd		nd	nd	nd	nd	nd	nd	nd	2005-03-16	0	0	0	0	0	0	0
2003-10-22	BNE	19	goat or sheep corral	0	0	0	0	0	0	0	0	0	0	2003-10-29	24	0	0	0	0	0	0	2004-10-20	0	0	0	0	0	0	0	2005-03-16	0	0	0	0	0	0	0
2003-10-22	BNE	19	pig corral	0	0	0	0	0	0	0	0	0	0	2003-10-29	24	0	0	0	0	0	0	2004-10-20	0	0	0	0	0	0	0	2005-03-16	0	0	0	0	0	0	0
2003-10-22	BNE	19	storeroom	0	0	0	0	0	0	0	0	0	0			nd	nd	nd	nd	nd	nd		nd	nd	nd	nd	nd	nd	nd	2005-03-16	0	0	0	0	0	0	0
2003-10-22	BNE	19	kitchen	0	0	0	0	0	0	0	0	0	0			nd	nd	nd	nd	nd	nd	2004-10-20	0	0	0	0	0	0	0	2005-03-16	0	0	0	0	0	0	0
2003-10-22	BNE	19	latrine	0	0	0	0	0	0	0	0	0	0			nd	nd	nd	nd	nd	nd	2004-10-20	0	0	0	0	0	0	0	2005-03-16	0	0	0	0	0	0	0
2003-10-22	BNE	19	chicken coop	0	0	0	0	0	0	0	0	0	0	2003-10-29	24	0	0	0	0	0	0		nd	nd	nd	nd	nd	nd	nd	2005-03-16	0	0	0	0	0	1	0
2003-10-22	BNE	19	chicken coop	0	0	0	0	0	0	0	0	0	0	2003-10-29	24	0	0	0	0	0	0		nd	nd	nd	nd	nd	nd	nd	2005-03-16	nd	nd	nd	nd	nd	nd	nd
2003-10-22	BNE	44	domicile	0	0	0	0	0	0	0	0	0	0	2003-10-25		nd	nd	nd	nd	nd	nd		nd	nd	nd	nd	nd	nd	nd	2005-03-15	0	0	0	0	0	0	0
2003-10-22	BNE	44	goat or sheep corral	0	0	0	0	0	1	0	1	0	0	2003-10-29	20	0	0	0	0	0	0	2004-10-19	0	0	0	0	0	0	0	2005-03-15	0	0	1	0	1	0	0
2003-10-22	BNE	44	pig corral	0	0	0	0	0	0	0	0	0	0	2003-10-29	20	0	0	0	0	0	0	2004-10-19	0	0	1	1	2	0	0	2005-03-15	0	1	1	2	4	0	0
2003-10-22	BNE	44	pig corral	0	0	0	0	0	0	0	0	0	0	2003-10-29	20	0	0	0	0	0	0	2004-10-19	0	0	0	0	0	0	0	2005-03-15	nd	nd	nd	nd	nd	nd	nd
2003-10-22	BNE	44	cow corral	0	0	0	0	0	0	0	0	0	0	2003-10-29		nd	nd	nd	nd	nd	nd		nd	nd	nd	nd	nd	nd	nd	2005-03-15	nd	nd	nd	nd	nd	nd	nd
2003-10-22	BNE	44	cow corral	0	0	0	0	0	0	0	0	0	0	2003-10-29		nd	nd	nd	nd	nd	nd		nd	nd	nd	nd	nd	nd	nd	2005-03-15	nd	nd	nd	nd	nd	nd	nd
2003-10-22	BNE	44	storeroom	0	0	0	0	0	0	0	0	0	0	2003-10-29	20	0	0	0	0	0	0	2004-10-19	0	0	0	0	0	0	0	2005-03-15	0	0	0	0	0	0	0
2003-10-22	BNE	44	storeroom	0	0	0	0	0	0	0	0	0	0	2003-10-29		nd	nd	nd	nd	nd	nd	2004-10-19	0	0	0	0	0	0	0	2005-03-15	0	0	0	0	0	0	0
2003-10-22	BNE	44	storeroom	0	0	0	0	0	0	0	0	0	0	2003-10-29	20	0	0	0	0	0	0	2004-10-19	0	0	0	0	0	0	0	2005-03-15	0	0	0	0	0	0	0
2003-10-22	BNE	44	kitchen	0	0	0	0	0	0	0	0	0	0	2003-10-29	20	0	0	0	0	0	0	2004-10-19	0	0	0	0	0	0	0	2005-03-15	0	0	0	0	0	0	0
2003-10-22	BNE	44	orchard fence	0	0	0	0	0	0	0	0	0	0	2003-10-29		nd	nd	nd	nd	nd	nd		nd	nd	nd	nd	nd	nd	nd	2005-03-15	0	0	0	0	0	0	0
2003-10-22	BNE	44	latrine	0	0	0	0	0	0	0	0	0	0	2003-10-29		nd	nd	nd	nd	nd	nd		nd	nd	nd	nd	nd	nd	nd	2005-03-15	0	0	0	0	0	0	0
2003-10-22	BNE	44	chicken house	0	0	4	7	8	2	1	22	0	0	2003-10-29		nd	nd	nd	nd	nd	nd	2004-10-19	0	0	0	0	0	0	0	2005-03-15	0	0	0	0	0	0	0
	BNE	44	chicken coop	nd	nd	nd	nd	nd	nd	nd	nd	nd	nd			nd	nd	nd	nd	nd	nd		nd	nd	nd	nd	nd	nd	nd	2005-03-15	13	28	9	0	50	2	0
2003-10-22	BNE	43	domicile	0	0	1	3	1	4	3	12	0	0	2003-10-25		nd	nd	nd	nd	nd	nd	2004-10-19	0	0	0	0	0	0	0	2005-03-15	0	0	1	1	2	0	0
2003-10-22	BNE	43	goat or sheep corral	0	0	0	1	1	1	1	4	0	0	2003-10-30	20	0	0	0	0	0	0	2004-10-19	0	0	0	0	0	0	0	2005-03-15	0	0	0	0	0	0	0
2003-10-22	BNE	43	pig corral	0	0	0	0	0	0	0	0	0	0	2003-10-30	20	0	0	0	0	0	0	2004-10-19	1	0	0	0	1	0	0	2005-03-15	1	0	1	1	3	0	0
2003-10-22	BNE	43	cow corral	0	0	0	0	0	0	0	0	0	0	2003-10-30		nd	nd	nd	nd	nd	nd		nd	nd	nd	nd	nd	nd	nd	2005-03-15	0	0	0	0	0	0	0
2003-10-22	BNE	43	storeroom	0	0	0	0	0	0	0	0	0	0	2003-10-30	20	0	0	0	0	0	0	2004-10-19	0	0	0	0	0	0	0	2005-03-15	0	0	1	1	2	0	0
2003-10-22	BNE	43	kitchen	0	0	0	0	0	0	0	0	0	0	2003-10-30		nd	nd	nd	nd	nd	nd	2004-10-19	0	0	0	0	0	0	0	2005-03-15	0	0	0	0	0	0	0
2003-10-22	BNE	43	latrine	0	0	0	0	0	0	0	0	0	0	2003-10-30		nd	nd	nd	nd	nd	nd		nd	nd	nd	nd	nd	nd	nd	2005-03-15	0	0	0	0	0	0	0
2003-10-22	BNE	46	domicile	0	0	0	0	0	0	0	0	0	0	2003-10-25		nd	nd	nd	nd	nd	nd		nd	nd	nd	nd	nd	nd	nd	2005-03-15	2	0	0	0	2	0	0
2003-10-22	BNE	46	goat or sheep corral	0	0	0	0	0	0	0	0	0	0			nd	nd	nd	nd	nd	nd	2004-10-19	0	0	0	0	0	0	0	2005-03-15	0	0	0	0	0	0	0
2003-10-22	BNE	46	kitchen	0	0	0	0	0	0	0	0	0	0			nd	nd	nd	nd	nd	nd	2004-10-19	0	0	0	0	0	0	0	2005-03-15	0	0	0	0	0	0	0
	BNE	46	domicile	nd	nd	nd	nd	nd	nd	nd	nd	nd	nd			nd	nd	nd	nd	nd	nd		nd	nd	nd	nd	nd	nd	nd		nd	nd	nd	nd	nd	nd	nd
2003-10-22	BNE	26	domicile	0	0	0	0	0	0	0	0	0	0	2003-11-02		nd	nd	nd	nd	nd	nd		nd	nd	nd	nd	nd	nd	nd	2005-03-16	0	0	0	0	0	0	0
2003-10-22	BNE	26	goat or sheep corral	1	0	1	1	0	0	0	3	0	0	2003-11-02	20	0	0	0	0	0	0	2004-10-19	0	0	0	0	0	0	0	2005-03-16	0	0	0	0	0	0	0
2003-10-22	BNE	26	pig corral	0	0	0	0	0	0	0	0	0	0	2003-11-02	20	0	0	0	0	0	0	2004-10-19	0	0	0	0	0	0	0	2005-03-16	0	0	0	0	0	1	0
2003-10-22	BNE	26	storeroom	0	0	0	0	0	0	0	0	0	0	2003-11-02		nd	nd	nd	nd	nd	nd	2004-10-19	0	0	0	0	0	0	0	2005-03-16	0	0	0	0	0	0	0
2003-10-22	BNE	26	kitchen	0	0	0	0	0	0	0	0	0	0	2003-11-02		nd	nd	nd	nd	nd	nd	2004-10-19	0	0	0	0	0	0	0	2005-03-16	0	0	3	3	6	0	0
2003-10-22	BNE	26	latrine	0	0	0	0	0	0	0	0	0	0	2003-11-02		nd	nd	nd	nd	nd	nd	2004-10-19	0	0	0	0	0	0	0	2005-03-16	0	0	0	0	0	0	0
2003-10-22	BNE	23	domicile	0	0	0	0	0	1	0	1	0	0	2003-11-03		nd	nd	nd	nd	nd	nd	2004-10-19	0	0	0	0	0	0	0	2005-03-15	0	0	0	0	0	0	0
2003-10-22	BNE	23	goat or sheep corral	0	0	0	0	0	0	0	0	0	0	2003-11-03	24	0	0	0	0	0	0	2004-10-19	0	0	0	0	0	0	0	2005-03-15	0	0	0	0	0	0	0
2003-10-22	BNE	23	chicken tree	0	0	0	0	0	0	0	0	0	0	2003-11-03		nd	nd	nd	nd	nd	nd		nd	nd	nd	nd	nd	nd	nd	2005-03-15	0	0	0	0	0	0	0
2003-10-22	BNE	23	chicken coop	0	0	0	0	0	0	0	0	0	0	2003-11-03		nd	nd	nd	nd	nd	nd	2004-10-19	0	0	0	0	0	0	0	2005-03-15	0	0	0	0	0	5	0
2003-10-22	BNE	23	oven	0	0	0	0	0	0	0	0	0	0	2003-11-03		nd	nd	nd	nd	nd	nd	2004-10-19	0	0	0	0	0	0	0	2005-03-15	0	0	0	0	0	0	0
2003-10-22	BNE	23	latrine	0	0	0	0	0	0	0	0	0	0	2003-11-03		nd	nd	nd	nd	nd	nd		nd	nd	nd	nd	nd	nd	nd	2005-03-15	0	0	0	0	0	0	0
	BNE	23	open shed	nd	nd	nd	nd	nd	nd	nd	nd	nd	nd			nd	nd	nd	nd	nd	nd		nd	nd	nd	nd	nd	nd	nd	2005-03-15	0	0	0	0	0	0	0
2003-10-22	BNE	22	domicile	2	2	0	4	5	4	5	22	0	0	2003-11-03		nd	nd	nd	nd	nd	nd		nd	nd	nd	nd	nd	nd	nd	2005-03-15	0	0	1	1	2	0	0
2003-10-21	BNE	6	domicile	0	0	0	0	0	0	1	1	0	0	2003-11-02		nd	nd	nd	nd	nd	nd	2004-10-19	0	0	0	0	0	0	0	2005-03-08	0	1	0	3	4	0	0
2003-10-21	BNE	6	chicken tree	0	0	0	0	0	0	0	0	0	0			nd	nd	nd	nd	nd	nd		nd	nd	nd	nd	nd	nd	nd	2005-03-08	0	0	0	0	0	0	0
2003-10-21	BNE	6	kitchen	0	0	0	0	1	0	0	1	0	0	2003-11-03	20	0	0	0	0	0	0	2004-10-19	0	0	0	0	0	0	0	2005-03-08	0	0	0	0	0	0	0
2003-10-21	BNE	6	open shed	0	0	0	0	0	0	0	0	0	0			nd	nd	nd	nd	nd	nd		nd	nd	nd	nd	nd	nd	nd	2005-03-08	0	0	0	0	0	0	0
2003-10-22	BNE	50	domicile	1	0	0	0	0	0	0	1	0	0	2003-11-02		nd	nd	nd	nd	nd	nd	2004-10-19	0	0	0	0	0	0	0	2005-03-15	1	1	0	0	2	0	0
	BNE	51	domicile	nd	nd	nd	nd	nd	nd	nd	nd	nd	nd			nd	nd	nd	nd	nd	nd		nd	nd	nd	nd	nd	nd	nd		nd	nd	nd	nd	nd	nd	nd
2003-10-22	BNE	50	goat or sheep corral	0	0	0	0	0	0	0	0	0	0	2003-11-02	20	0	0	0	0	0	0	2004-10-19	4	0	0	0	4	0	0	2005-03-15	0	0	0	0	0	0	0
2003-10-22	BNE	50	pig corral	0	0	0	0	0	0	0	0	0	0	2003-11-02		nd	nd	nd	nd	nd	nd	2004-10-19	0	0	0	0	0	0	0	2005-03-15	0	1	3	3	7	0	0
2003-10-22	BNE	50	kitchen	0	0	0	0	0	0	0	0	0	0	2003-11-02	20	0	0	0	0	0	0	2004-10-19	0	0	0	0	0	0	0	2005-03-15	0	0	0	0	0	0	0
2003-10-22	BNE	50	latrine	0	0	0	0	0	0	0	0	0	0	2003-11-02		nd	nd	nd	nd	nd	nd	2004-10-19	0	0	0	0	0	0	0	2005-03-15	0	0	0	0	0	0	0
	BNE	50	oven	nd	nd	nd	nd	nd	nd	nd	nd	nd	nd			nd	nd	nd	nd	nd	nd		nd	nd	nd	nd	nd	nd	nd	2005-03-15	0	0	0	0	0	0	0
2003-10-22	BNE	38	domicile	0	0	0	0	0	0	0	0	0	0			nd	nd	nd	nd	nd	nd		nd	nd	nd	nd	nd	nd	nd	2005-03-16	0	0	1	0	1	0	0
2003-10-22	BNE	38	goat or sheep corral	0	0	0	0	0	0	0	0	0	0			nd	nd	nd	nd	nd	nd	2004-10-19	0	0	0	0	0	0	0	2005-03-16	0	0	0	0	0	0	0
2003-10-22	BNE	38	pig corral	0	0	0	0	0	0	0	0	0	0			nd	nd	nd	nd	nd	nd	2004-10-19	0	0	0	0	0	0	0	2005-03-16	0	0	0	0	0	0	0
	BNE	38	pig corral	nd	nd	nd	nd	nd	nd	nd	nd	nd	nd			nd	nd	nd	nd	nd	nd		nd	nd	nd	nd	nd	nd	nd	2005-03-16	0	0	0	0	0	0	0
	BNE	38	pig corral	nd	nd	nd	nd	nd	nd	nd	nd	nd	nd			nd	nd	nd	nd	nd	nd		nd	nd	nd	nd	nd	nd	nd	2005-03-16	0	0	0	0	0	0	0
2003-10-22	BNE	38	kitchen	0	0	0	0	0	0	0	0	0	0			nd	nd	nd	nd	nd	nd	2004-10-19	0	0	0	0	0	0	0	2005-03-16	0	0	0	0	0	0	0
2003-10-22	BNE	38	chicken coop	0	0	0	0	0	0	0	0	0	0			nd	nd	nd	nd	nd	nd	2004-10-19	0	0	0	0	0	0	0	2005-03-16	0	0	0	0	0	0	0
	BNE	38	pig corral	nd	nd	nd	nd	nd	nd	nd	nd	nd	nd			nd	nd	nd	nd	nd	nd	2004-10-19	0	0	0	0	0	0	0	2005-03-16	0	0	0	0	0	0	0
	BNE	38	storeroom	nd	nd	nd	nd	nd	nd	nd	nd	nd	nd			nd	nd	nd	nd	nd	nd		nd	nd	nd	nd	nd	nd	nd	2005-03-16	0	0	0	0	0	0	2
2003-10-23	BNE	27	domicile	0	0	0	0	0	1	0	1	1	0	2003-10-30		nd	nd	nd	nd	nd	nd		nd	nd	nd	nd	nd	nd	nd	2005-03-16	0	0	0	0	0	0	0
2003-10-23	BNE	27	goat or sheep corral	0	0	0	0	0	0	0	0	0	0	2003-10-30		nd	nd	nd	nd	nd	nd		nd	nd	nd	nd	nd	nd	nd	2005-03-16	0	0	0	0	0	0	0
2003-10-23	BNE	27	pig corral	0	0	0	0	0	0	0	0	0	0	2003-10-30		nd	nd	nd	nd	nd	nd		nd	nd	nd	nd	nd	nd	nd	2005-03-16	nd	nd	nd	nd	nd	nd	nd
2003-10-23	BNE	27	cow corral	0	0	0	0	0	0	0	0	0	0	2003-10-30		nd	nd	nd	nd	nd	nd		nd	nd	nd	nd	nd	nd	nd	2005-03-16	nd	nd	nd	nd	nd	nd	nd
2003-10-23	BNE	27	chicken tree	0	0	0	0	0	0	0	0	0	0	2003-10-30		nd	nd	nd	nd	nd	nd		nd	nd	nd	nd	nd	nd	nd	2005-03-16	0	0	0	0	0	0	0
2003-10-23	BNE	27	storeroom	0	0	0	0	0	0	0	0	0	0	2003-10-30		nd	nd	nd	nd	nd	nd		nd	nd	nd	nd	nd	nd	nd	2005-03-16	nd	nd	nd	nd	nd	nd	nd
2003-10-23	BNE	27	kitchen	0	0	0	0	0	0	0	0	0	0	2003-10-30		nd	nd	nd	nd	nd	nd		nd	nd	nd	nd	nd	nd	nd	2005-03-16	nd	nd	nd	nd	nd	nd	nd
2003-10-23	BNE	27	latrine	0	0	0	0	0	0	0	0	0	0	2003-10-30		nd	nd	nd	nd	nd	nd		nd	nd	nd	nd	nd	nd	nd	2005-03-16	nd	nd	nd	nd	nd	nd	nd
2003-10-23	BNE	27	chicken coop	0	0	0	0	14	2	4	20	0	0	2003-10-30		nd	nd	nd	nd	nd	nd		nd	nd	nd	nd	nd	nd	nd	2005-03-16	nd	nd	nd	nd	nd	nd	nd
	BNE	1000	domicile	nd	nd	nd	nd	nd	nd	nd	nd	nd	nd			nd	nd	nd	nd	nd	nd		nd	nd	nd	nd	nd	nd	nd	2005-03-08	0	0	0	0	0	0	0
2003-10-22	BNE	45	domicile	0	0	0	0	0	0	0	0	0	0	2003-10-25		nd	nd	nd	nd	nd	nd		nd	nd	nd	nd	nd	nd	nd	2005-03-15	0	0	0	0	0	0	0
2003-10-22	BNE	45	pig corral	0	0	0	0	0	0	0	0	0	0			nd	nd	nd	nd	nd	nd	2004-10-19	0	0	0	0	0	0	0	2005-03-15	0	0	0	0	0	0	0
2003-10-22	BNE	45	kitchen	0	0	0	0	0	0	0	0	0	0			nd	nd	nd	nd	nd	nd	2004-10-19	0	0	0	0	0	0	0	2005-03-15	0	0	0	0	0	0	0
2003-10-22	BNE	45	chicken coop	0	0	0	0	0	0	0	0	0	0			nd	nd	nd	nd	nd	nd		nd	nd	nd	nd	nd	nd	nd	2005-03-15	0	0	0	0	0	0	0
2003-10-22	BNE	25	domicile	0	0	0	0	1	0	0	1	0	0	2003-10-30		nd	nd	nd	nd	nd	nd	2004-10-19	0	0	0	0	0	0	0	2005-03-16	0	0	0	0	0	0	0
2003-10-22	BNE	25	goat or sheep corral	0	0	0	0	0	0	0	0	0	0	2003-10-30		nd	nd	nd	nd	nd	nd	2004-10-19	0	0	0	0	0	0	0	2005-03-16	0	0	0	0	0	3	0
2003-10-22	BNE	25	pig corral	0	0	0	0	0	0	0	0	0	0	2003-10-30		nd	nd	nd	nd	nd	nd	2004-10-19	0	0	0	0	0	0	0	2005-03-16	0	0	0	0	0	0	0
2003-10-22	BNE	25	cow corral	0	0	0	0	0	0	0	0	0	0	2003-10-30		nd	nd	nd	nd	nd	nd		nd	nd	nd	nd	nd	nd	nd	2005-03-16	0	0	0	0	0	0	0
2003-10-22	BNE	25	chicken tree	0	0	0	0	0	0	0	0	0	0	2003-10-30		nd	nd	nd	nd	nd	nd		nd	nd	nd	nd	nd	nd	nd	2005-03-16	nd	nd	nd	nd	nd	nd	nd
2003-10-22	BNE	25	storeroom	0	0	0	0	0	0	0	0	0	0	2003-10-30		nd	nd	nd	nd	nd	nd	2004-10-19	0	0	0	0	0	0	0	2005-03-16	0	0	0	0	0	0	0
2003-10-22	BNE	25	kitchen	0	0	0	0	0	0	0	0	0	0	2003-10-30	20	0	0	0	0	0	0	2004-10-19	0	0	0	0	0	0	0	2005-03-16	0	0	1	2	3	0	0
2003-10-22	BNE	25	latrine	0	0	0	0	0	0	0	0	0	0	2003-10-30		nd	nd	nd	nd	nd	nd		nd	nd	nd	nd	nd	nd	nd	2005-03-16	0	0	0	0	0	0	0
2003-10-22	BNE	25	chicken coop	0	0	0	0	1	0	0	1	0	0	2003-10-30		nd	nd	nd	nd	nd	nd		nd	nd	nd	nd	nd	nd	nd	2005-03-16	0	0	0	0	0	0	0
2003-10-22	BNE	20	domicile	2	7	0	1	0	0	0	10	0	0	2003-10-25		nd	nd	nd	nd	nd	nd	2004-10-19	0	0	0	0	0	0	0		nd	nd	nd	nd	nd	nd	nd
2003-10-22	BNE	20	goat or sheep corral	0	0	0	0	0	0	0	0	0	0	2003-11-03		nd	nd	nd	nd	nd	nd	2004-10-20	8	0	0	0	8	0	0		nd	nd	nd	nd	nd	nd	nd
2003-10-22	BNE	20	chicken tree	0	0	0	0	0	0	0	0	0	1	2003-11-03		nd	nd	nd	nd	nd	nd	2004-10-20	0	0	0	0	0	0	0		nd	nd	nd	nd	nd	nd	nd
2003-10-22	BNE	20	oven	0	0	0	0	0	0	0	0	0	0	2003-11-03		nd	nd	nd	nd	nd	nd		nd	nd	nd	nd	nd	nd	nd		nd	nd	nd	nd	nd	nd	nd
2003-10-22	BNE	20	chicken coop	0	0	0	0	0	0	0	0	0	0	2003-11-03		nd	nd	nd	nd	nd	nd		nd	nd	nd	nd	nd	nd	nd		nd	nd	nd	nd	nd	nd	nd
2003-10-22	BNE	42	domicile	0	0	0	0	0	0	0	0	0	0	2003-10-25		nd	nd	nd	nd	nd	nd		nd	nd	nd	nd	nd	nd	nd	2005-03-15	0	0	1	0	1	0	0
	BNE	42	orchard fence	nd	nd	nd	nd	nd	nd	nd	nd	nd	nd			nd	nd	nd	nd	nd	nd		nd	nd	nd	nd	nd	nd	nd	2005-03-15	0	0	0	0	0	0	0
	BNE	42	horse corral	nd	nd	nd	nd	nd	nd	nd	nd	nd	nd			nd	nd	nd	nd	nd	nd		nd	nd	nd	nd	nd	nd	nd	2005-03-15	0	0	0	0	0	0	0
2003-10-23	BNE	15	domicile	0	0	0	0	0	3	0	3	0	0			nd	nd	nd	nd	nd	nd		nd	nd	nd	nd	nd	nd	nd	2005-03-15	0	0	0	0	0	0	0
2003-10-23	BNE	15	domicile	0	0	0	0	0	0	0	0	0	0			nd	nd	nd	nd	nd	nd		nd	nd	nd	nd	nd	nd	nd	2005-03-15	0	0	0	0	0	0	0
2003-10-23	BNE	15	goat or sheep corral	0	0	0	0	0	0	0	0	0	0			nd	nd	nd	nd	nd	nd	2004-10-20	0	0	0	0	0	0	0	2005-03-15	0	0	0	0	0	0	0
2003-10-23	BNE	15	pig corral	0	0	0	0	0	0	0	0	0	0	2003-10-30	20	0	0	0	0	0	0	2004-10-20	0	0	0	0	0	0	0	2005-03-15	0	0	0	0	0	0	0
2003-10-23	BNE	15	storeroom	0	0	0	0	0	0	0	0	0	0			nd	nd	nd	nd	nd	nd	2004-10-20	0	0	0	0	0	0	0	2005-03-15	0	0	0	0	0	0	0
2003-10-23	BNE	15	kitchen	0	0	1	0	2	0	1	4	0	0	2003-10-30	20	1	2	2	4	0	0	2004-10-20	0	0	0	0	0	0	0	2005-03-15	0	0	0	0	0	0	0
2003-10-23	BNE	15	latrine	0	0	0	0	0	0	0	0	0	0			nd	nd	nd	nd	nd	nd	2004-10-20	0	0	1	0	1	0	0	2005-03-15	0	0	0	0	0	0	0
2003-10-23	BNE	15	oven	0	0	0	0	0	0	0	0	0	0			nd	nd	nd	nd	nd	nd	2004-10-20	0	0	0	0	0	0	0	2005-03-15	0	0	0	0	0	0	0
2003-10-22	BNE	37	domicile	0	0	0	0	0	0	0	0	0	0			nd	nd	nd	nd	nd	nd		nd	nd	nd	nd	nd	nd	nd	2005-03-16	0	0	0	0	0	0	0
2003-10-22	BNE	37	goat or sheep corral	0	0	0	0	0	0	0	0	0	0	2003-10-30	20	0	0	0	0	0	0	2004-10-19	0	0	0	0	0	0	0	2005-03-16	0	0	0	0	0	0	0
2003-10-22	BNE	37	pig corral	0	0	0	0	0	0	0	0	0	0	2003-10-30	20	0	0	0	0	0	0	2004-10-19	0	0	0	0	0	0	0	2005-03-16	0	0	0	0	0	0	0
	BNE	37	pig corral	nd	nd	nd	nd	nd	nd	nd	nd	nd	nd			nd	nd	nd	nd	nd	nd		nd	nd	nd	nd	nd	nd	nd	2005-03-16	0	0	0	0	0	0	0
2003-10-22	BNE	37	kitchen	0	0	0	0	0	0	0	0	0	0			nd	nd	nd	nd	nd	nd	2004-10-19	0	0	0	0	0	0	0	2005-03-16	0	0	0	0	0	0	0
2003-10-22	BNE	37	latrine	0	0	0	0	0	0	0	0	0	0			nd	nd	nd	nd	nd	nd		nd	nd	nd	nd	nd	nd	nd	2005-03-16	0	0	0	0	0	0	0
2003-10-22	BNE	37	chicken coop	0	0	0	0	0	0	0	0	0	0	2003-10-30	20	0	0	0	0	0	0	2004-10-19	0	0	0	0	0	0	0	2005-03-16	0	0	0	0	0	0	0
	BNE	37	granary	nd	nd	nd	nd	nd	nd	nd	nd	nd	nd			nd	nd	nd	nd	nd	nd	2004-10-19	0	0	0	0	0	0	0	2005-03-16	0	0	0	0	0	0	0
2003-10-22	BNE	40	domicile	0	0	0	0	0	0	0	0	0	0	2003-10-25		nd	nd	nd	nd	nd	nd		nd	nd	nd	nd	nd	nd	nd	2005-03-16	0	0	0	0	0	0	0
2003-10-22	BNE	40	pig corral	0	0	0	0	0	0	0	0	0	0			nd	nd	nd	nd	nd	nd	2004-10-19	0	0	0	0	0	0	0	2005-03-16	0	0	0	0	0	1	0
2003-10-22	BNE	40	storeroom	0	0	0	0	0	0	0	0	0	0			nd	nd	nd	nd	nd	nd		nd	nd	nd	nd	nd	nd	nd	2005-03-16	0	0	0	0	0	0	0
2003-10-22	BNE	40	kitchen	0	0	0	0	0	0	0	0	0	0			nd	nd	nd	nd	nd	nd	2004-10-19	0	0	0	0	0	0	0	2005-03-16	0	0	0	0	0	0	0
2003-10-22	BNE	40	latrine	0	0	0	0	0	0	0	0	0	0			nd	nd	nd	nd	nd	nd	2004-10-19	0	0	0	0	0	0	0	2005-03-16	0	0	0	0	0	0	0
2003-10-21	BNE	13	domicile	0	0	0	0	4	6	6	16	0	0	2003-11-03		nd	nd	nd	nd	nd	nd	2004-10-19	0	0	0	0	0	0	0	2005-03-15	4	0	1	1	6	0	0
	BNE	13	domicile	nd	nd	nd	nd	nd	nd	nd	nd	nd	nd			nd	nd	nd	nd	nd	nd		nd	nd	nd	nd	nd	nd	nd	2005-03-15	0	0	0	0	0	0	0
	BNE	13	domicile	nd	nd	nd	nd	nd	nd	nd	nd	nd	nd			nd	nd	nd	nd	nd	nd	2004-10-19	0	0	0	0	0	0	0	2005-03-15	0	0	0	0	0	0	0
2003-10-21	BNE	13	goat or sheep corral	2	1	0	5	2	3	2	15	0	0	2003-11-03	20	1	0	1	1	0	0	2004-10-19	0	1	0	0	1	0	0	2005-03-15	0	0	0	1	1	0	0
2003-10-21	BNE	13	storeroom	0	0	1	1	1	0	0	3	0	0	2003-11-03	20	0	0	0	0	0	0	2004-10-19	0	0	0	0	0	0	0	2005-03-15	0	0	0	0	0	0	0
2003-10-21	BNE	13	chicken coop	0	0	0	0	0	0	0	0	0	0	2003-11-03	20	0	0	0	0	0	0	2004-10-19	0	0	0	0	0	0	0	2005-03-15	0	0	0	0	0	0	0
2003-10-21	BNE	13	latrine	0	0	0	0	4	0	1	5	0	0	2003-11-03	20	0	0	0	0	0	0	2004-10-19	0	0	0	0	0	0	0	2005-03-15	0	0	0	0	0	0	0
2003-10-21	BNE	13	open shed	0	0	0	0	0	0	0	0	0	0	2003-11-03		nd	nd	nd	nd	nd	nd		nd	nd	nd	nd	nd	nd	nd	2005-03-15	0	0	0	0	0	0	0
	BNE	13	pig corral	nd	nd	nd	nd	nd	nd	nd	nd	nd	nd			nd	nd	nd	nd	nd	nd	2004-10-19	0	0	0	0	0	0	0	2005-03-15	0	0	0	0	0	0	0
	BNE	13	chicken tree	nd	nd	nd	nd	nd	nd	nd	nd	nd	nd			nd	nd	nd	nd	nd	nd	2004-10-19	0	0	0	0	0	0	0	2005-03-15	0	0	0	0	0	0	0
2003-10-21	BNE	3	domicile	0	0	0	0	0	0	0	0	0	0			nd	nd	nd	nd	nd	nd	2004-10-19	0	0	0	0	0	1	0	2005-03-08	0	0	0	0	0	0	0
	BNE	3	chicken house	nd	nd	nd	nd	nd	nd	nd	nd	nd	nd			nd	nd	nd	nd	nd	nd		nd	nd	nd	nd	nd	nd	nd	2005-03-08	0	0	0	0	0	0	1
2003-10-22	BNE	18	domicile	0	0	0	0	0	1	0	1	0	0	2003-10-25		nd	nd	nd	nd	nd	nd	2004-10-19	0	0	1	0	1	0	0	2005-03-15	0	0	0	0	0	0	0
2003-10-22	BNE	18	goat or sheep corral	0	0	0	0	0	0	0	0	0	0	2003-10-29		nd	nd	nd	nd	nd	nd	2004-10-20	0	0	0	0	0	0	0	2005-03-15	0	0	1	0	1	0	0
2003-10-22	BNE	18	pig corral	0	0	0	0	0	0	0	0	0	0	2003-10-29		nd	nd	nd	nd	nd	nd	2004-10-20	0	0	0	0	0	0	0	2005-03-15	0	0	0	0	0	0	0
2003-10-22	BNE	18	cow corral	0	0	0	0	0	0	0	0	0	0	2003-10-29		nd	nd	nd	nd	nd	nd		nd	nd	nd	nd	nd	nd	nd	2005-03-15	0	0	0	0	0	0	0
2003-10-22	BNE	18	chicken coop	0	0	0	0	0	0	0	0	0	0	2003-10-29		nd	nd	nd	nd	nd	nd		nd	nd	nd	nd	nd	nd	nd	2005-03-15	0	0	0	0	0	0	0
	BNE	18	chicken coop	nd	nd	nd	nd	nd	nd	nd	nd	nd	nd			nd	nd	nd	nd	nd	nd		nd	nd	nd	nd	nd	nd	nd	2005-03-15	0	0	0	0	0	0	0
2003-10-22	BNE	18	storeroom	0	0	0	0	0	0	0	0	0	0	2003-10-29		nd	nd	nd	nd	nd	nd	2004-10-20	0	0	0	0	0	0	0	2005-03-15	0	0	0	0	0	0	0
2003-10-22	BNE	18	kitchen	0	0	0	0	0	0	0	0	0	0	2003-10-29		nd	nd	nd	nd	nd	nd	2004-10-20	0	0	0	0	0	0	0	2005-03-15	0	0	0	0	0	0	0
2003-10-22	BNE	18	goat or sheep corral	0	0	0	0	0	0	0	0	0	0	2003-10-29		nd	nd	nd	nd	nd	nd		nd	nd	nd	nd	nd	nd	nd	2005-03-15	nd	nd	nd	nd	nd	nd	nd
2003-10-22	BNE	18	pig corral	0	0	0	0	0	0	0	0	0	0	2003-10-29		nd	nd	nd	nd	nd	nd	2004-10-20	0	0	0	0	0	0	0	2005-03-15	0	0	0	0	0	0	0
2003-10-22	BNE	18	latrine	0	0	0	0	0	0	0	0	0	0	2003-10-29		nd	nd	nd	nd	nd	nd	2004-10-20	0	0	0	0	0	0	0	2005-03-15	0	0	0	0	0	0	0
2003-10-22	BNE	18	goat or sheep corral	0	0	0	0	0	0	0	0	0	0	2003-10-29		nd	nd	nd	nd	nd	nd		nd	nd	nd	nd	nd	nd	nd	2005-03-15	nd	nd	nd	nd	nd	nd	nd
	BNE	18	open shed	nd	nd	nd	nd	nd	nd	nd	nd	nd	nd			nd	nd	nd	nd	nd	nd	2004-10-20	0	0	0	0	0	0	0		nd	nd	nd	nd	nd	nd	nd
2003-10-21	BNE	4	domicile	0	0	0	0	0	0	0	0	0	0			nd	nd	nd	nd	nd	nd		nd	nd	nd	nd	nd	nd	nd	2005-03-08	0	0	1	0	1	0	0
	BNE	4	goat or sheep corral	nd	nd	nd	nd	nd	nd	nd	nd	nd	nd			nd	nd	nd	nd	nd	nd		nd	nd	nd	nd	nd	nd	nd	2005-03-08	0	0	0	0	0	0	0
	BNE	4	chicken coop	nd	nd	nd	nd	nd	nd	nd	nd	nd	nd			nd	nd	nd	nd	nd	nd		nd	nd	nd	nd	nd	nd	nd	2005-03-08	0	0	0	0	0	0	0
2003-10-21	BNE	2	domicile	0	0	0	0	0	0	0	0	2	0	2003-11-03		nd	nd	nd	nd	nd	nd	2004-10-19	0	0	0	0	0	0	0	2005-03-08	0	0	0	0	0	0	0
2003-10-21	BNE	2	chicken house	0	0	0	0	0	0	0	0	0	0	2003-11-03		nd	nd	nd	nd	nd	nd	2004-10-19	0	0	0	0	0	0	0	2005-03-08	0	0	0	0	0	0	0
	BNE	1001	domicile	nd	nd	nd	nd	nd	nd	nd	nd	nd	nd			nd	nd	nd	nd	nd	nd		nd	nd	nd	nd	nd	nd	nd	2005-03-16	0	0	0	0	0	0	0
2003-10-22	BNE	51	domicile	0	0	0	0	0	1	3	4	1	0			nd	nd	nd	nd	nd	nd	2004-10-19	0	0	0	0	0	0	0	2005-03-15	0	0	2	1	3	0	0
2003-10-22	BNE	51	goat or sheep corral	0	0	0	0	0	0	0	0	0	0			nd	nd	nd	nd	nd	nd	2004-10-19	0	0	0	0	0	0	0	2005-03-15	0	0	0	0	0	0	0
2003-10-22	BNE	51	pig corral	0	0	0	0	0	0	0	0	0	0			nd	nd	nd	nd	nd	nd	2004-10-19	0	0	0	0	0	0	0	2005-03-15	0	0	2	4	6	1	0
2003-10-22	BNE	51	chicken tree	0	0	0	0	0	0	0	0	0	0			nd	nd	nd	nd	nd	nd		nd	nd	nd	nd	nd	nd	nd	2005-03-15	0	0	0	0	0	0	0
2003-10-22	BNE	51	kitchen	0	0	0	0	0	0	0	0	0	0			nd	nd	nd	nd	nd	nd	2004-10-19	0	0	0	0	0	0	0	2005-03-15	0	0	0	0	0	0	0
2003-10-22	BNE	24	domicile	0	0	0	0	0	0	0	0	0	0			nd	nd	nd	nd	nd	nd		nd	nd	nd	nd	nd	nd	nd	2005-03-16	nd	nd	nd	nd	nd	nd	nd
	BNE	24	domicile	nd	nd	nd	nd	nd	nd	nd	nd	nd	nd			nd	nd	nd	nd	nd	nd		nd	nd	nd	nd	nd	nd	nd	2005-03-16	0	0	0	0	0	0	0
2003-10-22	BNE	24	goat or sheep corral	0	0	0	1	1	0	0	2	0	0	2003-11-03	20	0	0	0	0	0	0	2004-10-19	0	0	0	0	0	0	0	2005-03-16	0	0	0	0	0	0	0
2003-10-22	BNE	24	pig corral	0	0	0	0	0	0	0	0	0	0			nd	nd	nd	nd	nd	nd		nd	nd	nd	nd	nd	nd	nd	2005-03-16	0	0	0	0	0	0	0
2003-10-22	BNE	24	cow corral	0	0	0	0	0	0	0	0	0	0			nd	nd	nd	nd	nd	nd		nd	nd	nd	nd	nd	nd	nd	2005-03-16	0	0	0	0	0	0	0
2003-10-22	BNE	24	storeroom	0	0	0	0	0	0	0	0	0	0			nd	nd	nd	nd	nd	nd		nd	nd	nd	nd	nd	nd	nd	2005-03-16	0	0	0	0	0	0	0
2003-10-22	BNE	24	chicken tree	0	0	0	0	0	0	0	0	0	0			nd	nd	nd	nd	nd	nd		nd	nd	nd	nd	nd	nd	nd	2005-03-16	0	0	0	0	0	0	0
2003-10-22	BNE	24	latrine	0	0	0	0	0	0	0	0	0	0			nd	nd	nd	nd	nd	nd		nd	nd	nd	nd	nd	nd	nd	2005-03-16	0	0	0	0	0	0	0
2003-10-22	BNE	24	goat or sheep corral	0	0	0	0	0	0	0	0	0	0			nd	nd	nd	nd	nd	nd	2004-10-19	0	0	0	0	0	0	0	2005-03-16	0	0	0	0	0	0	0
	BNE	24	oven	nd	nd	nd	nd	nd	nd	nd	nd	nd	nd			nd	nd	nd	nd	nd	nd	2004-10-19	0	0	0	0	0	0	0	2005-03-16	0	0	0	0	0	0	0
2003-10-21	BNE	9	domicile	0	0	0	0	0	1	0	1	1	0	2003-10-30		nd	nd	nd	nd	nd	nd	2004-10-19	0	0	0	1	1	0	0	2005-03-08	0	0	0	0	0	0	0
2003-10-21	BNE	9	pig corral	0	0	0	0	0	0	0	0	0	0	2003-10-30		nd	nd	nd	nd	nd	nd	2004-10-19	0	0	0	0	0	0	0	2005-03-08	0	0	0	0	0	0	0
2003-10-21	BNE	9	pig corral	0	0	0	0	0	0	0	0	3	0	2003-10-30		nd	nd	nd	nd	nd	nd	2004-10-19	0	0	0	0	0	0	0	2005-03-08	nd	nd	nd	nd	nd	nd	nd
2003-10-21	BNE	9	kitchen	0	0	0	0	0	0	0	0	0	0	2003-10-30		nd	nd	nd	nd	nd	nd	2004-10-19	0	0	0	0	0	0	0	2005-03-08	0	0	0	0	0	0	0
2003-10-21	BNE	9	oven	0	0	0	0	0	0	0	0	0	0	2003-10-30		nd	nd	nd	nd	nd	nd		nd	nd	nd	nd	nd	nd	nd	2005-03-08	0	0	0	0	0	0	0
	BNE	10.1	domicile	nd	nd	nd	nd	nd	nd	nd	nd	nd	nd			nd	nd	nd	nd	nd	nd		nd	nd	nd	nd	nd	nd	nd	2005-03-08	0	0	0	0	0	0	0
	BNE	10.1	goat or sheep corral	nd	nd	nd	nd	nd	nd	nd	nd	nd	nd			nd	nd	nd	nd	nd	nd		nd	nd	nd	nd	nd	nd	nd	2005-03-08	0	0	0	0	0	0	0
	BNE	10.1	pig corral	nd	nd	nd	nd	nd	nd	nd	nd	nd	nd			nd	nd	nd	nd	nd	nd		nd	nd	nd	nd	nd	nd	nd	2005-03-08	0	0	0	0	0	0	0
	BNE	10.1	kitchen	nd	nd	nd	nd	nd	nd	nd	nd	nd	nd			nd	nd	nd	nd	nd	nd		nd	nd	nd	nd	nd	nd	nd	2005-03-08	0	0	0	0	0	0	0
	BNE	30	domicile	nd	nd	nd	nd	nd	nd	nd	nd	nd	nd			nd	nd	nd	nd	nd	nd		nd	nd	nd	nd	nd	nd	nd	2005-03-16	0	0	0	0	0	0	0
	BNE	30	domicile	nd	nd	nd	nd	nd	nd	nd	nd	nd	nd			nd	nd	nd	nd	nd	nd		nd	nd	nd	nd	nd	nd	nd	2005-03-16	0	0	0	0	0	0	0
	BNE	30	storeroom	nd	nd	nd	nd	nd	nd	nd	nd	nd	nd	2003-11-03	20	0	0	0	0	0	0		nd	nd	nd	nd	nd	nd	nd	2005-03-16	0	0	0	0	0	0	0
	BNE	30	goat or sheep corral	nd	nd	nd	nd	nd	nd	nd	nd	nd	nd	2003-11-03	20	0	0	0	0	0	0		nd	nd	nd	nd	nd	nd	nd	2005-03-16	0	0	0	0	0	0	0
	BNE	30	pig corral	nd	nd	nd	nd	nd	nd	nd	nd	nd	nd	2003-11-03	20	0	0	0	0	0	0		nd	nd	nd	nd	nd	nd	nd		nd	nd	nd	nd	nd	nd	nd
2003-10-21	BNE	10	domicile	0	1	1	1	0	3	0	6	0	0	2003-10-29		nd	nd	nd	nd	nd	nd		nd	nd	nd	nd	nd	nd	nd	2005-03-15	0	0	0	0	0	0	0
2003-10-21	BNE	10	goat or sheep corral	0	0	0	0	1	0	0	1	0	0	2003-10-29	20	0	0	0	0	0	0	2004-10-19	0	0	0	0	0	0	0	2005-03-15	0	0	0	0	0	0	0
2003-10-21	BNE	10	pig corral	0	0	0	0	1	2	3	6	0	0	2003-10-29	20	1	1	2	3	0	0	2004-10-19	0	0	0	0	0	0	0	2005-03-15	0	0	0	0	0	0	0
2003-10-21	BNE	10	cow corral	0	0	0	0	0	0	0	0	0	0	2003-10-29		nd	nd	nd	nd	nd	nd		nd	nd	nd	nd	nd	nd	nd	2005-03-15	0	0	0	0	0	0	0
2003-10-21	BNE	10	storeroom	0	0	0	0	1	1	0	2	0	0	2003-10-29	20	0	0	0	0	0	0	2004-10-19	0	0	0	0	0	0	0	2005-03-15	0	0	0	2	2	0	0
2003-10-21	BNE	10	kitchen	0	0	0	0	0	0	0	0	0	0	2003-10-29		nd	nd	nd	nd	nd	nd	2004-10-19	0	0	0	0	0	0	0	2005-03-15	0	0	0	0	0	0	0
2003-10-21	BNE	10	open shed	0	0	0	0	0	0	0	0	0	0	2003-10-29		nd	nd	nd	nd	nd	nd	2004-10-19	0	0	0	0	0	0	0	2005-03-15	0	0	0	0	0	0	0
2003-10-21	BNE	10	latrine	0	0	0	0	0	0	0	0	0	0	2003-10-29		nd	nd	nd	nd	nd	nd		nd	nd	nd	nd	nd	nd	nd	2005-03-15	0	0	0	0	0	0	0
	BNE	10	chicken coop	nd	nd	nd	nd	nd	nd	nd	nd	nd	nd			nd	nd	nd	nd	nd	nd		nd	nd	nd	nd	nd	nd	nd	2005-03-15	0	0	0	0	0	0	0
2003-10-22	BNE	39	domicile	0	0	0	0	0	0	0	0	0	0			nd	nd	nd	nd	nd	nd		nd	nd	nd	nd	nd	nd	nd	2005-03-19	0	0	0	0	0	0	0
2003-10-22	BNE	39	goat or sheep corral	0	0	0	0	0	0	0	0	0	0			nd	nd	nd	nd	nd	nd	2004-10-19	0	0	0	0	0	0	0	2005-03-19	0	0	0	0	0	0	0
2003-10-22	BNE	39	pig corral	0	0	0	0	0	0	0	0	0	0			nd	nd	nd	nd	nd	nd	2004-10-19	0	0	0	0	0	0	0	2005-03-19	0	0	0	0	0	0	0
2003-10-22	BNE	39	storeroom	0	0	0	0	0	0	0	0	0	0			nd	nd	nd	nd	nd	nd	2004-10-19	0	0	0	0	0	0	0	2005-03-19	0	0	0	0	0	0	0
2003-10-22	BNE	39	kitchen	0	0	0	0	0	0	0	0	0	0			nd	nd	nd	nd	nd	nd	2004-10-19	0	0	0	0	0	0	0	2005-03-19	0	0	0	0	0	0	0
2003-10-22	BNE	39	piled materials	0	0	0	0	0	0	0	0	0	0			nd	nd	nd	nd	nd	nd		nd	nd	nd	nd	nd	nd	nd	2005-03-19	0	0	0	0	0	0	0
2003-10-22	BNE	39	latrine	0	0	0	0	0	0	0	0	0	0			nd	nd	nd	nd	nd	nd		nd	nd	nd	nd	nd	nd	nd	2005-03-19	0	0	0	0	0	0	0
2003-10-22	BNE	39	oven	0	0	0	0	0	0	0	0	0	0			nd	nd	nd	nd	nd	nd		nd	nd	nd	nd	nd	nd	nd	2005-03-19	0	0	0	0	0	0	0
2003-10-21	BNE	14	domicile	0	0	0	0	0	0	0	0	0	0			nd	nd	nd	nd	nd	nd		nd	nd	nd	nd	nd	nd	nd		nd	nd	nd	nd	nd	nd	nd
2003-10-21	BNE	12	domicile	0	0	0	0	0	0	0	0	0	0			nd	nd	nd	nd	nd	nd	2004-10-19	0	0	0	0	0	0	0	2005-03-15	0	0	0	0	0	0	0
	BNE	12	domicile	nd	nd	nd	nd	nd	nd	nd	nd	nd	nd			nd	nd	nd	nd	nd	nd		nd	nd	nd	nd	nd	nd	nd	2005-03-15	0	0	0	0	0	0	0
2003-10-21	BNE	12	kitchen	0	0	0	0	0	0	0	0	0	0	2003-10-29	24	0	0	0	0	0	0	2004-10-19	0	0	0	0	0	0	0	2005-03-15	0	0	0	0	0	0	0
2003-10-21	BNE	12	oven	0	0	0	0	0	0	0	0	0	0	2003-10-29		nd	nd	nd	nd	nd	nd		nd	nd	nd	nd	nd	nd	nd	2005-03-15	0	0	0	0	0	0	0
2003-10-21	BNE	12	latrine	0	0	0	0	0	0	1	1	0	0	2003-10-29		nd	nd	nd	nd	nd	nd		nd	nd	nd	nd	nd	nd	nd	2005-03-15	0	0	0	0	0	0	0
2003-10-23	BNE	28	domicile	0	0	0	0	0	0	0	0	0	0			nd	nd	nd	nd	nd	nd		nd	nd	nd	nd	nd	nd	nd		nd	nd	nd	nd	nd	nd	nd
2003-10-23	BNE	28	goat or sheep corral	0	0	0	0	0	0	0	0	0	0			nd	nd	nd	nd	nd	nd		nd	nd	nd	nd	nd	nd	nd		nd	nd	nd	nd	nd	nd	nd
2003-10-23	BNE	28	pig corral	0	0	0	0	0	0	0	0	0	0			nd	nd	nd	nd	nd	nd		nd	nd	nd	nd	nd	nd	nd		nd	nd	nd	nd	nd	nd	nd
2003-10-23	BNE	28	kitchen	0	0	0	0	0	0	0	0	0	0			nd	nd	nd	nd	nd	nd		nd	nd	nd	nd	nd	nd	nd		nd	nd	nd	nd	nd	nd	nd
2003-10-23	BNE	28	goat or sheep corral	0	0	0	0	0	0	0	0	0	0			nd	nd	nd	nd	nd	nd		nd	nd	nd	nd	nd	nd	nd		nd	nd	nd	nd	nd	nd	nd
2003-10-23	BNE	28	latrine	0	0	0	0	0	0	0	0	0	0			nd	nd	nd	nd	nd	nd		nd	nd	nd	nd	nd	nd	nd		nd	nd	nd	nd	nd	nd	nd
2003-10-22	BNE	22	cow corral	0	0	0	0	0	0	0	0	0	0	2003-11-03		nd	nd	nd	nd	nd	nd		nd	nd	nd	nd	nd	nd	nd	2005-03-15	nd	nd	nd	nd	nd	nd	nd
2003-10-22	BNE	22	storeroom	0	0	0	0	0	0	0	0	0	0	2003-11-03		nd	nd	nd	nd	nd	nd		nd	nd	nd	nd	nd	nd	nd	2005-03-15	nd	nd	nd	nd	nd	nd	nd
2003-10-22	BNE	22	oven	0	0	0	0	0	0	0	0	0	0	2003-11-03		nd	nd	nd	nd	nd	nd		nd	nd	nd	nd	nd	nd	nd	2005-03-15	nd	nd	nd	nd	nd	nd	nd
2003-10-22	BNE	22	latrine	0	0	0	0	0	0	0	0	0	0	2003-11-03		nd	nd	nd	nd	nd	nd		nd	nd	nd	nd	nd	nd	nd	2005-03-15	nd	nd	nd	nd	nd	nd	nd
2003-10-21	BNE	7	domicile	0	0	0	1	4	2	1	8	0	0	2003-11-03		nd	nd	nd	nd	nd	nd	2004-10-19	0	0	0	0	0	0	0	2005-03-08	0	0	0	0	0	0	0
2003-10-21	BNE	7	goat or sheep corral	0	0	0	0	0	0	0	0	0	0	2003-11-03		nd	nd	nd	nd	nd	nd	2004-10-19	0	0	0	0	0	0	0	2005-03-08	0	0	0	0	0	0	0
2003-10-21	BNE	7	pig corral	0	0	0	0	0	0	0	0	0	0	2003-11-03		nd	nd	nd	nd	nd	nd	2004-10-19	0	0	0	0	0	0	0	2005-03-08	0	0	0	0	0	0	0
2003-10-21	BNE	7	chicken tree	0	0	0	0	0	0	0	0	0	0	2003-11-03		nd	nd	nd	nd	nd	nd		nd	nd	nd	nd	nd	nd	nd	2005-03-08	0	0	0	0	0	0	0
2003-10-21	BNE	7	kitchen	0	0	0	0	0	0	0	0	0	0	2003-11-03		nd	nd	nd	nd	nd	nd		nd	nd	nd	nd	nd	nd	nd	2005-03-08	0	0	0	0	0	0	0
2003-10-21	BNE	7	latrine	0	0	0	0	0	0	0	0	0	0	2003-11-03		nd	nd	nd	nd	nd	nd		nd	nd	nd	nd	nd	nd	nd	2005-03-08	0	0	0	0	0	0	0
	BNE	31	domicile	nd	nd	nd	nd	nd	nd	nd	nd	nd	nd			nd	nd	nd	nd	nd	nd		nd	nd	nd	nd	nd	nd	nd	2005-03-15	0	0	0	0	0	0	0
	BNE	31	storeroom	nd	nd	nd	nd	nd	nd	nd	nd	nd	nd	2003-10-29	24	0	0	0	0	0	0		nd	nd	nd	nd	nd	nd	nd		nd	nd	nd	nd	nd	nd	nd
	BNE	31	goat or sheep corral	nd	nd	nd	nd	nd	nd	nd	nd	nd	nd	2003-10-29	24	0	0	0	0	0	0		nd	nd	nd	nd	nd	nd	nd		nd	nd	nd	nd	nd	nd	nd
	BNE	31	pig corral	nd	nd	nd	nd	nd	nd	nd	nd	nd	nd	2003-10-29	24	0	0	0	0	0	0		nd	nd	nd	nd	nd	nd	nd		nd	nd	nd	nd	nd	nd	nd
2003-10-22	BS	28	domicile	0	0	0	0	0	0	0	0	0	0	2003-10-29		nd	nd	nd	nd	nd	nd	2004-10-21	0	0	0	0	0	1	0	2005-03-13	0	0	0	1	1	0	0
	BS	28	domicile	nd	nd	nd	nd	nd	nd	nd	nd	nd	nd			nd	nd	nd	nd	nd	nd		nd	nd	nd	nd	nd	nd	nd	2005-03-13	0	0	0	0	0	0	0
	BS	28	domicile	nd	nd	nd	nd	nd	nd	nd	nd	nd	nd			nd	nd	nd	nd	nd	nd		nd	nd	nd	nd	nd	nd	nd	2005-03-13	0	0	0	0	0	0	0
2003-10-22	BS	28	goat or sheep corral	0	0	0	2	7	1	0	10	3	0	2003-10-29	20	0	0	0	0	0	0	2004-10-21	0	0	0	0	0	0	1	2005-03-13	0	0	0	0	0	0	0
2003-10-22	BS	28	pig corral	0	0	0	0	0	0	0	0	0	0	2003-10-29	20	0	0	0	0	0	0	2004-10-21	0	0	0	0	0	0	0	2005-03-13	0	0	0	2	2	0	0
2003-10-22	BS	28	storeroom	0	0	1	1	1	1	0	4	0	0	2003-10-29	20	0	0	0	0	0	0	2004-10-21	0	0	0	0	0	0	0	2005-03-13	1	3	0	1	5	0	0
2003-10-22	BS	28	latrine	0	0	0	0	0	0	0	0	0	0	2003-10-29		nd	nd	nd	nd	nd	nd		nd	nd	nd	nd	nd	nd	nd	2005-03-13	0	0	0	0	0	0	0
2003-10-22	BS	28	chicken coop	0	0	0	0	3	0	0	3	0	0	2003-10-29	20	0	0	0	0	0	0		nd	nd	nd	nd	nd	nd	nd	2005-03-13	0	0	0	0	0	0	0
	BS	28	kitchen	nd	nd	nd	nd	nd	nd	nd	nd	nd	nd			nd	nd	nd	nd	nd	nd	2004-10-21	0	0	0	0	0	0	0	2005-03-13	0	0	0	0	0	0	0
	BS	28	cow corral	nd	nd	nd	nd	nd	nd	nd	nd	nd	nd			nd	nd	nd	nd	nd	nd		nd	nd	nd	nd	nd	nd	nd	2005-03-13	0	0	0	0	0	0	0
	BS	28	oven	nd	nd	nd	nd	nd	nd	nd	nd	nd	nd			nd	nd	nd	nd	nd	nd		nd	nd	nd	nd	nd	nd	nd	2005-03-13	0	0	0	0	0	0	0
	BS	1002	domicile	nd	nd	nd	nd	nd	nd	nd	nd	nd	nd			nd	nd	nd	nd	nd	nd		nd	nd	nd	nd	nd	nd	nd	2005-03-13	0	0	0	0	0	0	0
2003-10-23	BS	29	domicile	0	0	0	1	0	2	2	5	0	0	2003-10-30		nd	nd	nd	nd	nd	nd	2004-10-21	0	0	0	0	0	0	0	2005-03-13	0	0	0	0	0	0	0
2003-10-23	BS	29	goat or sheep corral	0	0	0	0	0	0	0	0	0	0	2003-10-30		nd	nd	nd	nd	nd	nd	2004-10-21	0	0	0	0	0	0	0	2005-03-13	0	0	0	0	0	0	0
2003-10-23	BS	29	pig corral	0	0	0	0	0	0	0	0	0	0	2003-10-30	20	0	0	0	0	0	0	2004-10-21	0	0	0	0	0	0	0	2005-03-13	0	0	0	0	0	0	0
2003-10-23	BS	29	cow corral	0	0	0	0	0	0	0	0	0	0	2003-10-30		nd	nd	nd	nd	nd	nd		nd	nd	nd	nd	nd	nd	nd	2005-03-13	0	0	0	0	0	0	0
2003-10-23	BS	29	chicken tree	0	0	0	0	0	0	0	0	0	0	2003-10-30		nd	nd	nd	nd	nd	nd		nd	nd	nd	nd	nd	nd	nd	2005-03-13	0	0	0	0	0	0	0
2003-10-23	BS	29	storeroom	0	1	0	0	0	0	0	1	0	0	2003-10-30	20	0	0	0	0	0	0	2004-10-21	0	0	0	0	0	0	0	2005-03-13	0	0	0	0	0	0	0
2003-10-23	BS	29	oven	0	0	0	0	0	0	0	0	0	0	2003-10-30		nd	nd	nd	nd	nd	nd		nd	nd	nd	nd	nd	nd	nd	2005-03-13	0	0	0	0	0	0	0
	BS	29	storeroom	nd	nd	nd	nd	nd	nd	nd	nd	nd	nd			nd	nd	nd	nd	nd	nd	2004-10-21	0	0	0	0	0	0	0	2005-03-13	0	0	0	0	0	0	0
2003-10-23	BS	29	granary	0	0	0	0	0	0	0	0	0	0	2003-10-30		nd	nd	nd	nd	nd	nd	2004-10-21	0	0	0	0	0	0	0	2005-03-13	0	0	0	0	0	0	0
	BS	29	chicken coop	nd	nd	nd	nd	nd	nd	nd	nd	nd	nd			nd	nd	nd	nd	nd	nd		nd	nd	nd	nd	nd	nd	nd	2005-03-13	0	0	0	0	0	0	0
2003-10-23	BS	4	domicile	0	0	0	0	0	0	0	0	0	0			nd	nd	nd	nd	nd	nd	2004-10-21	0	0	0	0	0	0	0	2005-03-12	0	0	0	0	0	0	0
	BS	4	kitchen	nd	nd	nd	nd	nd	nd	nd	nd	nd	nd			nd	nd	nd	nd	nd	nd	2004-10-21	0	0	0	0	0	0	0	2005-03-12	0	0	0	0	0	0	0
	BS	4	latrine	nd	nd	nd	nd	nd	nd	nd	nd	nd	nd			nd	nd	nd	nd	nd	nd		nd	nd	nd	nd	nd	nd	nd	2005-03-12	0	0	0	0	0	0	0
	BS	4	goat or sheep corral	nd	nd	nd	nd	nd	nd	nd	nd	nd	nd			nd	nd	nd	nd	nd	nd		nd	nd	nd	nd	nd	nd	nd	2005-03-12	0	0	0	0	0	0	0
	BS	4	storeroom	nd	nd	nd	nd	nd	nd	nd	nd	nd	nd			nd	nd	nd	nd	nd	nd		nd	nd	nd	nd	nd	nd	nd	2005-03-12	0	0	0	0	0	0	0
	BS	4	storeroom	nd	nd	nd	nd	nd	nd	nd	nd	nd	nd			nd	nd	nd	nd	nd	nd		nd	nd	nd	nd	nd	nd	nd	2005-03-12	0	0	0	0	0	0	0
2003-10-22	BS	1	domicile	0	0	0	0	0	0	0	0	0	0			nd	nd	nd	nd	nd	nd		nd	nd	nd	nd	nd	nd	nd	2005-03-12	0	0	0	0	0	0	0
2003-10-22	BS	1	goat or sheep corral	0	0	0	3	4	4	6	17	0	0	2003-11-04	16	1	0	1	1	0	0	2004-10-21	3	0	0	0	3	1	0	2005-03-12	0	0	0	0	0	0	0
2003-10-22	BS	1	pig corral	0	0	0	1	3	0	1	5	0	0	2003-11-04	16	1	0	1	1	0	0	2004-10-21	0	0	0	0	0	0	0	2005-03-12	0	1	0	0	1	0	0
2003-10-22	BS	1	cow corral	0	0	0	0	0	0	0	0	0	0	2003-11-04		nd	nd	nd	nd	nd	nd	2004-10-21	0	0	0	0	0	0	0	2005-03-12	0	0	0	0	0	0	0
2003-10-22	BS	1	chicken tree	0	0	0	0	0	0	0	0	0	0	2003-11-04		nd	nd	nd	nd	nd	nd		nd	nd	nd	nd	nd	nd	nd	2005-03-12	0	0	0	0	0	0	0
2003-10-22	BS	1	storeroom	0	0	0	0	0	1	0	1	0	0	2003-11-04	16	0	0	0	0	0	0	2004-10-21	0	0	0	0	0	0	0	2005-03-12	0	0	0	0	0	0	0
2003-10-22	BS	1	kitchen	0	0	0	0	0	0	0	0	0	0	2003-11-04		nd	nd	nd	nd	nd	nd	2004-10-21	0	0	0	0	0	0	0	2005-03-12	0	0	0	0	0	0	0
2003-10-22	BS	1	orchard fence	0	0	0	0	0	0	0	0	0	0	2003-11-04		nd	nd	nd	nd	nd	nd		nd	nd	nd	nd	nd	nd	nd	2005-03-12	0	0	0	0	0	0	0
2003-10-22	BS	1	pig corral	0	0	0	0	0	0	0	0	0	0	2003-11-04		nd	nd	nd	nd	nd	nd	2004-10-21	0	0	0	0	0	0	0	2005-03-12	0	0	0	0	0	0	0
2003-10-22	BS	1	chicken coop	0	0	0	0	0	0	0	0	0	0	2003-11-04	16	0	0	0	0	0	0	2004-10-21	0	0	0	0	0	0	0	2005-03-12	0	0	0	1	1	0	0
2003-10-22	BS	1	granary	0	0	0	0	0	0	0	0	0	0	2003-11-04		nd	nd	nd	nd	nd	nd	2004-10-21	0	0	0	0	0	0	0	2005-03-12	0	0	0	0	0	0	0
	BS	1	oven	nd	nd	nd	nd	nd	nd	nd	nd	nd	nd			nd	nd	nd	nd	nd	nd		nd	nd	nd	nd	nd	nd	nd	2005-03-12	0	0	0	0	0	0	0
2003-10-22	BS	25	domicile	2	5	0	0	0	2	2	11	0	0	2003-10-30		nd	nd	nd	nd	nd	nd	2004-10-21	0	0	0	0	0	0	0	2005-03-12	0	0	0	0	0	0	0
	BS	25	open shed	nd	nd	nd	nd	nd	nd	nd	nd	nd	nd			nd	nd	nd	nd	nd	nd		nd	nd	nd	nd	nd	nd	nd	2005-03-12	0	0	0	0	0	0	0
2003-10-22	BS	25	goat or sheep corral	0	0	0	0	0	0	0	0	0	0	2003-10-30		nd	nd	nd	nd	nd	nd	2004-10-21	0	0	0	0	0	0	0	2005-03-12	0	0	0	0	0	0	0
2003-10-22	BS	25	pig corral	0	0	0	0	0	0	0	0	0	0	2003-10-30	20	0	0	0	0	0	0	2004-10-21	0	0	0	0	0	0	0	2005-03-12	0	0	0	0	0	0	0
2003-10-22	BS	25	goat or sheep corral	0	0	0	0	0	0	0	0	0	0	2003-10-30		nd	nd	nd	nd	nd	nd	2004-10-21	0	0	0	0	0	0	0	2005-03-12	0	0	0	0	0	0	0
2003-10-22	BS	25	oven	0	0	0	0	0	0	0	0	0	0	2003-10-30		nd	nd	nd	nd	nd	nd		nd	nd	nd	nd	nd	nd	nd	2005-03-12	0	0	0	0	0	0	0
2003-10-22	BS	25	granary	4	1	2	8	16	7	7	45	0	0	2003-10-30	20	1	24	11	35	0	0	2004-10-21	0	0	0	0	0	0	0	2005-03-12	nd	nd	nd	nd	nd	nd	nd
2003-10-22	BS	25	open shed	0	0	0	0	0	0	0	0	0	0	2003-10-30		nd	nd	nd	nd	nd	nd	2004-10-21	0	0	0	0	0	0	0	2005-03-12	0	0	0	0	0	0	0
	BS	25	chicken tree	nd	nd	nd	nd	nd	nd	nd	nd	nd	nd			nd	nd	nd	nd	nd	nd	2004-10-21	0	0	0	0	0	0	0	2005-03-12	0	0	0	0	0	0	0
	BS	25	latrine	nd	nd	nd	nd	nd	nd	nd	nd	nd	nd			nd	nd	nd	nd	nd	nd		nd	nd	nd	nd	nd	nd	nd	2005-03-12	0	0	0	0	0	0	0
	BS	25	chicken coop	nd	nd	nd	nd	nd	nd	nd	nd	nd	nd			nd	nd	nd	nd	nd	nd		nd	nd	nd	nd	nd	nd	nd	2005-03-12	0	0	0	0	0	0	0
	BS	25	storeroom	nd	nd	nd	nd	nd	nd	nd	nd	nd	nd			nd	nd	nd	nd	nd	nd		nd	nd	nd	nd	nd	nd	nd	2005-03-12	0	0	0	0	0	0	0
2003-10-22	BS	10	domicile	0	0	0	0	0	0	0	0	0	0			nd	nd	nd	nd	nd	nd	2004-10-21	0	0	0	0	0	0	0	2005-03-12	0	0	0	0	0	0	0
2003-10-22	BS	10	pig corral	0	0	0	0	0	0	0	0	0	0	2003-10-30	16	0	0	0	0	0	0	2004-10-21	0	0	0	0	0	0	0	2005-03-12	0	0	0	0	0	0	0
2003-10-22	BS	10	cow corral	0	0	0	0	0	0	0	0	0	0			nd	nd	nd	nd	nd	nd		nd	nd	nd	nd	nd	nd	nd	2005-03-12	0	0	0	0	0	0	0
2003-10-22	BS	10	chicken tree	0	0	0	0	0	0	0	0	0	0			nd	nd	nd	nd	nd	nd		nd	nd	nd	nd	nd	nd	nd	2005-03-12	0	0	0	0	0	0	0
2003-10-22	BS	8	domicile	0	0	0	0	0	0	0	0	0	0			nd	nd	nd	nd	nd	nd		nd	nd	nd	nd	nd	nd	nd	2005-03-12	0	0	0	0	0	0	0
2003-10-22	BS	8	goat or sheep corral	0	0	0	0	0	0	0	0	0	0			nd	nd	nd	nd	nd	nd	2004-10-21	0	0	0	0	0	0	0	2005-03-12	0	0	0	0	0	0	0
2003-10-22	BS	8	pig corral	0	0	0	0	0	0	0	0	0	0			nd	nd	nd	nd	nd	nd		nd	nd	nd	nd	nd	nd	nd	2005-03-12	0	0	0	0	0	0	0
2003-10-22	BS	8	chicken tree	0	0	0	0	0	0	0	0	0	0			nd	nd	nd	nd	nd	nd		nd	nd	nd	nd	nd	nd	nd	2005-03-12	0	0	0	0	0	0	0
2003-10-22	BS	8	orchard fence	0	0	0	0	0	0	0	0	0	0			nd	nd	nd	nd	nd	nd		nd	nd	nd	nd	nd	nd	nd	2005-03-12	0	0	0	0	0	0	0
2003-10-22	BS	8	latrine	0	0	0	0	0	0	0	0	0	0			nd	nd	nd	nd	nd	nd		nd	nd	nd	nd	nd	nd	nd	2005-03-12	0	0	0	0	0	0	0
	BS	8	other	nd	nd	nd	nd	nd	nd	nd	nd	nd	nd			nd	nd	nd	nd	nd	nd		nd	nd	nd	nd	nd	nd	nd	2005-03-12	0	0	0	0	0	0	0
2003-11-18	BS	2.1	domicile	0	0	0	0	0	0	0	0	0	0	2003-11-18		nd	nd	nd	nd	nd	nd		nd	nd	nd	nd	nd	nd	nd	2005-03-12	0	0	0	0	0	0	0
	BS	2.1	domicile	nd	nd	nd	nd	nd	nd	nd	nd	nd	nd			nd	nd	nd	nd	nd	nd		nd	nd	nd	nd	nd	nd	nd	2005-03-12	0	0	0	0	0	0	0
2003-11-18	BS	2.1	goat or sheep corral	0	0	0	0	0	0	0	0	0	0	2003-11-18	20	0	0	0	0	0	0	2004-10-21	0	0	0	0	0	0	0	2005-03-12	0	0	0	0	0	0	0
2003-11-18	BS	2.1	pig corral	0	0	0	0	0	0	0	0	0	0	2003-11-18	20	0	0	0	0	0	0	2004-10-21	0	0	0	0	0	0	0	2005-03-12	0	0	0	0	0	0	0
2003-11-18	BS	2.1	piled materials	0	0	0	0	0	0	0	0	0	0	2003-11-18		nd	nd	nd	nd	nd	nd	2004-10-21	0	0	0	0	0	0	0	2005-03-12	0	0	0	0	0	0	0
2003-11-18	BS	2.1	kitchen	0	0	0	0	0	0	0	0	0	0	2003-11-18	20	0	0	0	0	0	0	2004-10-21	0	0	0	0	0	0	0	2005-03-12	0	0	0	0	0	0	0
2003-11-18	BS	2.1	latrine	0	0	0	0	0	0	0	0	0	0	2003-11-18		nd	nd	nd	nd	nd	nd		nd	nd	nd	nd	nd	nd	nd	2005-03-12	0	0	0	0	0	0	0
2003-11-18	BS	2.1	oven	0	0	0	0	0	0	0	0	0	0	2003-11-18	20	0	0	0	0	0	0	2004-10-21	0	0	0	0	0	0	0	2005-03-12	0	0	0	0	0	0	0
	BS	2.1	chicken tree	nd	nd	nd	nd	nd	nd	nd	nd	nd	nd			nd	nd	nd	nd	nd	nd		nd	nd	nd	nd	nd	nd	nd	2005-03-12	0	0	0	0	0	0	0
2003-10-23	BS	16.1	domicile	0	0	0	0	0	0	0	0	0	0	2003-10-30		nd	nd	nd	nd	nd	nd		nd	nd	nd	nd	nd	nd	nd	2005-03-13	nd	nd	nd	nd	nd	nd	nd
2003-10-23	BS	16.1	goat or sheep corral	0	0	0	0	0	0	0	0	0	0	2003-10-30	20	0	0	0	0	0	0		nd	nd	nd	nd	nd	nd	nd	2005-03-13	nd	nd	nd	nd	nd	nd	nd
2003-10-23	BS	16.1	pig corral	0	0	0	1	0	0	0	1	0	0	2003-10-30	20	0	0	0	0	0	0	2004-10-21	0	0	0	0	0	0	0	2005-03-13	nd	nd	nd	nd	nd	nd	nd
2003-10-23	BS	16.1	chicken tree	0	0	0	0	0	0	0	0	0	0	2003-10-30		nd	nd	nd	nd	nd	nd	2004-10-21	0	0	0	0	0	0	0	2005-03-13	nd	nd	nd	nd	nd	nd	nd
	BS	16.1	chicken tree	nd	nd	nd	nd	nd	nd	nd	nd	nd	nd			nd	nd	nd	nd	nd	nd		nd	nd	nd	nd	nd	nd	nd		nd	nd	nd	nd	nd	nd	nd
2003-10-23	BS	16.1	kitchen	0	0	0	0	0	0	0	0	0	0	2003-10-30		nd	nd	nd	nd	nd	nd	2004-10-21	0	0	0	0	0	0	0	2005-03-13	nd	nd	nd	nd	nd	nd	nd
2003-10-23	BS	16.1	oven	0	0	0	0	0	0	0	0	0	0	2003-10-30		nd	nd	nd	nd	nd	nd		nd	nd	nd	nd	nd	nd	nd	2005-03-13	nd	nd	nd	nd	nd	nd	nd
2003-10-22	BS	23	domicile	0	0	0	0	0	1	0	1	0	0	2003-10-30		nd	nd	nd	nd	nd	nd	2004-10-21	0	0	0	0	0	0	0	2005-03-12	0	1	0	0	1	0	0
	BS	23	domicile	nd	nd	nd	nd	nd	nd	nd	nd	nd	nd			nd	nd	nd	nd	nd	nd		nd	nd	nd	nd	nd	nd	nd	2005-03-12	0	0	0	0	0	0	0
2003-10-22	BS	23	goat or sheep corral	0	0	0	0	0	0	0	0	0	1	2003-10-30		nd	nd	nd	nd	nd	nd	2004-10-21	0	0	0	0	0	0	0	2005-03-12	0	0	0	0	0	0	0
2003-10-22	BS	23	pig corral	0	0	0	0	0	0	0	0	0	0	2003-10-30	23	0	0	0	0	0	0	2004-10-21	0	0	0	0	1	0	0	2005-03-12	0	0	0	0	0	1	0
2003-10-22	BS	23	cow corral	0	0	0	0	0	0	0	0	0	0	2003-10-30	23	0	0	0	0	0	0	2004-10-21	0	0	0	0	0	0	0	2005-03-12	0	0	0	0	0	0	0
2003-10-22	BS	23	goat or sheep corral	0	0	0	0	0	0	0	0	0	0	2003-10-30		nd	nd	nd	nd	nd	nd		nd	nd	nd	nd	nd	nd	nd	2005-03-12	0	0	0	0	0	0	0
2003-10-22	BS	23	storeroom	0	0	0	0	0	0	0	0	0	0	2003-10-30		nd	nd	nd	nd	nd	nd	2004-10-21	0	0	0	0	0	0	0	2005-03-12	0	0	0	0	0	0	0
2003-10-22	BS	23	kitchen	0	0	0	0	0	0	0	0	0	0	2003-10-30		nd	nd	nd	nd	nd	nd	2004-10-21	0	0	0	0	0	0	0	2005-03-12	0	0	0	0	0	0	0
	BS	23	chicken tree	nd	nd	nd	nd	nd	nd	nd	nd	nd	nd			nd	nd	nd	nd	nd	nd		nd	nd	nd	nd	nd	nd	nd	2005-03-12	0	0	0	0	0	0	0
	BS	23	latrine	nd	nd	nd	nd	nd	nd	nd	nd	nd	nd			nd	nd	nd	nd	nd	nd		nd	nd	nd	nd	nd	nd	nd	2005-03-12	0	0	0	0	0	0	0
	BS	23	oven	nd	nd	nd	nd	nd	nd	nd	nd	nd	nd			nd	nd	nd	nd	nd	nd		nd	nd	nd	nd	nd	nd	nd	2005-03-12	0	0	0	0	0	0	0
	BS	23	pig corral	nd	nd	nd	nd	nd	nd	nd	nd	nd	nd			nd	nd	nd	nd	nd	nd	2004-10-21	0	0	0	0	0	0	0	2005-03-12	0	0	0	0	0	0	0
2003-11-21	BS	1003	goat or sheep corral	0	0	0	0	0	0	0	0	0	0	2003-11-21	20	0	0	0	0	0	0	2004-10-21	0	0	0	0	0	1	0	2005-03-13	0	0	0	0	0	0	0
2003-11-21	BS	1003	pig corral	0	0	0	0	0	0	0	0	0	0	2003-11-21	20	0	0	0	0	0	0	2004-10-21	0	0	0	0	0	0	0	2005-03-13	0	0	0	0	0	0	0
2003-11-21	BS	1003	granary	0	0	0	0	0	0	0	0	0	0	2003-11-21	20	0	0	0	0	0	0	2004-10-21	0	0	0	0	0	0	0	2005-03-13	0	0	0	0	0	0	0
2003-11-21	BS	1003	storeroom	0	0	0	0	0	0	0	0	0	0	2003-11-21		nd	nd	nd	nd	nd	nd	2004-10-21	0	0	0	0	0	0	0	2005-03-13	0	0	0	0	0	0	0
2003-11-21	BS	1003	oven	0	0	0	0	0	0	0	0	0	0	2003-11-21	20	0	0	0	0	0	0		nd	nd	nd	nd	nd	nd	nd	2005-03-13	0	0	0	0	0	0	0
2003-11-21	BS	1003	latrine	0	0	0	0	0	0	0	0	0	0	2003-11-21		nd	nd	nd	nd	nd	nd		nd	nd	nd	nd	nd	nd	nd	2005-03-13	0	0	0	0	0	0	0
2003-11-21	BS	1003	kitchen	0	0	0	0	0	0	0	0	0	0	2003-11-21		nd	nd	nd	nd	nd	nd		nd	nd	nd	nd	nd	nd	nd	2005-03-13	0	0	0	0	0	0	0
	BS	1003	domicile	nd	nd	nd	nd	nd	nd	nd	nd	nd	nd			nd	nd	nd	nd	nd	nd		nd	nd	nd	nd	nd	nd	nd	2005-03-13	0	0	0	0	0	0	0
	BS	1003	chicken tree	nd	nd	nd	nd	nd	nd	nd	nd	nd	nd			nd	nd	nd	nd	nd	nd		nd	nd	nd	nd	nd	nd	nd	2005-03-13	0	0	0	0	0	0	0
	BS	1003	cow corral	nd	nd	nd	nd	nd	nd	nd	nd	nd	nd			nd	nd	nd	nd	nd	nd		nd	nd	nd	nd	nd	nd	nd	2005-03-13	0	0	0	0	0	0	0
	BS	18.1	domicile	nd	nd	nd	nd	nd	nd	nd	nd	nd	nd			nd	nd	nd	nd	nd	nd		nd	nd	nd	nd	nd	nd	nd	2005-03-12	4	0	0	0	4	0	0
	BS	18.1	pig corral	nd	nd	nd	nd	nd	nd	nd	nd	nd	nd			nd	nd	nd	nd	nd	nd		nd	nd	nd	nd	nd	nd	nd	2005-03-12	0	0	0	0	0	0	0
	BS	18.1	kitchen	nd	nd	nd	nd	nd	nd	nd	nd	nd	nd			nd	nd	nd	nd	nd	nd		nd	nd	nd	nd	nd	nd	nd	2005-03-12	0	0	0	0	0	0	0
2003-10-22	BS	18	domicile	0	0	0	0	0	0	0	0	0	0	2003-10-28		nd	nd	nd	nd	nd	nd	2004-10-21	0	0	0	0	0	0	0	2005-03-12	0	0	0	0	0	0	0
	BS	18	domicile	nd	nd	nd	nd	nd	nd	nd	nd	nd	nd			nd	nd	nd	nd	nd	nd		nd	nd	nd	nd	nd	nd	nd	2005-03-12	0	0	0	0	0	0	0
2003-10-22	BS	18	goat or sheep corral	0	0	0	0	0	0	0	0	0	0	2003-10-28		nd	nd	nd	nd	nd	nd	2004-10-21	0	0	0	0	0	0	0	2005-03-12	0	0	0	0	0	0	0
2003-10-22	BS	18	pig corral	0	1	0	0	3	1	1	6	0	0	2003-10-28	20	1	0	1	1	1	0	2004-10-21	0	0	0	0	0	0	0	2005-03-12	0	0	0	0	0	0	4
	BS	18	pig corral	nd	nd	nd	nd	nd	nd	nd	nd	nd	nd			nd	nd	nd	nd	nd	nd		nd	nd	nd	nd	nd	nd	nd	2005-03-12	0	0	0	0	0	0	0
2003-10-22	BS	18	storeroom	0	0	0	1	1	0	4	6	0	0	2003-10-28	20	1	1	1	2	0	0	2004-10-21	0	0	0	0	0	0	0	2005-03-12	0	0	0	0	0	0	0
2003-10-22	BS	18	oven	0	0	0	0	0	0	0	0	0	0	2003-10-28		nd	nd	nd	nd	nd	nd		nd	nd	nd	nd	nd	nd	nd	2005-03-12	0	0	0	0	0	0	0
	BS	18	chicken coop	nd	nd	nd	nd	nd	nd	nd	nd	nd	nd			nd	nd	nd	nd	nd	nd	2004-10-21	0	0	0	0	0	0	0	2005-03-12	0	0	0	0	0	0	0
	BS	18	cow corral	nd	nd	nd	nd	nd	nd	nd	nd	nd	nd			nd	nd	nd	nd	nd	nd	2004-10-21	0	0	0	0	0	0	0	2005-03-12	0	0	0	0	0	0	0
2003-10-23	BS	30	domicile	0	0	0	0	0	0	0	0	0	0			nd	nd	nd	nd	nd	nd		nd	nd	nd	nd	nd	nd	nd	2005-03-13	0	0	0	0	0	0	0
2003-10-23	BS	30	goat or sheep corral	0	0	0	0	0	0	0	0	0	0	2003-10-28	23	0	0	0	0	0	0	2004-10-21	0	0	0	0	0	0	0	2005-03-13	0	0	0	0	0	0	0
2003-10-23	BS	30	pig corral	0	0	0	0	0	0	0	0	0	0	2003-10-28	23	0	0	0	0	0	0	2004-10-21	0	0	0	0	0	0	0	2005-03-13	0	0	0	0	0	0	0
2003-10-23	BS	30	cow corral	0	0	0	0	0	0	0	0	0	0			nd	nd	nd	nd	nd	nd		nd	nd	nd	nd	nd	nd	nd	2005-03-13	nd	nd	nd	nd	nd	nd	nd
2003-10-23	BS	30	kitchen	0	0	0	0	0	0	0	0	0	0			nd	nd	nd	nd	nd	nd	2004-10-21	0	0	0	0	0	0	0	2005-03-13	0	0	0	0	0	0	0
2003-10-23	BS	30	oven	0	0	0	0	0	0	0	0	0	0			nd	nd	nd	nd	nd	nd		nd	nd	nd	nd	nd	nd	nd	2005-03-13	0	0	0	0	0	0	0
2003-10-23	BS	30	latrine	0	0	0	0	0	0	0	0	0	0			nd	nd	nd	nd	nd	nd		nd	nd	nd	nd	nd	nd	nd	2005-03-13	0	0	0	0	0	0	0
	BS	30	chicken tree	nd	nd	nd	nd	nd	nd	nd	nd	nd	nd			nd	nd	nd	nd	nd	nd		nd	nd	nd	nd	nd	nd	nd	2005-03-13	0	0	0	0	0	0	0
	BS	1004	domicile	nd	nd	nd	nd	nd	nd	nd	nd	nd	nd			nd	nd	nd	nd	nd	nd		nd	nd	nd	nd	nd	nd	nd	2005-03-17	0	0	0	0	0	0	0
	BS	1005	domicile	nd	nd	nd	nd	nd	nd	nd	nd	nd	nd			nd	nd	nd	nd	nd	nd		nd	nd	nd	nd	nd	nd	nd	2005-03-12	0	0	0	0	0	0	0
2003-10-23	BS	32	domicile	0	0	0	0	0	0	0	0	0	0	2003-11-04		nd	nd	nd	nd	nd	nd		nd	nd	nd	nd	nd	nd	nd	2005-03-17	3	0	0	0	3	0	0
2003-10-23	BS	32	goat or sheep corral	0	0	0	0	0	0	0	0	0	0	2003-11-04		nd	nd	nd	nd	nd	nd	2004-10-21	0	0	0	0	0	0	0	2005-03-17	0	0	0	0	0	1	0
2003-10-23	BS	32	pig corral	0	0	0	0	0	0	0	0	0	0	2003-11-04	20	0	0	0	0	0	0	2004-10-21	0	0	0	0	0	0	0	2005-03-17	0	0	0	0	0	0	0
2003-10-23	BS	32	chicken coop	0	0	0	1	0	0	0	1	0	0	2003-11-04	20	0	0	0	0	0	0	2004-10-21	0	0	0	0	0	0	0	2005-03-17	0	0	2	0	2	0	0
2003-10-23	BS	32	storeroom	0	0	0	0	0	0	0	0	0	0	2003-11-04		nd	nd	nd	nd	nd	nd	2004-10-21	0	0	0	0	0	0	0	2005-03-17	0	0	0	0	0	0	0
2003-10-23	BS	32	kitchen	0	0	0	0	0	0	0	0	0	0	2003-11-04		nd	nd	nd	nd	nd	nd	2004-10-21	0	0	0	0	0	0	0	2005-03-17	0	0	0	0	0	0	0
2003-10-23	BS	32	open shed	0	0	0	0	0	0	0	0	0	0	2003-11-04		nd	nd	nd	nd	nd	nd		nd	nd	nd	nd	nd	nd	nd	2005-03-17	0	0	0	0	0	0	0
	BS	32	cow corral	nd	nd	nd	nd	nd	nd	nd	nd	nd	nd			nd	nd	nd	nd	nd	nd		nd	nd	nd	nd	nd	nd	nd	2005-03-17	0	0	0	0	0	0	0
	BS	32	latrine	nd	nd	nd	nd	nd	nd	nd	nd	nd	nd			nd	nd	nd	nd	nd	nd		nd	nd	nd	nd	nd	nd	nd	2005-03-17	0	0	0	0	0	0	0
	BS	32	oven	nd	nd	nd	nd	nd	nd	nd	nd	nd	nd			nd	nd	nd	nd	nd	nd		nd	nd	nd	nd	nd	nd	nd	2005-03-17	0	0	0	0	0	0	0
2003-10-23	BS	32	chicken tree	0	0	0	0	0	0	0	0	0	0	2003-11-04		nd	nd	nd	nd	nd	nd		nd	nd	nd	nd	nd	nd	nd	2005-03-17	0	0	0	0	0	0	0
2003-10-22	BS	6	domicile	0	0	0	1	6	2	1	10	0	0	2003-10-28		nd	nd	nd	nd	nd	nd	2004-10-21	0	2	0	0	3	0	0	2005-03-12	4	21	3	1	29	0	0
2003-10-22	BS	6	goat or sheep corral	0	0	1	1	3	1	2	8	0	0	2003-10-28	16	0	0	0	0	0	0	2004-10-21	0	0	0	0	0	0	0	2005-03-12	0	0	0	0	0	0	0
2003-10-22	BS	6	pig corral	0	0	0	0	0	0	0	0	0	0	2003-10-28	16	0	0	0	0	0	0	2004-10-21	0	0	0	0	0	0	0	2005-03-12	0	0	0	0	0	0	0
2003-10-22	BS	6	chicken tree	0	0	0	0	0	0	0	0	0	0	2003-10-28		nd	nd	nd	nd	nd	nd		nd	nd	nd	nd	nd	nd	nd	2005-03-12	0	0	0	0	0	0	0
2003-10-22	BS	6	storeroom	0	0	0	0	0	0	0	0	0	0	2003-10-28		nd	nd	nd	nd	nd	nd		nd	nd	nd	nd	nd	nd	nd	2005-03-12	0	0	0	0	0	0	0
2003-10-22	BS	6	kitchen	0	0	0	0	0	0	0	0	0	0	2003-10-28		nd	nd	nd	nd	nd	nd	2004-10-21	0	0	0	0	0	0	0	2005-03-12	0	0	0	0	0	0	0
2003-10-22	BS	6	granary	0	0	0	0	0	0	0	0	0	0	2003-10-28		nd	nd	nd	nd	nd	nd	2004-10-21	0	0	0	0	0	0	0	2005-03-12	nd	nd	nd	nd	nd	nd	nd
	BS	6	latrine	nd	nd	nd	nd	nd	nd	nd	nd	nd	nd			nd	nd	nd	nd	nd	nd		nd	nd	nd	nd	nd	nd	nd	2005-03-12	0	0	0	0	0	0	0
2003-10-23	BS	12	domicile	0	0	0	0	0	0	0	0	0	0			nd	nd	nd	nd	nd	nd		nd	nd	nd	nd	nd	nd	nd	2005-03-12	0	0	0	0	0	0	0
2003-10-23	BS	12	goat or sheep corral	0	0	0	0	0	0	0	0	0	0			nd	nd	nd	nd	nd	nd	2004-10-21	0	0	0	0	0	0	0	2005-03-12	0	0	0	0	0	0	0
2003-10-23	BS	12	storeroom	0	0	0	0	0	0	0	0	0	0			nd	nd	nd	nd	nd	nd	2004-10-21	0	0	0	0	0	0	0	2005-03-12	0	0	0	0	0	0	0
2003-10-23	BS	12	kitchen	0	0	0	0	0	0	0	0	0	0			nd	nd	nd	nd	nd	nd		nd	nd	nd	nd	nd	nd	nd	2005-03-12	0	0	0	0	0	0	0
2003-10-23	BS	12	latrine	0	0	0	0	0	0	0	0	0	0			nd	nd	nd	nd	nd	nd		nd	nd	nd	nd	nd	nd	nd	2005-03-12	0	0	0	0	0	0	0
	BS	12	pig corral	nd	nd	nd	nd	nd	nd	nd	nd	nd	nd			nd	nd	nd	nd	nd	nd	2004-10-21	0	0	0	0	0	0	0	2005-03-12	0	0	0	0	0	0	0
2003-10-22	BS	11	domicile	0	0	0	0	0	0	0	0	0	0			nd	nd	nd	nd	nd	nd	2004-10-21	0	0	0	0	0	0	0	2005-03-12	0	0	0	0	0	0	0
	BS	11	kitchen	nd	nd	nd	nd	nd	nd	nd	nd	nd	nd			nd	nd	nd	nd	nd	nd		nd	nd	nd	nd	nd	nd	nd	2005-03-12	0	0	0	0	0	0	0
2003-10-22	BS	5	domicile	0	0	0	0	0	0	0	0	0	0			nd	nd	nd	nd	nd	nd	2004-10-21	0	0	0	0	0	0	0	2005-03-12	0	0	0	0	0	0	0
2003-10-22	BS	5	kitchen	0	0	0	0	0	0	0	0	0	0	2003-10-28	23	0	0	0	0	0	0	2004-10-21	0	0	0	0	0	0	0	2005-03-12	0	0	0	0	0	0	0
	BS	5	chicken tree	nd	nd	nd	nd	nd	nd	nd	nd	nd	nd			nd	nd	nd	nd	nd	nd		nd	nd	nd	nd	nd	nd	nd	2005-03-12	0	0	0	0	0	0	0
2003-10-22	BS	13	domicile	0	0	0	0	0	0	0	0	1	0			nd	nd	nd	nd	nd	nd		nd	nd	nd	nd	nd	nd	nd	2005-03-12	0	3	0	0	3	0	0
	BS	13	oven	nd	nd	nd	nd	nd	nd	nd	nd	nd	nd			nd	nd	nd	nd	nd	nd		nd	nd	nd	nd	nd	nd	nd	2005-03-12	0	0	0	0	0	0	0
	BS	13	latrine	nd	nd	nd	nd	nd	nd	nd	nd	nd	nd			nd	nd	nd	nd	nd	nd		nd	nd	nd	nd	nd	nd	nd	2005-03-12	0	0	0	0	0	0	0
2003-10-22	BS	3	domicile	0	0	0	0	2	1	0	3	0	0	2003-10-28		nd	nd	nd	nd	nd	nd	2004-10-21	0	0	1	0	1	0	0	2005-03-12	0	0	0	0	0	0	0
2003-10-22	BS	3	goat or sheep corral	0	0	0	0	3	2	0	5	0	0	2003-10-28	16	0	0	0	0	0	0	2004-10-21	0	0	0	0	0	0	0	2005-03-12	0	0	1	0	1	0	0
2003-10-22	BS	3	domicile	0	0	0	0	0	2	1	3	0	0	2003-10-28		nd	nd	nd	nd	nd	nd	2004-10-21	0	0	0	0	0	0	0	2005-03-12	0	1	0	2	3	0	0
2003-10-22	BS	3	latrine	0	0	0	0	0	0	0	0	0	0	2003-10-28		nd	nd	nd	nd	nd	nd		nd	nd	nd	nd	nd	nd	nd	2005-03-12	0	0	0	0	0	0	0
2003-10-22	BS	3	granary	0	0	0	1	2	0	0	3	0	0	2003-10-28	16	0	0	0	0	0	0	2004-10-21	0	0	0	0	0	0	0	2005-03-12	0	0	0	0	0	0	0
	BS	3	chicken tree	nd	nd	nd	nd	nd	nd	nd	nd	nd	nd			nd	nd	nd	nd	nd	nd		nd	nd	nd	nd	nd	nd	nd	2005-03-12	0	0	0	0	0	0	0
2003-10-22	BS	2	domicile	0	0	0	2	4	1	2	9	0	0	2003-10-29		nd	nd	nd	nd	nd	nd	2004-10-21	0	0	0	0	0	0	0	2005-03-12	0	0	0	0	0	0	0
2003-10-22	BS	2	goat or sheep corral	0	0	0	0	0	0	0	0	0	0	2003-10-29		nd	nd	nd	nd	nd	nd	2004-10-21	0	0	0	0	0	0	0	2005-03-12	0	0	0	1	1	0	0
2003-10-22	BS	2	pig corral	0	0	0	0	2	1	3	6	0	0	2003-10-29	16	0	0	0	0	0	0	2004-10-21	0	0	0	0	0	0	0	2005-03-12	0	0	0	0	0	0	0
2003-10-22	BS	2	cow corral	0	0	0	0	0	0	0	0	0	0	2003-10-29		nd	nd	nd	nd	nd	nd	2004-10-21	0	0	0	0	0	0	0	2005-03-12	nd	nd	nd	nd	nd	nd	nd
2003-10-22	BS	2	storeroom	0	0	0	1	0	1	2	4	0	0	2003-10-29	16	0	0	0	0	0	0	2004-10-21	0	0	0	0	0	0	0	2005-03-12	0	0	0	0	0	0	0
2003-10-22	BS	2	kitchen	0	0	0	0	0	0	0	0	0	0	2003-10-29		nd	nd	nd	nd	nd	nd	2004-10-21	0	0	0	0	0	0	0	2005-03-12	0	0	0	0	0	0	0
2003-10-22	BS	2	latrine	0	0	0	0	0	0	0	0	0	0	2003-10-29		nd	nd	nd	nd	nd	nd		nd	nd	nd	nd	nd	nd	nd	2005-03-12	0	0	0	0	0	0	0
	BS	2	oven	nd	nd	nd	nd	nd	nd	nd	nd	nd	nd			nd	nd	nd	nd	nd	nd		nd	nd	nd	nd	nd	nd	nd	2005-03-12	0	0	0	0	0	0	0
2003-10-22	BS	22	domicile	0	0	1	1	1	0	3	6	3	0	2003-10-30		nd	nd	nd	nd	nd	nd		nd	nd	nd	nd	nd	nd	nd	2005-03-13	0	0	0	0	0	0	0
	BS	22	domicile	nd	nd	nd	nd	nd	nd	nd	nd	nd	nd			nd	nd	nd	nd	nd	nd		nd	nd	nd	nd	nd	nd	nd	2005-03-13	0	3	1	1	5	0	0
2003-10-22	BS	22	goat or sheep corral	0	0	0	0	0	0	0	0	0	0	2003-10-29	23	0	0	0	0	0	0	2004-10-21	0	0	0	0	0	1	0	2005-03-13	0	1	0	0	1	0	0
2003-10-22	BS	22	pig corral	0	0	0	0	0	0	0	0	0	0	2003-10-29	23	0	0	0	0	0	0	2004-10-21	0	0	0	0	0	0	0	2005-03-13	0	0	0	0	0	0	0
2003-10-22	BS	22	kitchen	0	0	0	0	0	0	0	0	0	0	2003-10-29		nd	nd	nd	nd	nd	nd	2004-10-21	0	0	0	0	0	0	0	2005-03-13	0	0	0	0	0	0	0
2003-10-22	BS	22	chicken coop	0	0	0	0	0	0	0	0	0	0	2003-10-29		nd	nd	nd	nd	nd	nd	2004-10-21	0	0	0	0	0	0	0	2005-03-13	0	0	0	0	0	0	0
	BS	22	open shed	nd	nd	nd	nd	nd	nd	nd	nd	nd	nd			nd	nd	nd	nd	nd	nd		nd	nd	nd	nd	nd	nd	nd	2005-03-13	0	0	0	0	0	0	0
	BS	22	latrine	nd	nd	nd	nd	nd	nd	nd	nd	nd	nd			nd	nd	nd	nd	nd	nd		nd	nd	nd	nd	nd	nd	nd	2005-03-13	0	0	0	0	0	0	0
2003-10-22	BS	21	domicile	0	0	0	0	0	0	0	0	0	0			nd	nd	nd	nd	nd	nd		nd	nd	nd	nd	nd	nd	nd	2005-03-13	1	2	2	0	5	0	0
	BS	21	domicile	nd	nd	nd	nd	nd	nd	nd	nd	nd	nd			nd	nd	nd	nd	nd	nd		nd	nd	nd	nd	nd	nd	nd	2005-03-13	0	0	0	0	0	0	0
2003-10-22	BS	21	goat or sheep corral	0	0	0	0	0	0	0	0	0	0			nd	nd	nd	nd	nd	nd	2004-10-21	0	0	0	0	0	0	0	2005-03-13	0	0	0	0	0	0	0
2003-10-22	BS	21	pig corral	0	0	0	0	0	0	0	0	0	0			nd	nd	nd	nd	nd	nd	2004-10-21	0	0	0	0	0	0	0	2005-03-13	0	0	0	0	0	0	0
2003-10-22	BS	21	kitchen	0	0	0	0	0	0	0	0	0	0			nd	nd	nd	nd	nd	nd	2004-10-21	0	0	0	0	0	0	0	2005-03-13	0	0	0	0	0	0	0
2003-10-22	BS	21	oven	0	0	0	0	0	0	0	0	0	0			nd	nd	nd	nd	nd	nd	2004-10-21	0	0	0	0	0	0	0	2005-03-13	0	0	0	0	0	0	0
	BS	21	open shed	nd	nd	nd	nd	nd	nd	nd	nd	nd	nd			nd	nd	nd	nd	nd	nd		nd	nd	nd	nd	nd	nd	nd	2005-03-13	0	0	0	0	0	0	0
	BS	21	chicken tree	nd	nd	nd	nd	nd	nd	nd	nd	nd	nd			nd	nd	nd	nd	nd	nd		nd	nd	nd	nd	nd	nd	nd	2005-03-13	0	0	0	0	0	0	0
2003-10-22	BS	24	domicile	0	0	0	0	0	0	2	2	0	0	2003-10-29		nd	nd	nd	nd	nd	nd	2004-10-21	0	0	0	0	1	0	0	2005-03-12	0	0	0	0	0	0	0
2003-10-22	BS	24	goat or sheep corral	0	0	0	0	0	0	0	0	4	0	2003-10-29		nd	nd	nd	nd	nd	nd	2004-10-21	0	0	0	0	0	0	0	2005-03-12	0	0	0	1	1	1	0
2003-10-22	BS	24	storeroom	0	0	0	0	0	0	0	0	0	0	2003-10-29	20	0	0	0	0	0	0	2004-10-21	0	0	0	0	0	0	0	2005-03-12	2	6	0	0	8	0	0
2003-10-22	BS	24	cow corral	0	0	0	0	0	0	0	0	0	0	2003-10-29		nd	nd	nd	nd	nd	nd		nd	nd	nd	nd	nd	nd	nd	2005-03-12	0	0	0	0	0	0	0
2003-10-22	BS	24	chicken coop	0	0	0	0	0	0	0	0	0	0	2003-10-29	20	0	0	0	0	0	0	2004-10-21	0	0	0	0	0	0	0	2005-03-12	0	0	0	0	0	0	0
2003-10-22	BS	24	storeroom	0	0	1	3	3	3	4	14	0	0	2003-10-29		nd	nd	nd	nd	nd	nd	2004-10-21	0	0	0	0	0	0	0	2005-03-12	0	0	0	0	0	0	0
2003-10-22	BS	24	other	0	0	0	0	0	0	0	0	0	0	2003-10-29		nd	nd	nd	nd	nd	nd	2004-10-21	0	0	0	0	0	0	0	2005-03-12	0	0	0	0	0	0	0
	BS	24	latrine	nd	nd	nd	nd	nd	nd	nd	nd	nd	nd			nd	nd	nd	nd	nd	nd		nd	nd	nd	nd	nd	nd	nd	2005-03-12	0	0	0	0	0	0	0
	BS	24	pig corral	nd	nd	nd	nd	nd	nd	nd	nd	nd	nd			nd	nd	nd	nd	nd	nd	2004-10-21	0	0	1	0	1	0	0	2005-03-12	0	0	0	0	0	0	0
	BS	24	pig corral	nd	nd	nd	nd	nd	nd	nd	nd	nd	nd			nd	nd	nd	nd	nd	nd	2004-10-21	0	0	0	0	0	0	0	2005-03-12	0	0	0	0	0	0	0
	BS	24	pig corral	nd	nd	nd	nd	nd	nd	nd	nd	nd	nd			nd	nd	nd	nd	nd	nd	2004-10-21	0	0	0	0	0	0	0	2005-03-12	0	0	0	0	0	0	0
2003-10-22	BS	9	domicile	0	0	0	0	1	0	0	1	0	0	2003-10-29		nd	nd	nd	nd	nd	nd	2004-10-21	0	0	0	0	0	0	0	2005-03-12	0	0	0	0	0	0	0
2003-10-22	BS	9	goat or sheep corral	0	0	0	0	0	0	0	0	0	0	2003-10-29	16	0	0	0	0	0	0	2004-10-21	0	0	0	0	0	0	0	2005-03-12	0	0	0	0	0	0	0
2003-10-22	BS	9	pig corral	0	0	0	0	1	0	1	2	0	0	2003-10-29	16	0	0	0	0	0	0	2004-10-21	0	0	0	0	0	0	0	2005-03-12	0	0	0	0	0	0	0
2003-10-22	BS	9	cow corral	0	0	0	0	0	0	0	0	0	0	2003-10-29		nd	nd	nd	nd	nd	nd		nd	nd	nd	nd	nd	nd	nd	2005-03-12	nd	nd	nd	nd	nd	nd	nd
2003-10-22	BS	9	chicken tree	0	0	0	0	0	0	0	0	0	0	2003-10-29		nd	nd	nd	nd	nd	nd		nd	nd	nd	nd	nd	nd	nd	2005-03-12	0	0	0	0	0	0	0
2003-10-22	BS	9	orchard fence	0	0	0	0	0	0	0	0	0	0	2003-10-29		nd	nd	nd	nd	nd	nd		nd	nd	nd	nd	nd	nd	nd	2005-03-12	0	0	0	0	0	0	0
2003-10-22	BS	9	oven	0	0	0	0	0	0	0	0	0	0	2003-10-29		nd	nd	nd	nd	nd	nd		nd	nd	nd	nd	nd	nd	nd	2005-03-12	0	0	0	0	0	0	0
	BS	9	latrine	nd	nd	nd	nd	nd	nd	nd	nd	nd	nd			nd	nd	nd	nd	nd	nd		nd	nd	nd	nd	nd	nd	nd	2005-03-12	0	0	0	0	0	0	0
	BS	9	kitchen	nd	nd	nd	nd	nd	nd	nd	nd	nd	nd			nd	nd	nd	nd	nd	nd		nd	nd	nd	nd	nd	nd	nd	2005-03-12	0	0	0	0	0	0	0
	BS	9	chicken coop	nd	nd	nd	nd	nd	nd	nd	nd	nd	nd			nd	nd	nd	nd	nd	nd		nd	nd	nd	nd	nd	nd	nd	2005-03-12	0	0	0	0	0	0	0
2003-10-22	BS	26	domicile	0	0	0	0	0	1	0	1	0	0	2003-10-30		nd	nd	nd	nd	nd	nd	2004-10-21	0	0	0	0	0	0	0		0	0	0	0	0	0	0
2003-10-22	BS	26	goat or sheep corral	0	0	0	0	0	0	0	0	0	0	2003-10-30		nd	nd	nd	nd	nd	nd	2004-10-21	0	0	0	0	0	0	0		0	0	0	0	0	0	0
	BS	26	oven	nd	nd	nd	nd	nd	nd	nd	nd	nd	nd			nd	nd	nd	nd	nd	nd		nd	nd	nd	nd	nd	nd	nd	2005-03-12	0	0	0	0	0	0	0
2003-10-23	BS	31	domicile	0	0	0	0	0	0	0	0	0	0			nd	nd	nd	nd	nd	nd		nd	nd	nd	nd	nd	nd	nd	2005-03-17	nd	nd	nd	nd	nd	nd	nd
2003-10-22	BS	15	domicile	0	0	0	0	0	0	0	0	0	0	2003-10-30		nd	nd	nd	nd	nd	nd		nd	nd	nd	nd	nd	nd	nd	2005-03-12	0	0	0	0	0	0	0
2003-10-22	BS	15	goat or sheep corral	0	0	0	12	4	1	2	19	0	0	2003-10-29	16	0	0	0	0	0	0	2004-10-21	0	0	0	0	0	0	0	2005-03-12	0	0	0	0	0	0	0
2003-10-22	BS	15	pig corral	0	0	0	0	2	0	2	4	0	1	2003-10-29	16	0	0	0	0	0	0	2004-10-21	0	0	0	0	0	0	0	2005-03-12	0	0	0	0	0	0	0
2003-10-22	BS	15	cow corral	0	0	0	0	0	0	0	0	0	0	2003-10-29		nd	nd	nd	nd	nd	nd		nd	nd	nd	nd	nd	nd	nd	2005-03-12	0	0	0	0	0	0	0
2003-10-22	BS	15	goat or sheep corral	0	0	0	0	0	0	0	0	0	0	2003-10-29		nd	nd	nd	nd	nd	nd		nd	nd	nd	nd	nd	nd	nd	2005-03-12	0	0	0	0	0	0	0
2003-10-22	BS	15	storeroom	0	1	0	0	2	2	3	8	0	0	2003-10-29	16	1	0	1	1	0	0	2004-10-21	0	0	0	0	0	0	0	2005-03-12	0	0	0	0	0	0	0
2003-10-22	BS	15	granary	0	0	1	9	24	7	7	48	0	0	2003-10-29	16	0	0	0	0	0	0		nd	nd	nd	nd	nd	nd	nd	2005-03-12	1	0	2	0	3	0	0
2003-10-22	BS	15	pig corral	0	0	0	0	0	0	0	0	0	0	2003-10-29		nd	nd	nd	nd	nd	nd	2004-10-21	0	0	0	0	0	0	0	2005-03-12	0	0	0	0	0	0	0
	BS	15	chicken coop	nd	nd	nd	nd	nd	nd	nd	nd	nd	nd			nd	nd	nd	nd	nd	nd	2004-10-21	0	0	0	0	0	0	0	2005-03-12	0	0	0	0	0	0	0
2003-10-22	BS	14	domicile	0	1	0	6	3	1	2	13	0	0	2003-10-30		nd	nd	nd	nd	nd	nd	2004-10-21	0	0	0	0	0	0	0	2005-03-12	0	0	0	0	0	0	0
2003-10-22	BS	14	goat or sheep corral	0	0	2	2	0	8	0	12	0	0	2003-10-29	16	1	6	4	10	0	0	2004-10-21	0	0	0	0	0	0	0	2005-03-12	6	0	3	2	11	0	0
	BS	14	goat or sheep corral	nd	nd	nd	nd	nd	nd	nd	nd	nd	nd			nd	nd	nd	nd	nd	nd		nd	nd	nd	nd	nd	nd	nd	2005-03-12	0	0	0	0	0	0	0
2003-10-22	BS	14	pig corral	0	0	0	0	0	0	0	0	0	0	2003-10-29	16	1	0	1	1	0	0	2004-10-21	0	0	0	0	0	0	0	2005-03-12	0	0	1	4	5	0	0
2003-10-22	BS	14	cow corral	0	0	0	0	0	0	0	0	0	0	2003-10-29		nd	nd	nd	nd	nd	nd		nd	nd	nd	nd	nd	nd	nd	2005-03-12	0	0	0	0	0	0	0
2003-10-22	BS	14	chicken tree	0	0	0	0	0	0	0	0	0	0	2003-10-29		nd	nd	nd	nd	nd	nd		nd	nd	nd	nd	nd	nd	nd	2005-03-12	0	0	0	0	0	0	0
2003-10-22	BS	14	piled materials	0	0	0	0	0	0	0	0	0	0	2003-10-29		nd	nd	nd	nd	nd	nd	2004-10-21	0	0	0	0	0	0	0	2005-03-12	0	0	0	0	0	0	0
2003-10-22	BS	14	granary	0	0	0	0	0	0	0	0	0	0	2003-10-29		nd	nd	nd	nd	nd	nd	2004-10-21	0	0	0	0	0	0	0	2005-03-12	0	0	0	0	0	0	0
2003-10-22	BS	14	latrine	0	0	0	0	0	0	0	0	0	0	2003-10-29		nd	nd	nd	nd	nd	nd		nd	nd	nd	nd	nd	nd	nd	2005-03-12	0	0	0	0	0	0	0
2003-10-22	BS	14	oven	0	0	0	0	0	0	0	0	0	0	2003-10-29		nd	nd	nd	nd	nd	nd		nd	nd	nd	nd	nd	nd	nd	2005-03-12	0	0	0	0	0	0	0
	BS	14	chicken house	nd	nd	nd	nd	nd	nd	nd	nd	nd	nd			nd	nd	nd	nd	nd	nd	2004-10-21	0	0	0	0	0	0	0	2005-03-12	0	0	0	0	0	0	0
	BS	14	kitchen	nd	nd	nd	nd	nd	nd	nd	nd	nd	nd			nd	nd	nd	nd	nd	nd		nd	nd	nd	nd	nd	nd	nd	2005-03-12	0	0	0	0	0	0	0
2003-10-22	BS	17	domicile	0	0	0	0	0	0	0	0	0	0	2003-10-29		nd	nd	nd	nd	nd	nd	2004-10-21	0	0	0	0	0	0	0	2005-03-12	0	0	0	0	0	0	0
2003-10-22	BS	17	goat or sheep corral	0	0	1	5	3	1	3	13	0	0	2003-10-29	17	0	0	0	0	0	0	2004-10-21	0	0	0	0	0	0	0	2005-03-12	0	0	0	0	0	0	0
2003-10-22	BS	17	storeroom	0	0	0	0	0	0	0	0	0	0	2003-10-29	17	0	0	0	0	0	0		nd	nd	nd	nd	nd	nd	nd	2005-03-12	0	0	0	0	0	0	0
2003-10-22	BS	17	latrine	0	0	0	0	0	0	0	0	0	0	2003-10-29		nd	nd	nd	nd	nd	nd		nd	nd	nd	nd	nd	nd	nd	2005-03-12	0	0	0	0	0	0	0
	BS	17	chicken tree	nd	nd	nd	nd	nd	nd	nd	nd	nd	nd			nd	nd	nd	nd	nd	nd		nd	nd	nd	nd	nd	nd	nd	2005-03-12	0	0	0	0	0	0	0
	BS	17	pig corral	nd	nd	nd	nd	nd	nd	nd	nd	nd	nd			nd	nd	nd	nd	nd	nd		nd	nd	nd	nd	nd	nd	nd	2005-03-12	0	0	0	0	0	0	0
	BS	17	latrine	nd	nd	nd	nd	nd	nd	nd	nd	nd	nd			nd	nd	nd	nd	nd	nd		nd	nd	nd	nd	nd	nd	nd	2005-03-12	0	0	0	0	0	0	0
2003-10-23	BS	16	domicile	0	0	0	1	3	1	0	5	0	0			nd	nd	nd	nd	nd	nd	2004-10-21	0	0	0	0	0	0	0	2005-03-12	0	0	0	0	0	0	0
2003-10-23	BS	16	goat or sheep corral	0	0	0	0	0	0	0	0	0	0	2003-10-29	17	0	0	0	0	0	0	2004-10-21	0	0	0	0	0	0	0	2005-03-12	0	0	0	0	0	0	0
2003-10-23	BS	16	pig corral	0	0	0	0	0	0	0	0	0	0			nd	nd	nd	nd	nd	nd	2004-10-21	0	0	0	0	0	0	0	2005-03-12	0	0	0	0	0	0	0
2003-10-23	BS	16	cow corral	0	0	0	0	0	0	0	0	0	0			nd	nd	nd	nd	nd	nd		nd	nd	nd	nd	nd	nd	nd	2005-03-12	0	0	0	0	0	0	0
2003-10-23	BS	16	chicken tree	0	0	0	0	0	0	0	0	0	0			nd	nd	nd	nd	nd	nd		nd	nd	nd	nd	nd	nd	nd	2005-03-12	0	0	0	0	0	0	0
2003-10-23	BS	16	kitchen	0	2	1	0	14	5	9	31	0	0	2003-10-29	17	0	0	0	0	0	0	2004-10-21	0	0	0	0	0	0	0	2005-03-12	0	0	0	0	0	0	0
2003-10-23	BS	16	piled materials	0	0	0	0	0	0	0	0	0	0			nd	nd	nd	nd	nd	nd		nd	nd	nd	nd	nd	nd	nd	2005-03-12	0	0	0	0	0	0	0
2003-10-23	BS	16	oven	0	0	0	0	0	0	0	0	0	0			nd	nd	nd	nd	nd	nd		nd	nd	nd	nd	nd	nd	nd	2005-03-12	0	0	0	0	0	0	0
	BS	16	latrine	nd	nd	nd	nd	nd	nd	nd	nd	nd	nd			nd	nd	nd	nd	nd	nd		nd	nd	nd	nd	nd	nd	nd	2005-03-12	0	0	0	0	0	0	0
2003-10-22	BS	20	domicile	0	0	0	0	0	0	2	2	0	0	2003-10-28		nd	nd	nd	nd	nd	nd		nd	nd	nd	nd	nd	nd	nd	2005-03-12	0	0	0	0	0	0	0
2003-10-22	BS	20	goat or sheep corral	0	0	0	0	0	0	0	0	0	0	2003-10-28	20	0	0	0	0	0	0	2004-10-21	0	0	0	0	0	0	0	2005-03-12	0	0	0	0	0	1	0
2003-10-22	BS	20	storeroom	0	0	5	1	2	0	4	12	0	0	2003-10-28	20	0	0	0	0	0	0	2004-10-21	0	0	0	0	0	0	0	2005-03-12	0	0	0	0	0	0	0
2003-10-22	BS	20	oven	0	0	0	0	0	0	0	0	0	0	2003-10-28		nd	nd	nd	nd	nd	nd		nd	nd	nd	nd	nd	nd	nd	2005-03-12	0	0	0	0	0	0	0
	BS	20	pig corral	nd	nd	nd	nd	nd	nd	nd	nd	nd	nd			nd	nd	nd	nd	nd	nd		nd	nd	nd	nd	nd	nd	nd	2005-03-12	0	0	0	0	0	0	0
	BS	20	other	nd	nd	nd	nd	nd	nd	nd	nd	nd	nd			nd	nd	nd	nd	nd	nd		nd	nd	nd	nd	nd	nd	nd	2005-03-12	0	0	0	0	0	0	0
2003-10-22	BS	19	domicile	0	0	0	0	0	0	0	0	0	0			nd	nd	nd	nd	nd	nd		nd	nd	nd	nd	nd	nd	nd	2005-03-12	0	2	0	1	3	0	0
	BS	19	domicile	nd	nd	nd	nd	nd	nd	nd	nd	nd	nd			nd	nd	nd	nd	nd	nd		nd	nd	nd	nd	nd	nd	nd	2005-03-12	0	0	0	0	0	0	0
2003-10-22	BS	19	goat or sheep corral	0	0	0	0	0	0	0	0	0	0			nd	nd	nd	nd	nd	nd	2004-10-21	0	0	0	0	0	0	0	2005-03-12	0	0	0	0	0	0	0
2003-10-22	BS	19	pig corral	0	0	0	0	0	0	0	0	0	0			nd	nd	nd	nd	nd	nd	2004-10-21	0	0	0	0	0	1	0	2005-03-12	0	0	0	0	0	0	0
2003-10-22	BS	19	storeroom	0	0	0	0	0	0	0	0	0	0			nd	nd	nd	nd	nd	nd	2004-10-21	0	0	0	0	0	0	0	2005-03-12	nd	nd	nd	nd	nd	nd	nd
	BS	19	oven	nd	nd	nd	nd	nd	nd	nd	nd	nd	nd			nd	nd	nd	nd	nd	nd		nd	nd	nd	nd	nd	nd	nd	2005-03-12	0	0	0	0	0	0	0
	BS	19	latrine	nd	nd	nd	nd	nd	nd	nd	nd	nd	nd			nd	nd	nd	nd	nd	nd		nd	nd	nd	nd	nd	nd	nd	2005-03-12	0	0	0	0	0	0	0
2003-10-22	BS	19	kitchen	0	0	0	0	0	0	0	0	0	0			nd	nd	nd	nd	nd	nd	2004-10-21	0	0	0	0	0	0	0	2005-03-12	0	0	0	0	0	0	0
2003-10-22	BS	27	domicile	0	0	0	0	0	0	0	0	0	0			nd	nd	nd	nd	nd	nd		nd	nd	nd	nd	nd	nd	nd	2005-03-13	0	0	0	0	0	0	0
2003-10-22	BS	27	goat or sheep corral	0	0	0	0	0	0	0	0	0	0			nd	nd	nd	nd	nd	nd	2004-10-21	0	0	0	0	0	0	0	2005-03-13	0	0	0	0	0	0	0
2003-10-22	BS	27	goat or sheep corral	0	0	0	0	0	0	0	0	0	0			nd	nd	nd	nd	nd	nd	2004-10-21	0	0	0	0	0	0	0	2005-03-13	0	0	0	0	0	0	0
2003-10-23	BS	16.2	domicile	0	0	0	0	0	0	0	0	0	0			nd	nd	nd	nd	nd	nd		nd	nd	nd	nd	nd	nd	nd	2005-03-12	1	0	0	0	1	0	0
	BS	16.2	domicile	nd	nd	nd	nd	nd	nd	nd	nd	nd	nd			nd	nd	nd	nd	nd	nd		nd	nd	nd	nd	nd	nd	nd	2005-03-12	0	0	0	0	0	0	0
2003-10-23	BS	16.2	pig corral	0	0	0	0	0	0	0	0	0	0			nd	nd	nd	nd	nd	nd	2004-10-21	0	0	0	0	0	0	0	2005-03-12	0	0	0	0	0	0	0
2003-10-23	BS	16.2	cow corral	0	0	0	0	0	0	0	0	0	0			nd	nd	nd	nd	nd	nd	2004-10-21	0	0	0	0	0	0	0	2005-03-12	0	0	0	0	0	0	0
2003-10-23	BS	16.2	chicken tree	0	0	0	0	0	0	0	0	0	0			nd	nd	nd	nd	nd	nd		nd	nd	nd	nd	nd	nd	nd	2005-03-12	0	0	0	0	0	0	0
2003-10-23	BS	16.2	storeroom	0	0	0	0	0	0	0	0	0	0			nd	nd	nd	nd	nd	nd	2004-10-21	0	0	0	0	0	0	0	2005-03-12	0	0	0	0	0	0	0
2003-10-23	BS	16.2	piled materials	0	0	0	0	0	0	0	0	0	0			nd	nd	nd	nd	nd	nd		nd	nd	nd	nd	nd	nd	nd	2005-03-12	0	0	0	0	0	0	0
2003-10-23	BS	16.2	orchard fence	0	0	0	0	0	0	0	0	0	0			nd	nd	nd	nd	nd	nd		nd	nd	nd	nd	nd	nd	nd	2005-03-12	0	0	0	0	0	0	0
2003-10-23	BS	16.2	oven	0	0	0	0	0	0	0	0	0	0			nd	nd	nd	nd	nd	nd		nd	nd	nd	nd	nd	nd	nd	2005-03-12	0	0	0	0	0	0	0
	BS	16.2	chicken house	nd	nd	nd	nd	nd	nd	nd	nd	nd	nd			nd	nd	nd	nd	nd	nd		nd	nd	nd	nd	nd	nd	nd	2005-03-12	0	0	0	0	0	0	0
2003-10-23	BS	16.3	domicile	0	0	0	0	0	0	0	0	0	0			nd	nd	nd	nd	nd	nd	2004-10-21	0	0	0	0	0	0	0	2005-03-12	0	0	0	0	0	0	0
2003-10-23	BS	16.3	pig corral	0	0	0	0	0	0	0	0	0	0			nd	nd	nd	nd	nd	nd	2004-10-21	0	0	0	0	0	0	0	2005-03-12	0	0	0	0	0	0	0
	BS	16.3	open shed	nd	nd	nd	nd	nd	nd	nd	nd	nd	nd			nd	nd	nd	nd	nd	nd	2004-10-21	0	0	0	0	0	0	0		nd	nd	nd	nd	nd	nd	nd
	BS	16.3	oven	nd	nd	nd	nd	nd	nd	nd	nd	nd	nd			nd	nd	nd	nd	nd	nd		nd	nd	nd	nd	nd	nd	nd		nd	nd	nd	nd	nd	nd	nd
	BS	16.3	chicken tree	nd	nd	nd	nd	nd	nd	nd	nd	nd	nd			nd	nd	nd	nd	nd	nd		nd	nd	nd	nd	nd	nd	nd	2005-03-12	0	0	0	0	0	0	0
	BS	16.3	latrine	nd	nd	nd	nd	nd	nd	nd	nd	nd	nd			nd	nd	nd	nd	nd	nd		nd	nd	nd	nd	nd	nd	nd	2005-03-12	0	0	0	0	0	0	0
	BS	16.3	storeroom	nd	nd	nd	nd	nd	nd	nd	nd	nd	nd			nd	nd	nd	nd	nd	nd		nd	nd	nd	nd	nd	nd	nd	2005-03-12	0	0	0	0	0	0	0
2003-10-21	BSF	4	domicile	0	0	0	0	0	0	0	0	0	0			nd	nd	nd	nd	nd	nd		nd	nd	nd	nd	nd	nd	nd	2005-03-15	0	0	0	0	0	0	0
2003-10-21	BSF	4	goat or sheep corral	0	0	0	0	0	0	0	0	0	0	2003-10-28	21	0	0	0	0	0	0		nd	nd	nd	nd	nd	nd	nd	2005-03-15	0	0	0	0	0	0	0
2003-10-21	BSF	4	chicken tree	0	0	0	0	0	0	0	0	0	0			nd	nd	nd	nd	nd	nd		nd	nd	nd	nd	nd	nd	nd	2005-03-15	0	0	0	0	0	0	0
2003-10-21	BSF	4	storeroom	0	0	0	0	0	0	0	0	0	0	2003-10-28	21	0	0	0	0	0	0		nd	nd	nd	nd	nd	nd	nd	2005-03-15	0	0	0	0	0	0	0
2003-10-21	BSF	4	kitchen	0	0	0	0	0	0	0	0	0	0			nd	nd	nd	nd	nd	nd		nd	nd	nd	nd	nd	nd	nd	2005-03-15	0	0	0	0	0	0	0
2003-10-21	BSF	4	chicken coop	0	0	0	0	0	0	0	0	0	0			nd	nd	nd	nd	nd	nd		nd	nd	nd	nd	nd	nd	nd	2005-03-15	0	0	0	0	0	0	0
2003-10-21	BSF	5	domicile	2	0	1	1	2	5	2	13	0	0	2003-10-29		nd	nd	nd	nd	nd	nd	2004-10-20	0	0	0	0	0	0	0	2005-03-15	0	0	0	0	0	0	0
2003-10-21	BSF	5	goat or sheep corral	0	0	0	0	0	0	0	0	0	0	2003-10-29		nd	nd	nd	nd	nd	nd	2004-10-20	0	0	0	0	0	0	0	2005-03-15	0	0	0	0	0	0	0
2003-10-21	BSF	5	pig corral	0	0	0	0	0	0	0	0	0	0	2003-10-29	21	0	0	0	0	0	0	2004-10-20	0	0	0	0	0	0	0	2005-03-15	0	0	0	0	0	0	0
2003-10-21	BSF	5	pig corral	0	0	0	0	0	0	0	0	0	0	2003-10-29	21	0	0	0	0	0	0	2004-10-20	0	0	0	0	0	0	0	2005-03-15	0	0	0	0	0	0	0
2003-10-21	BSF	5	chicken tree	0	0	0	0	0	0	0	0	0	0	2003-10-29		nd	nd	nd	nd	nd	nd		nd	nd	nd	nd	nd	nd	nd	2005-03-15	0	0	0	0	0	0	0
2003-10-21	BSF	5	storeroom	0	0	0	1	2	3	0	6	0	0	2003-10-29	21	1	0	1	1	0	0	2004-10-20	0	1	0	0	1	0	0	2005-03-15	3	3	0	0	6	0	0
	BSF	5	granary	nd	nd	nd	nd	nd	nd	nd	nd	nd	nd			nd	nd	nd	nd	nd	nd	2004-10-20	0	0	0	0	0	0	0	2005-03-15	0	0	0	0	0	1	0
	BSF	5	granary	nd	nd	nd	nd	nd	nd	nd	nd	nd	nd			nd	nd	nd	nd	nd	nd	2004-10-20	0	0	0	0	0	0	0	2005-03-15	0	0	0	0	0	0	0
	BSF	5	latrine	nd	nd	nd	nd	nd	nd	nd	nd	nd	nd			nd	nd	nd	nd	nd	nd	2004-10-20	0	0	0	0	0	0	0	2005-03-15	0	0	0	0	0	0	0
2003-10-23	BSF	1006	domicile	0	0	0	0	0	0	0	0	0	0	2003-11-03		nd	nd	nd	nd	nd	nd	2004-10-19	0	0	0	0	0	0	0		nd	nd	nd	nd	nd	nd	nd
2003-10-23	BSF	1006	goat or sheep corral	0	0	0	0	0	0	0	0	0	0	2003-11-03	21	0	0	0	0	0	0	2004-10-19	0	0	0	0	0	0	0		nd	nd	nd	nd	nd	nd	nd
2003-10-23	BSF	1006	pig corral	0	0	0	0	0	0	0	0	0	0	2003-11-03	21	0	0	0	0	0	0		nd	nd	nd	nd	nd	nd	nd		nd	nd	nd	nd	nd	nd	nd
2003-10-23	BSF	1006	chicken tree	0	0	0	0	0	0	0	0	0	0	2003-11-03		nd	nd	nd	nd	nd	nd		nd	nd	nd	nd	nd	nd	nd		nd	nd	nd	nd	nd	nd	nd
2003-10-23	BSF	1006	storeroom	0	0	0	0	1	0	0	1	0	0	2003-11-03	21	0	0	0	0	0	0		nd	nd	nd	nd	nd	nd	nd		nd	nd	nd	nd	nd	nd	nd
2003-10-23	BSF	1006	storeroom	0	0	0	0	0	0	0	0	0	0	2003-11-03	21	0	0	0	0	0	0		nd	nd	nd	nd	nd	nd	nd		nd	nd	nd	nd	nd	nd	nd
2003-10-23	BSF	1006	latrine	0	0	0	0	0	0	0	0	0	0	2003-11-03		nd	nd	nd	nd	nd	nd	2004-10-19	0	0	0	0	0	0	0		nd	nd	nd	nd	nd	nd	nd
2003-10-23	BSF	1006	oven	0	0	0	0	0	0	0	0	0	0	2003-11-03		nd	nd	nd	nd	nd	nd		nd	nd	nd	nd	nd	nd	nd		nd	nd	nd	nd	nd	nd	nd
	BSF	1006	other	nd	nd	nd	nd	nd	nd	nd	nd	nd	nd			nd	nd	nd	nd	nd	nd	2004-10-19	0	0	0	0	0	0	0		nd	nd	nd	nd	nd	nd	nd
2003-10-23	BSF	1007	domicile	0	0	0	0	0	0	0	0	0	0	2003-11-02		nd	nd	nd	nd	nd	nd	2004-10-19	0	0	0	0	0	0	0	2005-03-08	0	0	0	0	0	0	0
	BSF	1007	domicile	nd	nd	nd	nd	nd	nd	nd	nd	nd	nd			nd	nd	nd	nd	nd	nd	2004-10-19	0	0	0	0	0	0	0	2005-03-08	0	0	0	0	0	0	0
2003-10-23	BSF	1007	goat or sheep corral	0	0	0	0	1	1	0	2	0	0	2003-11-02	23	1	0	1	1	0	0	2004-10-19	0	0	0	0	0	0	0	2005-03-08	0	1	0	1	2	0	0
2003-10-23	BSF	1007	pig corral	0	0	0	0	0	3	2	5	0	0	2003-11-02	23	0	0	0	0	0	0	2004-10-19	1	12	1	0	14	0	0	2005-03-08	1	1	2	1	5	0	0
2003-10-23	BSF	1007	chicken tree	0	0	0	0	0	0	0	0	0	0	2003-11-02		nd	nd	nd	nd	nd	nd	2004-10-19	0	0	0	0	0	0	0	2005-03-08	0	0	0	0	0	0	0
2003-10-23	BSF	1007	oven	0	0	0	0	0	0	0	0	0	0	2003-11-02		nd	nd	nd	nd	nd	nd	2004-10-19	0	0	0	0	0	0	0	2005-03-08	0	0	0	0	0	0	0
2003-10-23	BSF	1007	storeroom	0	0	0	0	0	0	0	0	0	0	2003-11-02		nd	nd	nd	nd	nd	nd	2004-10-19	0	0	0	0	0	0	0	2005-03-08	0	0	0	1	1	0	0
2003-10-23	BSF	1007	kitchen	0	0	0	0	0	0	0	0	0	0	2003-11-02		nd	nd	nd	nd	nd	nd	2004-10-19	0	0	0	0	0	0	0	2005-03-08	0	0	0	0	0	0	0
2003-10-23	BSF	1007	granary	0	0	0	0	0	0	0	0	0	0	2003-11-02		nd	nd	nd	nd	nd	nd	2004-10-19	0	0	0	0	0	0	0	2005-03-08	0	8	6	15	29	0	0
2003-10-23	BSF	1007	chicken coop	0	0	0	1	0	0	0	1	0	0	2003-11-02		nd	nd	nd	nd	nd	nd	2004-10-19	0	0	0	0	0	0	0	2005-03-08	0	0	0	0	0	0	0
2003-10-23	BSF	1007	chicken coop	0	0	0	0	0	0	0	0	0	0	2003-11-02		nd	nd	nd	nd	nd	nd	2004-10-19	0	0	0	0	0	0	0	2005-03-08	0	0	0	0	0	0	0
2003-10-23	BSF	1007	nest	0	0	0	0	0	0	0	0	0	0	2003-11-02		nd	nd	nd	nd	nd	nd	2004-10-19	0	0	0	0	0	0	0	2005-03-08	0	0	0	0	0	0	0
2003-10-23	BSF	17	domicile	0	0	0	0	0	0	0	0	0	0	2003-11-02		nd	nd	nd	nd	nd	nd	2004-10-19	0	0	0	0	0	0	0	2005-03-08	0	0	0	0	0	0	0
2003-10-23	BSF	17	pig corral	0	0	0	0	0	0	0	0	0	0	2003-11-02	21	0	0	0	0	0	0	2004-10-19	0	0	0	0	0	0	0	2005-03-08	0	0	0	0	0	0	0
2003-10-23	BSF	17	chicken coop	0	0	0	0	0	0	0	0	0	0	2003-11-02		nd	nd	nd	nd	nd	nd	2004-10-19	0	0	0	0	0	0	0	2005-03-08	0	0	0	0	0	0	0
2003-10-23	BSF	17	storeroom	0	0	0	0	0	0	1	1	0	0	2003-11-02	21	1	1	2	3	0	0	2004-10-19	0	4	5	2	11	0	0	2005-03-08	2	35	1	13	51	0	0
2003-10-23	BSF	17	kitchen	0	0	0	0	0	0	0	0	0	0	2003-11-02		nd	nd	nd	nd	nd	nd	2004-10-19	0	0	0	0	0	0	0	2005-03-08	0	0	0	0	0	0	0
2003-10-23	BSF	17	chicken house	2	0	0	0	4	0	1	7	0	0	2003-11-02		nd	nd	nd	nd	nd	nd	2004-10-19	0	0	0	0	0	0	0	2005-03-08	0	0	0	0	0	0	0
2003-10-21	BSF	10	domicile	0	0	0	0	0	1	0	1	0	0	2003-10-29		nd	nd	nd	nd	nd	nd	2004-10-19	0	0	0	0	0	0	0	2005-03-08	0	0	1	0	1	0	0
2003-10-21	BSF	10	goat or sheep corral	0	0	0	2	6	2	12	22	0	0	2003-10-29	21	1	0	1	1	0	0	2004-10-19	0	0	0	0	0	0	0	2005-03-08	0	0	0	0	0	0	0
2003-10-21	BSF	10	pig corral	0	0	0	0	0	0	0	0	0	0	2003-10-29	21	1	0	1	1	0	0	2004-10-19	0	0	0	0	0	0	0	2005-03-08	0	0	0	0	0	0	0
2003-10-21	BSF	10	cow corral	0	0	0	0	0	0	0	0	0	0	2003-10-29		nd	nd	nd	nd	nd	nd	2004-10-19	0	0	0	0	0	0	0	2005-03-08	0	0	0	0	0	0	0
2003-10-21	BSF	10	chicken tree	0	0	0	0	0	0	0	0	0	0	2003-10-29		nd	nd	nd	nd	nd	nd		nd	nd	nd	nd	nd	nd	nd	2005-03-08	0	0	0	0	0	0	0
2003-10-21	BSF	10	storeroom	0	0	0	0	0	0	0	0	0	0	2003-10-29		nd	nd	nd	nd	nd	nd	2004-10-19	0	0	0	0	0	0	0	2005-03-08	0	0	0	0	0	0	0
2003-10-21	BSF	10	kitchen	0	0	0	0	0	0	0	0	0	0	2003-10-29		nd	nd	nd	nd	nd	nd	2004-10-19	0	0	0	0	0	0	0	2005-03-08	0	0	0	0	0	0	0
	BSF	10	storeroom	nd	nd	nd	nd	nd	nd	nd	nd	nd	nd			nd	nd	nd	nd	nd	nd	2004-10-19	0	0	0	0	0	0	0	2005-03-08	0	0	0	0	0	0	0
	BSF	10	chicken coop	nd	nd	nd	nd	nd	nd	nd	nd	nd	nd			nd	nd	nd	nd	nd	nd	2004-10-19	0	0	0	0	0	0	0	2005-03-08	0	0	0	0	0	0	0
2003-10-23	BSF	1008	domicile	0	0	0	6	12	6	5	29	0	0	2003-11-03		nd	nd	nd	nd	nd	nd	2004-10-19	0	0	0	0	0	0	0	2005-03-08	0	1	1	1	3	0	0
2003-10-23	BSF	1008	goat or sheep corral	0	0	0	0	0	0	0	0	0	0	2003-11-03		nd	nd	nd	nd	nd	nd	2004-10-19	0	0	0	0	0	0	0	2005-03-08	0	0	0	0	0	0	0
2003-10-23	BSF	1008	pig corral	0	0	1	0	0	0	0	1	0	0	2003-11-03	21	0	0	0	0	0	0	2004-10-19	0	0	0	0	0	0	0	2005-03-08	0	0	0	0	0	0	0
2003-10-23	BSF	1008	pig corral	0	0	0	0	0	0	0	0	0	0	2003-11-03	21	0	0	0	0	0	0	2004-10-19	0	0	0	0	0	0	0	2005-03-08	0	0	0	0	0	0	0
2003-10-23	BSF	1008	storeroom	0	0	0	0	0	0	0	0	0	0	2003-11-03		nd	nd	nd	nd	nd	nd	2004-10-19	0	0	0	0	0	0	0	2005-03-08	0	0	0	0	0	0	0
2003-10-23	BSF	1008	chicken tree	0	0	0	0	0	0	0	0	0	0	2003-11-03		nd	nd	nd	nd	nd	nd		nd	nd	nd	nd	nd	nd	nd	2005-03-08	0	0	0	0	0	0	0
2003-10-23	BSF	1008	latrine	0	0	0	0	0	0	0	0	0	0	2003-11-03		nd	nd	nd	nd	nd	nd	2004-10-19	0	0	0	0	0	0	0	2005-03-08	0	0	0	0	0	0	0
	BSF	1008	open shed	nd	nd	nd	nd	nd	nd	nd	nd	nd	nd			nd	nd	nd	nd	nd	nd	2004-10-19	0	0	0	0	0	0	0	2005-03-08	1	2	0	0	3	0	0
	BSF	1008	kitchen	nd	nd	nd	nd	nd	nd	nd	nd	nd	nd			nd	nd	nd	nd	nd	nd	2004-10-19	0	0	0	0	0	0	0	2005-03-08	0	0	0	0	0	0	0
2003-10-21	BSF	1	domicile	0	0	0	0	0	0	0	0	0	0			nd	nd	nd	nd	nd	nd		nd	nd	nd	nd	nd	nd	nd	2005-03-16	0	0	0	0	0	0	0
2003-10-21	BSF	1	goat or sheep corral	0	0	0	0	0	0	0	0	0	0			nd	nd	nd	nd	nd	nd		nd	nd	nd	nd	nd	nd	nd	2005-03-16	0	0	0	0	0	0	0
2003-10-21	BSF	1	pig corral	0	0	0	0	0	0	0	0	0	0			nd	nd	nd	nd	nd	nd		nd	nd	nd	nd	nd	nd	nd	2005-03-16	0	0	0	0	0	0	0
2003-10-21	BSF	1	goat or sheep corral	0	0	0	0	0	0	0	0	0	0			nd	nd	nd	nd	nd	nd		nd	nd	nd	nd	nd	nd	nd	2005-03-16	0	0	0	0	0	0	0
2003-10-21	BSF	1	chicken tree	0	0	0	0	0	0	0	0	0	0			nd	nd	nd	nd	nd	nd		nd	nd	nd	nd	nd	nd	nd	2005-03-16	0	0	0	0	0	0	0
2003-10-21	BSF	1	chicken tree	0	0	0	0	0	0	0	0	0	0			nd	nd	nd	nd	nd	nd		nd	nd	nd	nd	nd	nd	nd	2005-03-16	0	0	0	0	0	0	0
2003-10-21	BSF	1	storeroom	0	0	0	0	0	0	0	0	0	0	2003-11-03	21	0	0	0	0	0	0		nd	nd	nd	nd	nd	nd	nd	2005-03-16	0	0	0	0	0	0	0
2003-10-21	BSF	1	kitchen	0	0	4	3	1	3	5	16	0	0	2003-11-03	21	0	0	0	0	0	0		nd	nd	nd	nd	nd	nd	nd	2005-03-16	0	0	0	0	0	0	0
2003-10-23	BSF	19	domicile	0	0	0	0	0	0	0	0	0	0			nd	nd	nd	nd	nd	nd	2004-10-19	0	0	0	0	0	0	0	2005-03-08	0	0	0	0	0	0	0
2003-10-23	BSF	19	chicken tree	0	0	0	0	0	0	0	0	0	0			nd	nd	nd	nd	nd	nd		nd	nd	nd	nd	nd	nd	nd	2005-03-08	0	0	0	0	0	0	0
2003-10-23	BSF	19	storeroom	0	0	0	0	0	0	0	0	0	0			nd	nd	nd	nd	nd	nd		nd	nd	nd	nd	nd	nd	nd	2005-03-08	0	0	0	0	0	0	0
2003-10-23	BSF	19	kitchen	0	0	0	0	1	0	0	1	0	0	2003-11-03	21	0	0	0	0	0	0	2004-10-19	0	0	1	0	1	0	0	2005-03-08	0	0	0	0	0	0	0
2003-10-23	BSF	19	latrine	0	0	0	0	0	0	0	0	0	0			nd	nd	nd	nd	nd	nd		nd	nd	nd	nd	nd	nd	nd	2005-03-08	0	0	0	0	0	0	0
2003-10-23	BSF	19	chicken coop	0	0	0	0	0	0	0	0	0	0	2003-11-03	21	0	0	0	0	0	0	2004-10-19	0	1	1	1	3	0	0	2005-03-08	0	0	0	0	0	0	0
	BSF	19	goat or sheep corral	nd	nd	nd	nd	nd	nd	nd	nd	nd	nd			nd	nd	nd	nd	nd	nd	2004-10-19	0	0	0	0	0	0	0	2005-03-08	0	0	0	0	0	0	0
2003-10-23	BSF	14	domicile	0	0	0	1	2	1	0	4	0	0	2003-11-02		nd	nd	nd	nd	nd	nd	2004-10-19	0	0	0	0	0	0	0	2005-03-15	0	0	0	0	0	0	0
	BSF	14	domicile	nd	nd	nd	nd	nd	nd	nd	nd	nd	nd			nd	nd	nd	nd	nd	nd		nd	nd	nd	nd	nd	nd	nd	2005-03-15	0	0	0	0	0	0	0
2003-10-23	BSF	14	goat or sheep corral	0	0	0	0	0	0	0	0	0	0	2003-11-02		nd	nd	nd	nd	nd	nd	2004-10-19	0	0	0	0	0	0	0	2005-03-15	0	0	0	0	0	0	0
2003-10-23	BSF	14	pig corral	0	2	1	1	5	0	0	9	0	0	2003-11-02	21	1	1	1	2	0	0	2004-10-19	0	0	0	0	0	0	0	2005-03-15	0	0	0	0	0	0	0
2003-10-23	BSF	14	cow corral	0	0	0	0	0	0	0	0	0	0	2003-11-02		nd	nd	nd	nd	nd	nd	2004-10-19	0	0	0	0	0	0	0	2005-03-15	0	0	0	0	0	0	0
2003-10-23	BSF	14	cow corral	0	0	0	0	0	0	0	0	0	0	2003-11-02		nd	nd	nd	nd	nd	nd	2004-10-19	0	0	0	0	0	0	0	2005-03-15	0	0	0	0	0	0	0
2003-10-23	BSF	14	storeroom	0	0	0	0	0	0	0	0	0	0	2003-11-02		nd	nd	nd	nd	nd	nd	2004-10-19	0	0	0	0	0	0	0	2005-03-15	0	0	0	0	0	1	0
2003-10-23	BSF	14	kitchen	0	0	0	0	0	0	0	0	0	0	2003-11-02		nd	nd	nd	nd	nd	nd	2004-10-19	0	0	0	0	0	0	0	2005-03-15	0	0	0	0	0	0	0
2003-10-23	BSF	14	goat or sheep corral	0	1	0	1	0	1	1	4	0	0	2003-11-02	21	1	9	12	21	0	0	2004-10-19	0	0	0	0	0	0	0	2005-03-15	0	0	0	0	0	0	0
2003-10-23	BSF	14	latrine	0	0	0	0	0	0	0	0	0	0	2003-11-02		nd	nd	nd	nd	nd	nd	2004-10-19	0	0	0	0	0	0	0	2005-03-15	0	0	0	0	0	0	0
2003-10-23	BSF	14	chicken coop	0	0	0	0	0	0	0	0	0	0	2003-11-02		nd	nd	nd	nd	nd	nd	2004-10-19	0	0	0	0	0	0	0	2005-03-15	0	0	0	0	0	0	0
	BSF	14	granary	nd	nd	nd	nd	nd	nd	nd	nd	nd	nd			nd	nd	nd	nd	nd	nd	2004-10-19	0	0	0	0	0	0	0	2005-03-15	0	0	0	1	1	0	0
2003-10-21	BSF	8	domicile	0	0	0	0	2	2	0	4	0	0			nd	nd	nd	nd	nd	nd	2004-10-20	0	0	0	0	0	0	0	2005-03-15	0	0	0	0	0	0	0
2003-10-21	BSF	8	goat or sheep corral	0	0	0	0	0	0	0	0	0	0			nd	nd	nd	nd	nd	nd	2004-10-20	0	0	0	0	0	0	0	2005-03-15	0	0	0	0	0	0	0
2003-10-21	BSF	8	pig corral	0	0	0	0	0	0	0	0	0	0			nd	nd	nd	nd	nd	nd	2004-10-20	0	0	1	1	2	0	0	2005-03-15	0	0	0	0	0	0	0
2003-10-21	BSF	8	storeroom	0	0	0	0	0	0	0	0	0	0			nd	nd	nd	nd	nd	nd	2004-10-20	0	1	0	0	1	0	0	2005-03-15	0	0	0	0	0	0	0
2003-10-21	BSF	8	chicken coop	0	0	0	0	0	0	0	0	0	0			nd	nd	nd	nd	nd	nd	2004-10-20	0	0	0	0	0	0	0	2005-03-15	0	0	0	0	0	0	0
	BSF	8	pig corral	nd	nd	nd	nd	nd	nd	nd	nd	nd	nd			nd	nd	nd	nd	nd	nd	2004-10-20	0	0	0	0	0	0	0	2005-03-15	0	0	0	0	0	0	0
	BSF	8	oven	nd	nd	nd	nd	nd	nd	nd	nd	nd	nd			nd	nd	nd	nd	nd	nd	2004-10-20	0	0	0	0	0	0	0	2005-03-15	0	0	0	0	0	0	0
	BSF	8	nest	nd	nd	nd	nd	nd	nd	nd	nd	nd	nd			nd	nd	nd	nd	nd	nd	2004-10-20	0	0	0	0	0	0	0	2005-03-15	0	0	0	0	0	0	0
2003-10-21	BSF	3	domicile	0	0	0	1	1	1	0	3	0	0	2003-10-29		nd	nd	nd	nd	nd	nd	2004-10-20	0	0	0	0	0	0	0	2005-03-15	0	0	0	0	0	0	0
2003-10-21	BSF	3	goat or sheep corral	0	0	0	0	0	0	0	0	0	0	2003-10-29		nd	nd	nd	nd	nd	nd	2004-10-20	0	0	0	0	0	0	0	2005-03-15	0	0	0	0	0	2	0
2003-10-21	BSF	3	pig corral	0	0	0	0	0	0	0	0	0	0	2003-10-29	21	1	0	1	1	0	0	2004-10-20	0	0	0	0	0	0	0	2005-03-15	0	0	0	0	0	0	0
2003-10-21	BSF	3	chicken tree	0	0	0	0	0	0	0	0	0	0	2003-10-29		nd	nd	nd	nd	nd	nd		nd	nd	nd	nd	nd	nd	nd	2005-03-15	0	0	0	0	0	0	0
2003-10-21	BSF	3	storeroom	0	0	0	0	0	1	0	1	0	0	2003-10-29		nd	nd	nd	nd	nd	nd	2004-10-20	0	0	0	0	0	0	0	2005-03-15	0	0	0	0	0	0	0
2003-10-21	BSF	3	kitchen	0	0	0	0	0	0	0	0	0	0	2003-10-29		nd	nd	nd	nd	nd	nd		nd	nd	nd	nd	nd	nd	nd	2005-03-15	0	0	0	0	0	0	0
2003-10-21	BSF	3	storeroom	0	0	0	0	2	1	2	5	0	0	2003-10-29	21	0	0	0	0	0	0	2004-10-20	0	0	0	0	0	0	0	2005-03-15	0	0	0	0	0	0	0
	BSF	3	granary	nd	nd	nd	nd	nd	nd	nd	nd	nd	nd			nd	nd	nd	nd	nd	nd	2004-10-20	0	0	0	0	0	0	0	2005-03-15	0	0	0	0	0	0	0
	BSF	3	latrine	nd	nd	nd	nd	nd	nd	nd	nd	nd	nd			nd	nd	nd	nd	nd	nd		nd	nd	nd	nd	nd	nd	nd	2005-03-15	0	0	0	0	0	0	0
	BSF	3	orchard fence	nd	nd	nd	nd	nd	nd	nd	nd	nd	nd			nd	nd	nd	nd	nd	nd		nd	nd	nd	nd	nd	nd	nd	2005-03-15	0	0	0	0	0	0	0
2003-10-23	BSF	15	domicile	0	0	0	0	0	0	0	0	0	0			nd	nd	nd	nd	nd	nd	2004-10-19	0	0	0	0	0	0	0	2005-03-08	0	0	0	0	0	0	0
2003-10-23	BSF	15	goat or sheep corral	0	0	0	1	2	0	4	7	0	0	2003-10-29	21	1	1	0	1	0	0	2004-10-19	0	0	0	0	0	0	0	2005-03-08	0	0	0	0	0	4	0
2003-10-23	BSF	15	storeroom	0	0	0	0	1	0	0	1	0	0	2003-10-29	21	0	0	0	0	0	0		nd	nd	nd	nd	nd	nd	nd	2005-03-08	0	0	0	0	0	0	0
2003-10-23	BSF	15	kitchen	0	0	0	0	0	0	0	0	0	0	2003-10-29	21	0	0	0	0	0	0	2004-10-19	0	0	0	0	0	0	0	2005-03-08	0	0	0	0	0	0	0
	BSF	15	latrine	nd	nd	nd	nd	nd	nd	nd	nd	nd	nd			nd	nd	nd	nd	nd	nd	2004-10-19	0	0	0	0	0	0	0	2005-03-08	0	0	0	0	0	0	0
	BSF	17.1	domicile	nd	nd	nd	nd	nd	nd	nd	nd	nd	nd			nd	nd	nd	nd	nd	nd		nd	nd	nd	nd	nd	nd	nd	2005-03-08	0	0	0	0	0	0	0
2003-10-21	BSF	11	domicile	0	0	0	0	0	0	0	0	0	0			nd	nd	nd	nd	nd	nd		nd	nd	nd	nd	nd	nd	nd	2005-03-08	0	0	0	0	0	0	0
	BSF	11	chicken coop	nd	nd	nd	nd	nd	nd	nd	nd	nd	nd			nd	nd	nd	nd	nd	nd	2004-10-19	0	0	0	0	0	0	0	2005-03-08	0	0	0	0	0	0	0
	BSF	11	kitchen	nd	nd	nd	nd	nd	nd	nd	nd	nd	nd			nd	nd	nd	nd	nd	nd	2004-10-19	0	0	0	0	0	0	0	2005-03-08	0	0	0	0	0	0	0
2003-10-21	BSF	9	domicile	0	0	0	0	0	0	0	0	0	0			nd	nd	nd	nd	nd	nd		nd	nd	nd	nd	nd	nd	nd	2005-03-15	0	0	0	0	0	0	0
2003-10-21	BSF	9	goat or sheep corral	0	0	0	0	0	0	0	0	0	0			nd	nd	nd	nd	nd	nd	2004-10-20	0	0	0	0	0	0	0	2005-03-15	0	0	0	0	0	0	0
2003-10-21	BSF	9	pig corral	0	0	0	0	0	0	0	0	0	0			nd	nd	nd	nd	nd	nd	2004-10-20	0	0	0	0	0	0	0	2005-03-15	0	0	0	0	0	0	0
2003-10-21	BSF	9	cow corral	0	0	0	0	0	0	0	0	0	0			nd	nd	nd	nd	nd	nd	2004-10-20	0	0	0	0	0	0	0	2005-03-15	0	0	0	0	0	0	0
2003-10-21	BSF	9	chicken tree	0	0	0	0	0	0	0	0	0	0			nd	nd	nd	nd	nd	nd		nd	nd	nd	nd	nd	nd	nd	2005-03-15	0	0	0	0	0	0	0
2003-10-21	BSF	9	storeroom	0	0	0	0	0	0	1	1	0	0	2003-10-29	21	0	0	0	0	0	0	2004-10-20	0	0	0	0	0	0	0	2005-03-15	0	0	0	0	0	0	0
2003-10-21	BSF	9	storeroom	0	0	0	0	0	0	1	1	0	0	2003-10-29	21	0	0	0	0	1	0	2004-10-20	0	0	0	0	0	0	0	2005-03-15	0	0	0	0	0	0	0
2003-10-21	BSF	9	latrine	0	0	0	0	0	0	0	0	0	0			nd	nd	nd	nd	nd	nd	2004-10-20	0	0	0	0	0	0	0	2005-03-15	0	0	2	1	3	0	0
	BSF	9	storeroom	nd	nd	nd	nd	nd	nd	nd	nd	nd	nd			nd	nd	nd	nd	nd	nd	2004-10-20	0	0	0	0	0	0	0	2005-03-15	0	0	0	0	0	0	0
	BSF	9	kitchen	nd	nd	nd	nd	nd	nd	nd	nd	nd	nd			nd	nd	nd	nd	nd	nd	2004-10-20	0	0	0	0	0	0	0	2005-03-15	0	0	0	0	0	0	0
	BSF	9	orchard fence	nd	nd	nd	nd	nd	nd	nd	nd	nd	nd			nd	nd	nd	nd	nd	nd	2004-10-20	0	0	0	0	0	0	0	2005-03-15	0	0	0	0	0	0	0
	BSF	9	granary	nd	nd	nd	nd	nd	nd	nd	nd	nd	nd			nd	nd	nd	nd	nd	nd	2004-10-20	0	0	0	0	0	0	0	2005-03-15	0	0	0	0	0	0	0
	BSF	9	chicken coop	nd	nd	nd	nd	nd	nd	nd	nd	nd	nd			nd	nd	nd	nd	nd	nd		nd	nd	nd	nd	nd	nd	nd	2005-03-15	0	0	0	0	0	0	1
2003-10-21	BSF	6	domicile	0	0	0	0	0	0	0	0	0	0			nd	nd	nd	nd	nd	nd		nd	nd	nd	nd	nd	nd	nd	2005-03-15	0	0	0	0	0	0	0
	BSF	6	domicile	nd	nd	nd	nd	nd	nd	nd	nd	nd	nd			nd	nd	nd	nd	nd	nd		nd	nd	nd	nd	nd	nd	nd	2005-03-15	0	0	0	0	0	0	0
2003-10-21	BSF	6	goat or sheep corral	0	0	0	0	0	0	0	0	0	0	2003-10-29	21	0	0	0	0	0	0	2004-10-20	0	0	0	0	0	0	0	2005-03-15	0	0	0	1	1	0	0
2003-10-21	BSF	6	pig corral	0	0	0	0	0	0	0	0	0	0	2003-10-29	21	0	0	0	0	0	0	2004-10-20	0	0	0	0	0	0	0	2005-03-15	0	0	0	0	0	0	0
2003-10-21	BSF	6	cow corral	0	0	0	0	0	0	0	0	0	0			nd	nd	nd	nd	nd	nd	2004-10-20	0	0	0	0	0	0	0	2005-03-15	0	0	0	0	0	0	0
2003-10-21	BSF	6	chicken tree	0	0	0	0	0	0	0	0	0	0			nd	nd	nd	nd	nd	nd		nd	nd	nd	nd	nd	nd	nd	2005-03-15	0	0	0	0	0	0	0
2003-10-21	BSF	6	storeroom	0	0	0	0	0	0	0	0	0	0			nd	nd	nd	nd	nd	nd	2004-10-20	0	0	0	0	0	0	0	2005-03-15	0	0	0	0	0	0	0
2003-10-21	BSF	6	storeroom	0	0	0	0	0	0	0	0	0	0			nd	nd	nd	nd	nd	nd	2004-10-20	0	0	0	0	0	0	0	2005-03-15	0	0	0	0	0	0	0
	BSF	6	latrine	nd	nd	nd	nd	nd	nd	nd	nd	nd	nd			nd	nd	nd	nd	nd	nd	2004-10-20	0	0	0	0	0	0	0	2005-03-15	0	0	0	0	0	0	0
2003-10-23	BSF	16	domicile	0	0	0	0	0	0	0	0	0	0			nd	nd	nd	nd	nd	nd		nd	nd	nd	nd	nd	nd	nd	2005-03-08	0	0	0	0	0	0	0
2003-10-23	BSF	16	pig corral	0	0	0	0	0	0	0	0	0	0			nd	nd	nd	nd	nd	nd	2004-10-19	0	0	0	0	0	0	0	2005-03-08	0	0	0	0	0	0	0
2003-10-23	BSF	16	chicken coop	0	0	0	0	0	0	0	0	0	0	2003-10-29	21	0	0	0	0	0	0	2004-10-19	0	0	0	0	0	0	0	2005-03-08	0	0	0	0	0	0	0
2003-10-23	BSF	16	chicken tree	0	0	0	0	0	0	0	0	0	0			nd	nd	nd	nd	nd	nd		nd	nd	nd	nd	nd	nd	nd	2005-03-08	0	0	0	0	0	0	0
2003-10-23	BSF	16	piled materials	0	0	0	0	0	0	0	0	0	0			nd	nd	nd	nd	nd	nd		nd	nd	nd	nd	nd	nd	nd	2005-03-08	0	0	0	0	0	0	0
2003-10-23	BSF	16	latrine	0	0	0	0	0	0	0	0	0	0			nd	nd	nd	nd	nd	nd	2004-10-19	0	0	0	0	0	0	0	2005-03-08	0	0	0	0	0	0	0
2003-10-23	BSF	18	domicile	0	0	0	0	0	1	0	1	0	0	2003-11-03		nd	nd	nd	nd	nd	nd	2004-10-19	0	0	0	0	0	0	0	2005-03-08	0	0	0	0	0	0	0
2003-10-23	BSF	18	goat or sheep corral	0	0	3	0	0	0	0	3	0	0	2003-11-03	21	0	0	0	0	0	0	2004-10-19	1	2	1	1	5	0	0	2005-03-08	0	0	0	0	0	0	0
2003-10-23	BSF	18	storeroom	0	0	0	0	0	0	0	0	0	0	2003-11-03		nd	nd	nd	nd	nd	nd	2004-10-19	0	0	0	0	0	0	0	2005-03-08	0	1	1	1	3	0	0
	BSF	18	storeroom	nd	nd	nd	nd	nd	nd	nd	nd	nd	nd			nd	nd	nd	nd	nd	nd		nd	nd	nd	nd	nd	nd	nd	2005-03-08	0	0	0	0	0	0	0
2003-10-23	BSF	18	kitchen	0	0	0	0	2	1	0	3	0	0	2003-11-03	21	0	0	0	0	0	0	2004-10-19	0	0	0	0	0	0	0	2005-03-08	0	0	0	0	0	0	0
2003-10-23	BSF	18	other	0	0	0	0	0	0	0	0	0	0	2003-11-03		nd	nd	nd	nd	nd	nd		nd	nd	nd	nd	nd	nd	nd	2005-03-08	0	0	0	0	0	0	0
2003-10-23	BSF	18	chicken coop	0	0	0	0	0	0	0	0	0	0	2003-11-03	21	0	0	0	0	0	0	2004-10-19	0	0	0	0	0	0	0	2005-03-08	0	0	0	0	0	0	0
	BSF	18	pig corral	nd	nd	nd	nd	nd	nd	nd	nd	nd	nd			nd	nd	nd	nd	nd	nd	2004-10-19	0	0	0	0	0	0	0	2005-03-08	0	0	0	0	0	0	0
	BSF	18	latrine	nd	nd	nd	nd	nd	nd	nd	nd	nd	nd			nd	nd	nd	nd	nd	nd	2004-10-19	0	0	0	0	0	0	0	2005-03-08	0	0	0	0	0	0	0
	BSF	18	chicken tree	nd	nd	nd	nd	nd	nd	nd	nd	nd	nd			nd	nd	nd	nd	nd	nd	2004-10-19	0	0	0	0	0	0	0	2005-03-08	0	0	0	0	0	0	0
	BSF	20.1	domicile	nd	nd	nd	nd	nd	nd	nd	nd	nd	nd			nd	nd	nd	nd	nd	nd		nd	nd	nd	nd	nd	nd	nd		nd	nd	nd	nd	nd	nd	nd
	BSF	20.1	storeroom	nd	nd	nd	nd	nd	nd	nd	nd	nd	nd			nd	nd	nd	nd	nd	nd		nd	nd	nd	nd	nd	nd	nd		nd	nd	nd	nd	nd	nd	nd
	BSF	2	domicile	nd	nd	nd	nd	nd	nd	nd	nd	nd	nd			nd	nd	nd	nd	nd	nd		nd	nd	nd	nd	nd	nd	nd	2005-03-16	0	0	0	0	0	0	0
	BSF	2	kitchen	nd	nd	nd	nd	nd	nd	nd	nd	nd	nd			nd	nd	nd	nd	nd	nd		nd	nd	nd	nd	nd	nd	nd	2005-03-16	0	0	0	0	0	0	0
2003-10-23	BSF	20	domicile	0	0	0	0	0	0	0	0	0	0			nd	nd	nd	nd	nd	nd		nd	nd	nd	nd	nd	nd	nd	2005-03-08	0	0	1	1	2	2	0
2003-10-23	BSF	20	goat or sheep corral	0	0	0	0	0	0	0	0	0	0	2003-11-03	21	0	0	0	0	0	0	2004-10-19	0	0	0	0	0	0	0	2005-03-08	0	0	0	0	0	2	0
2003-10-23	BSF	20	pig corral	0	0	0	0	0	0	0	0	0	0	2003-11-03	21	0	0	0	0	0	0	2004-10-19	0	0	0	0	0	0	0	2005-03-08	0	0	0	0	0	0	0
2003-10-23	BSF	20	chicken tree	0	0	0	0	0	0	0	0	0	0			nd	nd	nd	nd	nd	nd		nd	nd	nd	nd	nd	nd	nd	2005-03-08	0	0	0	0	0	0	0
2003-10-23	BSF	20	storeroom	0	0	0	0	0	0	0	0	0	0			nd	nd	nd	nd	nd	nd	2004-10-19	0	0	0	0	0	0	0	2005-03-08	0	1	0	0	1	0	0
2003-10-23	BSF	20	latrine	0	0	0	0	0	0	0	0	0	0			nd	nd	nd	nd	nd	nd		nd	nd	nd	nd	nd	nd	nd	2005-03-08	0	0	0	0	0	0	0
2003-10-23	BSF	20	chicken coop	0	0	0	0	0	0	0	0	0	0			nd	nd	nd	nd	nd	nd		nd	nd	nd	nd	nd	nd	nd	2005-03-08	0	0	0	0	0	0	0
	BSF	20	kitchen	nd	nd	nd	nd	nd	nd	nd	nd	nd	nd			nd	nd	nd	nd	nd	nd	2004-10-19	1	0	0	0	1	0	0	2005-03-08	0	0	0	0	0	0	0
2003-11-01	VH	1009	domicile	0	1	0	0	9	2	2	14	0	0	2003-11-01		nd	nd	nd	nd	nd	nd	2004-10-23	0	0	0	0	0	0	0	2005-03-11	0	0	0	0	0	0	0
2003-11-01	VH	1009	goat or sheep corral	0	0	0	0	0	0	0	0	0	0	2003-11-01		nd	nd	nd	nd	nd	nd		nd	nd	nd	nd	nd	nd	nd	2005-03-11	nd	nd	nd	nd	nd	nd	nd
2003-11-01	VH	1009	pig corral	1	0	0	1	0	2	2	6	0	0	2003-11-01	21	0	0	0	0	0	0	2004-10-23	0	0	0	0	0	0	0	2005-03-11	0	0	0	0	0	0	0
2003-11-01	VH	1009	open shed	0	0	0	0	0	0	0	0	0	0	2003-11-01		nd	nd	nd	nd	nd	nd	2004-10-23	0	0	0	0	0	0	0	2005-03-11	0	0	0	0	0	0	0
2003-11-01	VH	1009	goat or sheep corral	0	0	0	0	0	0	0	0	0	0	2003-11-01		nd	nd	nd	nd	nd	nd		nd	nd	nd	nd	nd	nd	nd	2005-03-11	nd	nd	nd	nd	nd	nd	nd
2003-11-01	VH	1009	storeroom	0	0	0	0	0	0	0	0	0	0	2003-11-01		nd	nd	nd	nd	nd	nd		nd	nd	nd	nd	nd	nd	nd	2005-03-11	0	0	0	0	0	0	0
2003-11-01	VH	1009	kitchen	0	0	0	0	0	0	0	0	0	0	2003-11-01		nd	nd	nd	nd	nd	nd	2004-10-23	0	0	0	0	0	0	0	2005-03-11	7	0	0	0	7	0	0
2003-11-01	VH	1009	oven	0	0	0	0	0	0	0	0	0	0	2003-11-01		nd	nd	nd	nd	nd	nd	2004-10-23	0	0	0	0	0	0	0	2005-03-11	0	0	0	0	0	0	0
2003-11-01	VH	1009	latrine	0	0	0	0	0	0	0	0	0	0	2003-11-01		nd	nd	nd	nd	nd	nd	2004-10-23	0	0	0	0	0	0	0	2005-03-11	0	0	0	0	0	0	0
2003-11-01	VH	1009	chicken coop	0	0	0	0	0	0	0	0	0	0	2003-11-01		nd	nd	nd	nd	nd	nd	2004-10-23	0	0	0	0	0	0	0	2005-03-11	0	0	0	0	0	0	0
2003-11-01	VH	1009	granary	0	0	0	0	1	2	2	5	0	0	2003-11-01	21	0	0	0	0	0	0	2004-10-23	0	0	0	0	0	0	0	2005-03-11	0	0	0	0	0	0	0
	VH	1010	domicile	nd	nd	nd	nd	nd	nd	nd	nd	nd	nd			nd	nd	nd	nd	nd	nd		nd	nd	nd	nd	nd	nd	nd	2005-03-09	0	0	0	0	0	0	0
	VH	1010	latrine	nd	nd	nd	nd	nd	nd	nd	nd	nd	nd			nd	nd	nd	nd	nd	nd		nd	nd	nd	nd	nd	nd	nd	2005-03-09	0	0	0	0	0	0	0
	VH	1010	goat or sheep corral	nd	nd	nd	nd	nd	nd	nd	nd	nd	nd			nd	nd	nd	nd	nd	nd		nd	nd	nd	nd	nd	nd	nd	2005-03-09	0	0	0	0	0	0	0
	VH	1011	domicile	nd	nd	nd	nd	nd	nd	nd	nd	nd	nd			nd	nd	nd	nd	nd	nd		nd	nd	nd	nd	nd	nd	nd	2005-03-11	0	0	0	0	0	0	0
2003-11-23	VH	1011	goat or sheep corral	0	0	0	0	0	0	0	0	0	0	2003-11-28		nd	nd	nd	nd	nd	nd		nd	nd	nd	nd	nd	nd	nd	2005-03-11	0	0	0	0	0	0	0
2003-11-23	VH	1011	pig corral	0	0	0	0	0	0	0	0	0	0	2003-11-28		nd	nd	nd	nd	nd	nd		nd	nd	nd	nd	nd	nd	nd	2005-03-11	0	0	0	0	0	0	0
2003-11-23	VH	1011	chicken coop	0	0	0	0	0	0	0	0	0	0	2003-11-28		nd	nd	nd	nd	nd	nd		nd	nd	nd	nd	nd	nd	nd	2005-03-11	nd	nd	nd	nd	nd	nd	nd
2003-11-23	VH	1011	nest	0	0	0	0	0	0	0	0	0	0	2003-11-28		nd	nd	nd	nd	nd	nd		nd	nd	nd	nd	nd	nd	nd	2005-03-11	0	0	0	0	0	0	0
2003-11-23	VH	1011	nest	0	0	0	0	0	0	0	0	0	0	2003-11-28		nd	nd	nd	nd	nd	nd		nd	nd	nd	nd	nd	nd	nd	2005-03-11	0	0	0	0	0	0	0
2003-11-23	VH	1011	storeroom	0	0	0	0	0	0	0	0	0	0	2003-11-28		nd	nd	nd	nd	nd	nd		nd	nd	nd	nd	nd	nd	nd	2005-03-11	nd	nd	nd	nd	nd	nd	nd
2003-11-23	VH	1011	latrine	0	0	0	0	0	0	0	0	0	0	2003-11-28		nd	nd	nd	nd	nd	nd		nd	nd	nd	nd	nd	nd	nd	2005-03-11	0	0	0	0	0	0	0
2003-11-23	VH	1011	kitchen	0	0	0	0	0	0	0	0	0	0	2003-11-28		nd	nd	nd	nd	nd	nd		nd	nd	nd	nd	nd	nd	nd	2005-03-11	nd	nd	nd	nd	nd	nd	nd
	VH	1012	domicile	nd	nd	nd	nd	nd	nd	nd	nd	nd	nd			nd	nd	nd	nd	nd	nd		nd	nd	nd	nd	nd	nd	nd	2005-03-11	0	1	0	0	1	0	0
2003-11-23	VH	1012	goat or sheep corral	0	0	0	0	0	0	0	0	0	0	2003-11-28		nd	nd	nd	nd	nd	nd	2004-10-22	0	0	0	0	0	0	0	2005-03-11	0	0	0	0	0	0	0
2003-11-23	VH	1012	pig corral	0	0	0	0	0	0	0	0	0	0	2003-11-28	19	0	0	0	0	0	0	2004-10-22	0	0	0	0	0	0	0	2005-03-11	0	0	0	0	0	0	0
2003-11-23	VH	1012	storeroom	0	0	0	0	0	0	0	0	0	0	2003-11-28		nd	nd	nd	nd	nd	nd		nd	nd	nd	nd	nd	nd	nd	2005-03-11	0	0	0	0	0	0	0
2003-11-23	VH	1012	oven	0	0	0	0	0	0	0	0	0	0	2003-11-28		nd	nd	nd	nd	nd	nd		nd	nd	nd	nd	nd	nd	nd	2005-03-11	0	0	0	0	0	0	0
2003-11-23	VH	1012	latrine	0	0	0	0	0	0	0	0	0	0	2003-11-28		nd	nd	nd	nd	nd	nd		nd	nd	nd	nd	nd	nd	nd	2005-03-11	0	0	0	0	0	0	0
2003-11-23	VH	1012	kitchen	0	0	0	0	0	0	0	0	0	0	2003-11-28	19	1	0	1	1	0	0	2004-10-22	0	0	0	0	0	0	0	2005-03-11	0	0	0	0	0	0	0
	VH	1012	chicken coop	nd	nd	nd	nd	nd	nd	nd	nd	nd	nd			nd	nd	nd	nd	nd	nd	2004-10-22	0	0	0	0	0	0	0	2005-03-11	0	0	0	0	0	0	0
	VH	1012	goat or sheep corral	nd	nd	nd	nd	nd	nd	nd	nd	nd	nd			nd	nd	nd	nd	nd	nd	2004-10-22	0	0	0	0	0	0	0	2005-03-11	0	0	0	0	0	0	0
	VH	1012	granary	nd	nd	nd	nd	nd	nd	nd	nd	nd	nd			nd	nd	nd	nd	nd	nd		nd	nd	nd	nd	nd	nd	nd	2005-03-11	0	0	0	0	0	0	0
2003-11-23	VH	1013	domicile	0	0	0	0	0	0	0	0	0	0	2003-11-28		nd	nd	nd	nd	nd	nd		nd	nd	nd	nd	nd	nd	nd	2005-03-11	nd	nd	nd	nd	nd	nd	nd
	VH	1013	storeroom	nd	nd	nd	nd	nd	nd	nd	nd	nd	nd			nd	nd	nd	nd	nd	nd		nd	nd	nd	nd	nd	nd	nd	2005-03-11	0	1	0	0	1	0	0
2003-11-23	VH	1013	goat or sheep corral	0	0	0	0	0	0	0	0	0	0	2003-11-28	19	0	0	0	0	0	0		nd	nd	nd	nd	nd	nd	nd	2005-03-11	0	0	0	0	0	0	0
2003-11-23	VH	1013	goat or sheep corral	0	0	0	0	0	0	0	0	0	0	2003-11-28	19	0	0	0	0	0	0		nd	nd	nd	nd	nd	nd	nd	2005-03-11	0	0	0	0	0	0	0
2003-11-23	VH	1013	pig corral	0	0	0	0	0	0	0	0	0	0	2003-11-28	19	0	0	0	0	0	0		nd	nd	nd	nd	nd	nd	nd	2005-03-11	0	0	0	0	0	0	0
2003-11-23	VH	1013	latrine	0	0	0	0	0	0	0	0	0	0	2003-11-28		nd	nd	nd	nd	nd	nd		nd	nd	nd	nd	nd	nd	nd	2005-03-11	0	0	0	0	0	0	0
2003-11-23	VH	1013	kitchen	0	0	0	0	0	0	0	0	0	0	2003-11-28		nd	nd	nd	nd	nd	nd		nd	nd	nd	nd	nd	nd	nd	2005-03-11	0	0	0	0	0	0	0
2003-11-23	VH	1014	domicile	0	0	0	0	0	0	0	0	0	0	2003-11-28		nd	nd	nd	nd	nd	nd	2004-10-20	0	0	0	0	0	0	0	2005-03-09	0	0	0	0	0	0	0
2003-11-23	VH	1014	goat or sheep corral	0	0	0	0	0	0	0	0	0	0	2003-11-28	16	0	0	0	0	0	0		nd	nd	nd	nd	nd	nd	nd	2005-03-09	nd	nd	nd	nd	nd	nd	nd
2003-11-23	VH	1014	pig corral	0	0	0	0	0	0	0	0	0	0	2003-11-28	16	0	0	0	0	0	0	2004-10-20	0	0	0	0	0	0	0	2005-03-09	0	0	0	0	0	0	0
2003-11-23	VH	1014	chicken coop	0	0	0	0	0	0	0	0	0	0	2003-11-28		nd	nd	nd	nd	nd	nd		nd	nd	nd	nd	nd	nd	nd	2005-03-09	0	0	0	0	0	0	0
2003-11-23	VH	1014	kitchen	0	0	0	0	0	0	0	0	0	0	2003-11-28	16	0	0	0	0	0	0	2004-10-20	0	0	0	0	0	0	0	2005-03-09	0	1	1	1	3	0	0
	VH	1014	latrine	nd	nd	nd	nd	nd	nd	nd	nd	nd	nd			nd	nd	nd	nd	nd	nd		nd	nd	nd	nd	nd	nd	nd	2005-03-09	0	0	0	0	0	0	0
	VH	1014	latrine	nd	nd	nd	nd	nd	nd	nd	nd	nd	nd			nd	nd	nd	nd	nd	nd		nd	nd	nd	nd	nd	nd	nd	2005-03-09	0	0	0	0	0	0	0
	VH	1014	granary	nd	nd	nd	nd	nd	nd	nd	nd	nd	nd			nd	nd	nd	nd	nd	nd		nd	nd	nd	nd	nd	nd	nd	2005-03-09	0	0	0	0	0	0	0
2003-10-25	VH	106	domicile	0	0	0	0	1	0	1	2	0	0	2003-11-02		nd	nd	nd	nd	nd	nd	2004-10-23	0	0	0	0	0	0	0	2005-03-11	0	0	0	0	0	0	0
	VH	106	latrine	nd	nd	nd	nd	nd	nd	nd	nd	nd	nd			nd	nd	nd	nd	nd	nd		nd	nd	nd	nd	nd	nd	nd	2005-03-11	0	0	0	0	0	0	0
2003-10-25	VH	106	goat or sheep corral	0	0	0	0	0	1	1	2	0	0	2003-11-01	16	0	0	0	0	0	0	2004-10-23	0	0	0	0	0	0	0	2005-03-11	0	0	0	0	0	0	0
2003-10-25	VH	106	pig corral	1	1	1	5	5	1	4	18	0	0	2003-11-01	16	0	0	0	0	0	0	2004-10-23	0	0	0	0	0	0	0	2005-03-11	0	0	0	0	0	0	0
2003-10-25	VH	106	storeroom	0	0	0	0	0	0	0	0	0	0	2003-11-02		nd	nd	nd	nd	nd	nd	2004-10-23	0	0	0	0	0	0	0	2005-03-11	0	0	0	0	0	0	0
2003-10-25	VH	106	granary	0	0	0	0	0	0	0	0	0	0	2003-11-01		nd	nd	nd	nd	nd	nd	2004-10-23	0	0	0	0	0	0	0	2005-03-11	0	0	0	0	0	0	0
2003-10-25	VH	106	chicken coop	0	0	0	0	0	0	0	0	0	0	2003-11-01		nd	nd	nd	nd	nd	nd	2004-10-23	0	0	0	0	0	0	0	2005-03-11	0	0	0	0	0	0	0
	VH	106	kitchen	nd	nd	nd	nd	nd	nd	nd	nd	nd	nd			nd	nd	nd	nd	nd	nd	2004-10-23	0	0	0	0	0	0	0	2005-03-11	0	0	0	0	0	0	0
2003-10-23	VH	1	domicile	0	0	0	0	0	3	3	6	0	0	2003-11-01		nd	nd	nd	nd	nd	nd	2004-10-22	0	0	0	0	0	0	0	2005-03-10	0	0	0	0	0	0	0
2003-10-23	VH	1	goat or sheep corral	0	0	1	0	2	0	0	3	1	0	2003-11-01	16	0	0	0	0	0	0	2004-10-22	0	0	0	0	0	0	0	2005-03-10	10	13	3	1	27	0	0
2003-10-23	VH	1	pig corral	0	0	0	0	1	0	1	2	0	0	2003-11-01	16	0	0	0	0	0	0	2004-10-22	0	0	0	0	0	0	0	2005-03-10	0	0	0	0	0	0	0
2003-10-23	VH	1	storeroom	0	0	0	1	0	1	0	2	0	0	2003-11-01	16	0	0	0	0	0	0	2004-10-22	0	0	0	0	0	0	0	2005-03-10	0	0	0	0	0	0	0
2003-10-23	VH	1	kitchen	0	0	0	0	0	0	0	0	0	0	2003-11-01	16	0	0	0	0	0	0	2004-10-22	0	0	0	0	0	0	0	2005-03-10	0	0	0	0	0	0	0
2003-10-23	VH	1	piled materials	0	0	0	0	0	0	0	0	0	0	2003-11-01	16	0	0	0	0	0	0		nd	nd	nd	nd	nd	nd	nd	2005-03-10	nd	nd	nd	nd	nd	nd	nd
2003-10-23	VH	1	oven	0	0	0	0	0	0	0	0	0	0	2003-11-01		nd	nd	nd	nd	nd	nd		nd	nd	nd	nd	nd	nd	nd	2005-03-10	0	0	0	0	0	0	0
2003-10-23	VH	1	latrine	0	0	0	0	0	0	0	0	0	0	2003-11-01		nd	nd	nd	nd	nd	nd		nd	nd	nd	nd	nd	nd	nd	2005-03-10	0	0	0	0	0	0	0
	VH	1015	domicile	0	0	0	0	0	0	0	0	0	0	2003-11-04		nd	nd	nd	nd	nd	nd		nd	nd	nd	nd	nd	nd	nd	2005-03-10	0	0	0	0	0	0	0
	VH	1015	goat or sheep corral	0	0	0	0	0	0	0	0	0	0	2003-11-04		nd	nd	nd	nd	nd	nd		nd	nd	nd	nd	nd	nd	nd	2005-03-10	nd	nd	nd	nd	nd	nd	nd
	VH	1015	pig corral	0	0	0	0	0	0	0	0	0	0	2003-11-04	24	0	0	0	0	0	0		nd	nd	nd	nd	nd	nd	nd	2005-03-10	0	0	0	0	0	0	0
	VH	1015	open shed	0	0	0	0	0	0	0	0	0	0	2003-11-04		nd	nd	nd	nd	nd	nd		nd	nd	nd	nd	nd	nd	nd	2005-03-10	3	0	3	2	8	0	0
	VH	1015	goat or sheep corral	0	0	0	0	0	0	0	0	0	0	2003-11-04		nd	nd	nd	nd	nd	nd		nd	nd	nd	nd	nd	nd	nd	2005-03-10	nd	nd	nd	nd	nd	nd	nd
	VH	1015	storeroom	0	0	0	0	0	0	0	0	0	0	2003-11-04		nd	nd	nd	nd	nd	nd		nd	nd	nd	nd	nd	nd	nd	2005-03-10	0	0	0	0	0	0	0
	VH	1015	kitchen	0	0	0	0	0	0	0	0	0	0	2003-11-04	24	0	0	0	0	0	0		nd	nd	nd	nd	nd	nd	nd	2005-03-10	0	0	0	0	0	0	0
	VH	1015	piled materials	0	0	0	0	0	0	0	0	0	0	2003-11-04		nd	nd	nd	nd	nd	nd		nd	nd	nd	nd	nd	nd	nd	2005-03-10	0	0	0	0	0	0	0
	VH	1015	latrine	0	0	0	0	0	0	0	0	0	0	2003-11-04		nd	nd	nd	nd	nd	nd		nd	nd	nd	nd	nd	nd	nd	2005-03-10	0	0	0	0	0	0	0
	VH	1015	chicken coop	0	0	0	0	0	0	0	0	0	0	2003-11-04		nd	nd	nd	nd	nd	nd		nd	nd	nd	nd	nd	nd	nd	2005-03-10	0	0	0	0	0	0	0
	VH	1015	granary	0	0	0	0	0	0	0	0	0	0	2003-11-04		nd	nd	nd	nd	nd	nd		nd	nd	nd	nd	nd	nd	nd	2005-03-10	nd	nd	nd	nd	nd	nd	nd
2003-10-24	VH	1016	domicile	0	0	0	0	0	0	0	0	0	0	2003-11-03		nd	nd	nd	nd	nd	nd	2004-10-22	0	0	0	0	0	0	0		0	0	0	0	0	0	0
2003-10-24	VH	1016	pig corral	0	0	0	0	0	0	0	0	0	0	2003-11-03		nd	nd	nd	nd	nd	nd	2004-10-22	0	0	0	0	0	0	0		nd	nd	nd	nd	nd	nd	nd
2003-10-24	VH	1016	storeroom	0	0	0	0	2	0	0	2	0	0	2003-11-03	16	0	0	0	0	0	0	2004-10-22	0	0	0	0	0	0	0		nd	nd	nd	nd	nd	nd	nd
2003-10-24	VH	1016	kitchen	0	0	0	0	0	0	0	0	0	0	2003-11-03		nd	nd	nd	nd	nd	nd	2004-10-22	0	0	0	0	0	0	0		0	0	0	0	0	0	0
	VH	1016	open shed	nd	nd	nd	nd	nd	nd	nd	nd	nd	nd			nd	nd	nd	nd	nd	nd	2004-10-22	0	0	0	0	0	0	0	2005-03-11	0	0	0	0	0	0	0
	VH	1016	latrine	nd	nd	nd	nd	nd	nd	nd	nd	nd	nd			nd	nd	nd	nd	nd	nd		nd	nd	nd	nd	nd	nd	nd	2005-03-11	0	0	0	0	0	0	0
	VH	1016	granary	nd	nd	nd	nd	nd	nd	nd	nd	nd	nd			nd	nd	nd	nd	nd	nd		nd	nd	nd	nd	nd	nd	nd	2005-03-11	0	0	0	0	0	0	0
2003-11-23	VH	1017	domicile	0	0	0	0	0	0	0	0	0	0	2003-11-29		nd	nd	nd	nd	nd	nd		nd	nd	nd	nd	nd	nd	nd	2005-03-11	0	0	1	1	2	0	0
2003-11-23	VH	1017	goat or sheep corral	0	0	0	0	0	0	0	0	0	0	2003-11-29	22	0	0	0	0	0	0		nd	nd	nd	nd	nd	nd	nd	2005-03-11	0	0	0	0	0	0	0
2003-11-23	VH	1017	pig corral	0	0	0	0	0	0	0	0	0	0	2003-11-29	22	0	0	0	0	0	0		nd	nd	nd	nd	nd	nd	nd	2005-03-11	0	0	0	0	0	0	0
2003-11-23	VH	1017	chicken coop	0	0	0	0	0	0	0	0	0	0	2003-11-29	22	1	1	0	1	1	0		nd	nd	nd	nd	nd	nd	nd	2005-03-11	nd	nd	nd	nd	nd	nd	nd
2003-11-23	VH	1017	chicken coop	0	0	0	0	0	0	0	0	0	0	2003-11-29	22	1	1	2	3	0	0		nd	nd	nd	nd	nd	nd	nd	2005-03-11	nd	nd	nd	nd	nd	nd	nd
2003-11-23	VH	1017	chicken coop	0	0	0	0	0	0	0	0	0	0	2003-11-29		nd	nd	nd	nd	nd	nd		nd	nd	nd	nd	nd	nd	nd	2005-03-11	nd	nd	nd	nd	nd	nd	nd
2003-11-23	VH	1017	chicken coop	0	0	0	0	0	0	0	0	0	0	2003-11-29		nd	nd	nd	nd	nd	nd		nd	nd	nd	nd	nd	nd	nd	2005-03-11	nd	nd	nd	nd	nd	nd	nd
2003-11-23	VH	1017	granary	0	0	0	0	0	0	0	0	0	0	2003-11-29	22	0	0	0	0	0	0		nd	nd	nd	nd	nd	nd	nd	2005-03-11	0	0	0	0	0	0	0
2003-11-23	VH	1017	storeroom	0	0	0	0	0	0	0	0	0	0	2003-11-29	22	0	0	0	0	0	0		nd	nd	nd	nd	nd	nd	nd	2005-03-11	0	5	2	1	8	1	0
2003-11-23	VH	1017	latrine	0	0	0	0	0	0	0	0	0	0	2003-11-29		nd	nd	nd	nd	nd	nd		nd	nd	nd	nd	nd	nd	nd	2005-03-11	0	0	0	0	0	0	0
2003-11-23	VH	1017	kitchen	0	0	0	0	0	0	0	0	0	0	2003-11-29		nd	nd	nd	nd	nd	nd		nd	nd	nd	nd	nd	nd	nd	2005-03-11	0	0	0	0	0	0	0
	VH	1017	oven	nd	nd	nd	nd	nd	nd	nd	nd	nd	nd			nd	nd	nd	nd	nd	nd		nd	nd	nd	nd	nd	nd	nd	2005-03-11	0	0	0	0	0	0	0
	VH	1017	chicken tree	nd	nd	nd	nd	nd	nd	nd	nd	nd	nd			nd	nd	nd	nd	nd	nd		nd	nd	nd	nd	nd	nd	nd	2005-03-11	0	0	0	0	0	0	0
2003-10-25	VH	1118	domicile	0	0	0	0	0	0	0	0	0	0	2003-11-02		nd	nd	nd	nd	nd	nd	2004-10-20	0	0	0	0	0	0	0	2005-03-17	0	0	0	0	0	0	0
2003-10-25	VH	1118	goat or sheep corral	0	0	0	1	1	0	1	3	0	0	2003-11-02	21	1	2	0	2	0	0	2004-10-20	0	0	0	0	0	0	0	2005-03-17	0	0	0	0	0	0	0
2003-10-25	VH	1118	pig corral	0	0	0	0	0	0	0	0	0	0	2003-11-02	21	0	0	0	0	0	0		nd	nd	nd	nd	nd	nd	nd	2005-03-17	0	0	0	0	0	0	0
2003-10-25	VH	1118	kitchen	0	0	0	0	0	0	0	0	0	0	2003-11-02		nd	nd	nd	nd	nd	nd	2004-10-20	0	0	0	0	0	0	0	2005-03-17	0	0	0	0	0	0	0
	VH	1119	domicile	nd	nd	nd	nd	nd	nd	nd	nd	nd	nd			nd	nd	nd	nd	nd	nd		nd	nd	nd	nd	nd	nd	nd	2005-03-19	15	2	0	0	17	0	0
2003-11-23	VH	1119	goat or sheep corral	0	0	0	0	0	0	0	0	0	0	2003-11-23		nd	nd	nd	nd	nd	nd		nd	nd	nd	nd	nd	nd	nd	2005-03-19	nd	nd	nd	nd	nd	nd	nd
2003-11-23	VH	1119	pig corral	0	0	0	0	0	0	0	0	0	0	2003-11-23		nd	nd	nd	nd	nd	nd		nd	nd	nd	nd	nd	nd	nd	2005-03-19	0	0	0	0	0	0	0
2003-11-23	VH	1119	chicken coop	0	0	0	0	0	0	0	0	0	0	2003-11-23		nd	nd	nd	nd	nd	nd		nd	nd	nd	nd	nd	nd	nd	2005-03-19	0	0	0	0	0	0	0
2003-11-23	VH	1119	nest	0	0	0	0	0	0	0	0	0	0	2003-11-23		nd	nd	nd	nd	nd	nd		nd	nd	nd	nd	nd	nd	nd	2005-03-19	nd	nd	nd	nd	nd	nd	nd
2003-11-23	VH	1119	nest	0	0	0	0	0	0	0	0	0	0	2003-11-23		nd	nd	nd	nd	nd	nd		nd	nd	nd	nd	nd	nd	nd	2005-03-19	nd	nd	nd	nd	nd	nd	nd
2003-11-23	VH	1119	granary	0	0	0	0	0	0	0	0	0	0	2003-11-23		nd	nd	nd	nd	nd	nd		nd	nd	nd	nd	nd	nd	nd	2005-03-19	0	0	0	0	0	0	0
2003-11-23	VH	1119	storeroom	0	0	0	0	0	0	0	0	0	0	2003-11-23		nd	nd	nd	nd	nd	nd		nd	nd	nd	nd	nd	nd	nd	2005-03-19	0	0	0	0	0	0	0
2003-11-23	VH	1119	oven	0	0	0	0	0	0	0	0	0	0	2003-11-23		nd	nd	nd	nd	nd	nd		nd	nd	nd	nd	nd	nd	nd	2005-03-19	0	0	0	0	0	0	0
2003-11-23	VH	1119	latrine	0	0	0	0	0	0	0	0	0	0	2003-11-23		nd	nd	nd	nd	nd	nd		nd	nd	nd	nd	nd	nd	nd	2005-03-19	0	0	0	0	0	0	0
2003-11-23	VH	1119	kitchen	0	0	0	0	0	0	0	0	0	0	2003-11-23		nd	nd	nd	nd	nd	nd		nd	nd	nd	nd	nd	nd	nd	2005-03-19	0	0	0	0	0	0	0
	VH	1120	domicile	nd	nd	nd	nd	nd	nd	nd	nd	nd	nd			nd	nd	nd	nd	nd	nd		nd	nd	nd	nd	nd	nd	nd	2005-03-19	0	0	0	0	0	0	0
2003-11-23	VH	1120	goat or sheep corral	0	0	0	0	0	0	0	0	0	0	2003-11-23		nd	nd	nd	nd	nd	nd		nd	nd	nd	nd	nd	nd	nd	2005-03-19	0	0	0	0	0	0	0
2003-11-23	VH	1120	goat or sheep corral	0	0	0	0	0	0	0	0	0	0	2003-11-23		nd	nd	nd	nd	nd	nd		nd	nd	nd	nd	nd	nd	nd	2005-03-19	0	0	0	0	0	0	0
2003-11-23	VH	1120	goat or sheep corral	0	0	0	0	0	0	0	0	0	0	2003-11-23		nd	nd	nd	nd	nd	nd		nd	nd	nd	nd	nd	nd	nd	2005-03-19	0	0	0	0	0	0	0
2003-11-23	VH	1120	pig corral	0	0	0	0	0	0	0	0	0	0	2003-11-23		nd	nd	nd	nd	nd	nd		nd	nd	nd	nd	nd	nd	nd	2005-03-19	0	0	0	0	0	0	0
2003-11-23	VH	1120	granary	0	0	0	0	0	0	0	0	0	0	2003-11-23		nd	nd	nd	nd	nd	nd		nd	nd	nd	nd	nd	nd	nd	2005-03-19	nd	nd	nd	nd	nd	nd	nd
2003-11-23	VH	1120	storeroom	0	0	0	0	0	0	0	0	0	0	2003-11-23		nd	nd	nd	nd	nd	nd		nd	nd	nd	nd	nd	nd	nd	2005-03-19	0	0	0	0	0	0	0
2003-11-23	VH	1120	latrine	0	0	0	0	0	0	0	0	0	0	2003-11-23		nd	nd	nd	nd	nd	nd		nd	nd	nd	nd	nd	nd	nd	2005-03-19	0	0	0	0	0	0	0
2003-11-23	VH	1120	kitchen	0	0	0	0	0	0	0	0	0	0	2003-11-23		nd	nd	nd	nd	nd	nd		nd	nd	nd	nd	nd	nd	nd	2005-03-19	0	0	0	0	0	0	0
	VH	1121	domicile	nd	nd	nd	nd	nd	nd	nd	nd	nd	nd			nd	nd	nd	nd	nd	nd		nd	nd	nd	nd	nd	nd	nd	2005-03-11	0	0	0	0	0	0	0
	VH	1121	chicken tree	nd	nd	nd	nd	nd	nd	nd	nd	nd	nd			nd	nd	nd	nd	nd	nd		nd	nd	nd	nd	nd	nd	nd	2005-03-11	0	0	0	0	0	0	0
	VH	1121	chicken coop	nd	nd	nd	nd	nd	nd	nd	nd	nd	nd			nd	nd	nd	nd	nd	nd		nd	nd	nd	nd	nd	nd	nd	2005-03-11	0	0	0	0	0	0	0
	VH	1121	oven	nd	nd	nd	nd	nd	nd	nd	nd	nd	nd			nd	nd	nd	nd	nd	nd		nd	nd	nd	nd	nd	nd	nd	2005-03-11	0	0	0	0	0	0	0
	VH	1121	other	nd	nd	nd	nd	nd	nd	nd	nd	nd	nd			nd	nd	nd	nd	nd	nd		nd	nd	nd	nd	nd	nd	nd	2005-03-11	0	0	0	0	0	0	0
	VH	1121	pig corral	nd	nd	nd	nd	nd	nd	nd	nd	nd	nd			nd	nd	nd	nd	nd	nd		nd	nd	nd	nd	nd	nd	nd	2005-03-11	0	0	0	0	0	0	0
	VH	1121	open shed	nd	nd	nd	nd	nd	nd	nd	nd	nd	nd			nd	nd	nd	nd	nd	nd		nd	nd	nd	nd	nd	nd	nd	2005-03-11	0	0	0	0	0	0	0
2003-11-23	VH	1122	domicile	0	0	0	0	0	0	0	0	0	0	2003-11-24		nd	nd	nd	nd	nd	nd		nd	nd	nd	nd	nd	nd	nd	2005-03-17	0	0	0	0	0	0	0
	VH	1122	domicile	nd	nd	nd	nd	nd	nd	nd	nd	nd	nd			nd	nd	nd	nd	nd	nd		nd	nd	nd	nd	nd	nd	nd	2005-03-17	0	0	0	0	0	0	0
2003-11-23	VH	1122	storeroom	0	0	0	0	0	0	0	0	0	0	2003-11-24		nd	nd	nd	nd	nd	nd		nd	nd	nd	nd	nd	nd	nd	2005-03-17	0	0	0	0	0	0	0
2003-11-23	VH	1122	storeroom	0	0	0	0	0	0	0	0	0	0	2003-11-24		nd	nd	nd	nd	nd	nd		nd	nd	nd	nd	nd	nd	nd	2005-03-17	nd	nd	nd	nd	nd	nd	nd
2003-11-23	VH	1122	oven	0	0	0	0	0	0	0	0	0	0	2003-11-24		nd	nd	nd	nd	nd	nd		nd	nd	nd	nd	nd	nd	nd	2005-03-17	nd	nd	nd	nd	nd	nd	nd
2003-11-23	VH	1122	latrine	0	0	0	0	0	0	0	0	0	0	2003-11-24		nd	nd	nd	nd	nd	nd		nd	nd	nd	nd	nd	nd	nd	2005-03-17	0	0	0	0	0	0	0
2003-11-23	VH	1122	kitchen	0	0	0	0	0	0	0	0	0	0	2003-11-24		nd	nd	nd	nd	nd	nd		nd	nd	nd	nd	nd	nd	nd	2005-03-17	0	0	0	0	0	0	0
	VH	1122	pig corral	nd	nd	nd	nd	nd	nd	nd	nd	nd	nd			nd	nd	nd	nd	nd	nd		nd	nd	nd	nd	nd	nd	nd	2005-03-17	0	0	0	0	0	0	0
	VH	1123	domicile	nd	nd	nd	nd	nd	nd	nd	nd	nd	nd			nd	nd	nd	nd	nd	nd		nd	nd	nd	nd	nd	nd	nd	2005-03-11	0	0	0	0	0	0	0
	VH	1123	open shed	nd	nd	nd	nd	nd	nd	nd	nd	nd	nd			nd	nd	nd	nd	nd	nd		nd	nd	nd	nd	nd	nd	nd	2005-03-11	0	0	0	0	0	0	0
	VH	1123	pig corral	nd	nd	nd	nd	nd	nd	nd	nd	nd	nd			nd	nd	nd	nd	nd	nd		nd	nd	nd	nd	nd	nd	nd	2005-03-11	0	0	0	0	0	0	0
	VH	1123	latrine	nd	nd	nd	nd	nd	nd	nd	nd	nd	nd			nd	nd	nd	nd	nd	nd		nd	nd	nd	nd	nd	nd	nd	2005-03-11	0	0	0	0	0	0	0
	VH	1123	chicken tree	nd	nd	nd	nd	nd	nd	nd	nd	nd	nd			nd	nd	nd	nd	nd	nd		nd	nd	nd	nd	nd	nd	nd	2005-03-11	0	0	0	0	0	0	1
	VH	1123	domicile	nd	nd	nd	nd	nd	nd	nd	nd	nd	nd			nd	nd	nd	nd	nd	nd		nd	nd	nd	nd	nd	nd	nd	2005-03-17	4	1	0	1	6	0	0
	VH	1123	domicile	nd	nd	nd	nd	nd	nd	nd	nd	nd	nd			nd	nd	nd	nd	nd	nd		nd	nd	nd	nd	nd	nd	nd	2005-03-17	0	0	0	0	0	0	0
2003-11-23	VH	1123	goat or sheep corral	0	0	0	0	0	0	0	0	0	0	2003-11-28	19	0	0	0	0	0	0		nd	nd	nd	nd	nd	nd	nd	2005-03-17	0	0	0	0	0	0	0
2003-11-23	VH	1123	pig corral	0	0	0	0	0	0	0	0	0	0	2003-11-28	19	0	0	0	0	0	0		nd	nd	nd	nd	nd	nd	nd	2005-03-17	0	0	0	0	0	0	0
2003-11-23	VH	1123	pig corral	0	0	0	0	0	0	0	0	0	0	2003-11-28		nd	nd	nd	nd	nd	nd		nd	nd	nd	nd	nd	nd	nd	2005-03-17	0	0	0	0	0	0	0
2003-11-23	VH	1123	storeroom	0	0	0	0	0	0	0	0	0	0	2003-11-28		nd	nd	nd	nd	nd	nd		nd	nd	nd	nd	nd	nd	nd	2005-03-17	nd	nd	nd	nd	nd	nd	nd
2003-11-23	VH	1123	oven	0	0	0	0	0	0	0	0	0	0	2003-11-28		nd	nd	nd	nd	nd	nd		nd	nd	nd	nd	nd	nd	nd	2005-03-17	0	0	0	0	0	0	0
2003-11-23	VH	1123	latrine	0	0	0	0	0	0	0	0	0	0	2003-11-28		nd	nd	nd	nd	nd	nd		nd	nd	nd	nd	nd	nd	nd	2005-03-17	0	0	0	0	0	0	0
2003-11-23	VH	1123	kitchen	0	0	0	0	0	0	0	0	0	0	2003-11-28		nd	nd	nd	nd	nd	nd		nd	nd	nd	nd	nd	nd	nd	2005-03-17	0	0	0	0	0	0	0
	VH	1123	other	nd	nd	nd	nd	nd	nd	nd	nd	nd	nd			nd	nd	nd	nd	nd	nd		nd	nd	nd	nd	nd	nd	nd	2005-03-17	0	0	0	0	0	0	0
2003-10-24	VH	1124	domicile	0	0	0	0	0	0	0	0	0	0			nd	nd	nd	nd	nd	nd	2004-10-20	0	0	0	0	0	0	0	2005-03-11	0	1	0	0	1	0	0
2003-10-24	VH	1124	goat or sheep corral	0	0	0	0	0	0	0	0	0	0			nd	nd	nd	nd	nd	nd	2004-10-20	0	0	0	0	0	0	0	2005-03-11	nd	nd	nd	nd	nd	nd	nd
2003-10-24	VH	1124	pig corral	0	0	0	0	0	0	0	0	0	0			nd	nd	nd	nd	nd	nd	2004-10-20	0	0	0	0	0	0	0	2005-03-11	nd	nd	nd	nd	nd	nd	nd
2003-10-24	VH	1124	storeroom	0	0	0	0	0	0	0	0	0	0			nd	nd	nd	nd	nd	nd	2004-10-20	0	0	0	0	0	0	0	2005-03-11	0	0	0	0	0	0	0
2003-10-24	VH	1124	latrine	0	0	0	0	0	0	0	0	0	0			nd	nd	nd	nd	nd	nd		nd	nd	nd	nd	nd	nd	nd	2005-03-11	0	0	0	0	0	0	0
2003-11-23	VH	1125	domicile	0	0	0	0	0	0	0	0	0	0	2003-11-25		nd	nd	nd	nd	nd	nd		nd	nd	nd	nd	nd	nd	nd	2005-03-09	0	0	0	0	0	0	0
2003-11-23	VH	1125	chicken coop	0	0	0	0	0	0	0	0	0	0	2003-11-25	22	0	0	0	0	0	0		nd	nd	nd	nd	nd	nd	nd	2005-03-09	0	0	0	0	0	0	0
2003-11-23	VH	1125	latrine	0	0	0	0	0	0	0	0	0	0	2003-11-25		nd	nd	nd	nd	nd	nd		nd	nd	nd	nd	nd	nd	nd	2005-03-09	0	0	0	0	0	0	0
2003-11-23	VH	1125	kitchen	0	0	0	0	0	0	0	0	0	0	2003-11-25	22	0	0	0	0	0	0		nd	nd	nd	nd	nd	nd	nd	2005-03-09	0	0	0	0	0	0	0
	VH	1125	storeroom	nd	nd	nd	nd	nd	nd	nd	nd	nd	nd			nd	nd	nd	nd	nd	nd		nd	nd	nd	nd	nd	nd	nd	2005-03-09	0	0	0	0	0	0	0
	VH	1125	storeroom	nd	nd	nd	nd	nd	nd	nd	nd	nd	nd			nd	nd	nd	nd	nd	nd		nd	nd	nd	nd	nd	nd	nd	2005-03-09	0	0	0	0	0	0	0
	VH	1125	pig corral	nd	nd	nd	nd	nd	nd	nd	nd	nd	nd			nd	nd	nd	nd	nd	nd		nd	nd	nd	nd	nd	nd	nd	2005-03-09	0	0	0	0	0	0	0
	VH	1125	pig corral	nd	nd	nd	nd	nd	nd	nd	nd	nd	nd			nd	nd	nd	nd	nd	nd		nd	nd	nd	nd	nd	nd	nd	2005-03-09	0	0	0	0	0	0	0
	VH	1125	latrine	nd	nd	nd	nd	nd	nd	nd	nd	nd	nd			nd	nd	nd	nd	nd	nd		nd	nd	nd	nd	nd	nd	nd	2005-03-09	0	0	0	0	0	0	0
	VH	1126	domicile	nd	nd	nd	nd	nd	nd	nd	nd	nd	nd			nd	nd	nd	nd	nd	nd		nd	nd	nd	nd	nd	nd	nd	2005-03-09	1	0	1	1	3	0	0
	VH	1126	storeroom	nd	nd	nd	nd	nd	nd	nd	nd	nd	nd			nd	nd	nd	nd	nd	nd		nd	nd	nd	nd	nd	nd	nd	2005-03-09	1	1	0	1	3	0	0
	VH	1126	pig corral	nd	nd	nd	nd	nd	nd	nd	nd	nd	nd			nd	nd	nd	nd	nd	nd		nd	nd	nd	nd	nd	nd	nd	2005-03-09	0	0	0	0	0	0	0
	VH	1126	kitchen	nd	nd	nd	nd	nd	nd	nd	nd	nd	nd			nd	nd	nd	nd	nd	nd		nd	nd	nd	nd	nd	nd	nd	2005-03-09	0	0	0	0	0	0	0
	VH	1126	latrine	nd	nd	nd	nd	nd	nd	nd	nd	nd	nd			nd	nd	nd	nd	nd	nd		nd	nd	nd	nd	nd	nd	nd	2005-03-09	0	0	0	0	0	0	0
2003-11-23	VH	1127	domicile	0	0	0	0	0	0	0	0	0	0	2003-11-29		nd	nd	nd	nd	nd	nd		nd	nd	nd	nd	nd	nd	nd	2005-03-10	0	0	0	0	0	0	0
2003-11-23	VH	1127	pig corral	0	0	0	0	0	0	0	0	0	0	2003-11-29	18	0	0	0	0	0	0		nd	nd	nd	nd	nd	nd	nd	2005-03-10	0	0	0	0	0	0	0
2003-11-23	VH	1127	storeroom	0	0	0	0	0	0	0	0	0	0	2003-11-29		nd	nd	nd	nd	nd	nd		nd	nd	nd	nd	nd	nd	nd	2005-03-10	0	0	0	0	0	0	0
2003-11-23	VH	1127	oven	0	0	0	0	0	0	0	0	0	0	2003-11-29	18	0	0	0	0	0	0		nd	nd	nd	nd	nd	nd	nd	2005-03-10	0	0	0	0	0	0	0
2003-11-23	VH	1127	latrine	0	0	0	0	0	0	0	0	0	0	2003-11-29		nd	nd	nd	nd	nd	nd		nd	nd	nd	nd	nd	nd	nd	2005-03-10	0	0	0	0	0	0	0
2003-11-23	VH	1127	kitchen	0	0	0	0	0	0	0	0	0	0	2003-11-29		nd	nd	nd	nd	nd	nd		nd	nd	nd	nd	nd	nd	nd	2005-03-10	0	0	0	0	0	0	0
2003-11-23	VH	1128	domicile	0	0	0	0	0	0	0	0	0	0	2003-11-25		nd	nd	nd	nd	nd	nd		nd	nd	nd	nd	nd	nd	nd	2005-03-09	0	0	0	0	0	0	0
2003-11-23	VH	1128	pig corral	0	0	0	0	0	0	0	0	0	0	2003-11-25		nd	nd	nd	nd	nd	nd		nd	nd	nd	nd	nd	nd	nd	2005-03-09	0	0	0	0	0	0	0
	VH	1128	pig corral	nd	nd	nd	nd	nd	nd	nd	nd	nd	nd			nd	nd	nd	nd	nd	nd		nd	nd	nd	nd	nd	nd	nd	2005-03-09	0	0	0	0	0	0	0
2003-11-23	VH	1128	storeroom	0	0	0	0	0	0	0	0	0	0	2003-11-25		nd	nd	nd	nd	nd	nd		nd	nd	nd	nd	nd	nd	nd	2005-03-09	0	0	0	0	0	0	0
2003-11-23	VH	1128	oven	0	0	0	0	0	0	0	0	0	0	2003-11-25		nd	nd	nd	nd	nd	nd		nd	nd	nd	nd	nd	nd	nd	2005-03-09	0	0	0	0	0	0	0
2003-11-23	VH	1128	latrine	0	0	0	0	0	0	0	0	0	0	2003-11-25		nd	nd	nd	nd	nd	nd		nd	nd	nd	nd	nd	nd	nd	2005-03-09	0	0	0	0	0	0	0
2003-11-23	VH	1128	kitchen	0	0	0	0	0	0	0	0	0	0	2003-11-25		nd	nd	nd	nd	nd	nd		nd	nd	nd	nd	nd	nd	nd	2005-03-09	0	0	0	0	0	0	0
	VH	1128	domicile	nd	nd	nd	nd	nd	nd	nd	nd	nd	nd			nd	nd	nd	nd	nd	nd		nd	nd	nd	nd	nd	nd	nd	2005-03-09	0	0	0	0	0	0	0
	VH	1128	kitchen	nd	nd	nd	nd	nd	nd	nd	nd	nd	nd			nd	nd	nd	nd	nd	nd		nd	nd	nd	nd	nd	nd	nd	2005-03-09	0	0	0	0	0	0	0
	VH	1128	chicken tree	nd	nd	nd	nd	nd	nd	nd	nd	nd	nd			nd	nd	nd	nd	nd	nd		nd	nd	nd	nd	nd	nd	nd	2005-03-09	0	0	0	0	0	0	0
	VH	1128	other	nd	nd	nd	nd	nd	nd	nd	nd	nd	nd			nd	nd	nd	nd	nd	nd		nd	nd	nd	nd	nd	nd	nd	2005-03-09	0	0	0	0	0	0	0
2003-11-23	VH	1129	domicile	0	0	0	0	0	0	0	0	0	0	2003-11-28		nd	nd	nd	nd	nd	nd	2004-10-20	0	0	0	0	0	0	0	2005-03-09	0	0	0	1	1	0	0
	VH	1129	domicile	nd	nd	nd	nd	nd	nd	nd	nd	nd	nd			nd	nd	nd	nd	nd	nd		nd	nd	nd	nd	nd	nd	nd	2005-03-09	0	0	2	0	2	0	0
2003-11-23	VH	1129	goat or sheep corral	0	0	0	0	0	0	0	0	0	0	2003-11-28		nd	nd	nd	nd	nd	nd	2004-10-20	0	0	0	0	0	0	0	2005-03-09	nd	nd	nd	nd	nd	nd	nd
2003-11-23	VH	1129	pig corral	0	0	0	0	0	0	0	0	0	0	2003-11-28		nd	nd	nd	nd	nd	nd	2004-10-20	0	0	0	0	0	0	0	2005-03-09	0	0	0	0	0	0	0
2003-11-23	VH	1129	kitchen	0	0	0	0	0	0	0	0	0	0	2003-11-28	16	0	0	0	0	0	0		nd	nd	nd	nd	nd	nd	nd	2005-03-09	0	0	0	0	0	0	0
	VH	1129	chicken coop	nd	nd	nd	nd	nd	nd	nd	nd	nd	nd			nd	nd	nd	nd	nd	nd	2004-10-22	0	0	0	0	0	0	0	2005-03-09	0	0	0	0	0	0	0
2003-11-23	VH	1130	domicile	0	0	0	0	0	0	0	0	0	0	2003-11-26		nd	nd	nd	nd	nd	nd		nd	nd	nd	nd	nd	nd	nd	2005-03-19	0	0	0	0	0	0	0
2003-11-23	VH	1130	pig corral	0	0	0	0	0	0	0	0	0	0	2003-11-26		nd	nd	nd	nd	nd	nd		nd	nd	nd	nd	nd	nd	nd	2005-03-19	0	0	0	0	0	0	0
2003-11-23	VH	1130	chicken coop	0	0	0	0	0	0	0	0	0	0	2003-11-26		nd	nd	nd	nd	nd	nd		nd	nd	nd	nd	nd	nd	nd	2005-03-19	0	0	0	0	0	0	0
2003-11-23	VH	1130	chicken house	0	0	0	0	0	0	0	0	0	0	2003-11-26		nd	nd	nd	nd	nd	nd		nd	nd	nd	nd	nd	nd	nd	2005-03-19	0	0	0	0	0	0	0
2003-11-23	VH	1130	storeroom	0	0	0	0	0	0	0	0	0	0	2003-11-26		nd	nd	nd	nd	nd	nd		nd	nd	nd	nd	nd	nd	nd	2005-03-19	0	0	0	0	0	0	0
2003-11-23	VH	1130	piled materials	0	0	0	0	0	0	0	0	0	0	2003-11-26		nd	nd	nd	nd	nd	nd		nd	nd	nd	nd	nd	nd	nd	2005-03-19	nd	nd	nd	nd	nd	nd	nd
2003-11-23	VH	1130	oven	0	0	0	0	0	0	0	0	0	0	2003-11-26		nd	nd	nd	nd	nd	nd		nd	nd	nd	nd	nd	nd	nd	2005-03-19	0	0	0	0	0	0	0
2003-11-23	VH	1130	latrine	0	0	0	0	0	0	0	0	0	0	2003-11-26		nd	nd	nd	nd	nd	nd		nd	nd	nd	nd	nd	nd	nd	2005-03-19	0	0	0	0	0	0	0
2003-11-23	VH	1130	kitchen	0	0	0	0	0	0	0	0	0	0	2003-11-26		nd	nd	nd	nd	nd	nd		nd	nd	nd	nd	nd	nd	nd	2005-03-19	0	0	0	0	0	0	0
	VH	1130	orchard fence	nd	nd	nd	nd	nd	nd	nd	nd	nd	nd			nd	nd	nd	nd	nd	nd		nd	nd	nd	nd	nd	nd	nd	2005-03-19	0	0	0	0	0	0	0
2003-11-23	VH	1131	domicile	0	0	0	0	0	0	0	0	0	0	2003-11-26		nd	nd	nd	nd	nd	nd		nd	nd	nd	nd	nd	nd	nd	2005-03-18	0	1	0	0	1	0	0
	VH	1131	domicile	nd	nd	nd	nd	nd	nd	nd	nd	nd	nd			nd	nd	nd	nd	nd	nd		nd	nd	nd	nd	nd	nd	nd	2005-03-18	0	0	0	0	0	0	0
2003-11-23	VH	1131	goat or sheep corral	0	0	0	0	0	0	0	0	0	0	2003-11-26		nd	nd	nd	nd	nd	nd		nd	nd	nd	nd	nd	nd	nd	2005-03-18	0	0	0	0	0	0	0
2003-11-23	VH	1131	storeroom	0	0	0	0	0	0	0	0	0	0	2003-11-26		nd	nd	nd	nd	nd	nd		nd	nd	nd	nd	nd	nd	nd	2005-03-18	0	0	0	0	0	0	0
2003-11-23	VH	1131	piled materials	0	0	0	0	0	0	0	0	0	0	2003-11-26		nd	nd	nd	nd	nd	nd		nd	nd	nd	nd	nd	nd	nd	2005-03-18	nd	nd	nd	nd	nd	nd	nd
2003-11-23	VH	1131	oven	0	0	0	0	0	0	0	0	0	0	2003-11-26		nd	nd	nd	nd	nd	nd		nd	nd	nd	nd	nd	nd	nd	2005-03-18	0	0	0	0	0	0	0
2003-11-23	VH	1131	latrine	0	0	0	0	0	0	0	0	0	0	2003-11-26		nd	nd	nd	nd	nd	nd		nd	nd	nd	nd	nd	nd	nd	2005-03-18	0	0	0	0	0	0	0
2003-11-23	VH	1131	kitchen	0	0	0	0	0	0	0	0	0	0	2003-11-26		nd	nd	nd	nd	nd	nd		nd	nd	nd	nd	nd	nd	nd	2005-03-18	0	0	0	0	0	0	0
2003-11-02	VH	10	domicile	0	0	0	0	0	0	0	0	0	0	2003-11-01		nd	nd	nd	nd	nd	nd		nd	nd	nd	nd	nd	nd	nd	2005-03-11	0	0	0	0	0	0	0
	VH	10	storeroom	nd	nd	nd	nd	nd	nd	nd	nd	nd	nd			nd	nd	nd	nd	nd	nd		nd	nd	nd	nd	nd	nd	nd	2005-03-11	0	0	0	0	0	0	0
	VH	10	latrine	nd	nd	nd	nd	nd	nd	nd	nd	nd	nd			nd	nd	nd	nd	nd	nd		nd	nd	nd	nd	nd	nd	nd	2005-03-11	0	0	0	0	0	0	0
	VH	10	oven	nd	nd	nd	nd	nd	nd	nd	nd	nd	nd			nd	nd	nd	nd	nd	nd		nd	nd	nd	nd	nd	nd	nd	2005-03-11	0	0	0	0	0	0	0
	VH	1132	chicken coop	nd	nd	nd	nd	nd	nd	nd	nd	nd	nd			nd	nd	nd	nd	nd	nd		nd	nd	nd	nd	nd	nd	nd	2005-03-11	0	0	0	0	0	0	0
	VH	1132	domicile	nd	nd	nd	nd	nd	nd	nd	nd	nd	nd			nd	nd	nd	nd	nd	nd		nd	nd	nd	nd	nd	nd	nd	2005-03-09	0	0	0	0	0	0	0
	VH	1132	pig corral	nd	nd	nd	nd	nd	nd	nd	nd	nd	nd			nd	nd	nd	nd	nd	nd		nd	nd	nd	nd	nd	nd	nd	2005-03-09	0	0	0	0	0	0	0
	VH	1132	oven	nd	nd	nd	nd	nd	nd	nd	nd	nd	nd			nd	nd	nd	nd	nd	nd		nd	nd	nd	nd	nd	nd	nd	2005-03-09	0	0	0	0	0	0	0
	VH	1132	latrine	nd	nd	nd	nd	nd	nd	nd	nd	nd	nd			nd	nd	nd	nd	nd	nd		nd	nd	nd	nd	nd	nd	nd	2005-03-09	0	0	0	0	0	0	0
2003-11-23	VH	1133	domicile	0	0	0	0	0	0	0	0	0	0	2003-11-23		nd	nd	nd	nd	nd	nd		nd	nd	nd	nd	nd	nd	nd		0	0	0	0	0	0	0
2003-11-23	VH	1133	chicken coop	0	0	0	0	0	0	0	0	0	0	2003-11-23		nd	nd	nd	nd	nd	nd		nd	nd	nd	nd	nd	nd	nd		nd	nd	nd	nd	nd	nd	nd
2003-11-23	VH	1133	latrine	0	0	0	0	0	0	0	0	0	0	2003-11-23		nd	nd	nd	nd	nd	nd		nd	nd	nd	nd	nd	nd	nd		nd	nd	nd	nd	nd	nd	nd
2003-11-23	VH	1133	kitchen	0	0	0	0	0	0	0	0	0	0	2003-11-23		nd	nd	nd	nd	nd	nd		nd	nd	nd	nd	nd	nd	nd		nd	nd	nd	nd	nd	nd	nd
	VH	1134	domicile	nd	nd	nd	nd	nd	nd	nd	nd	nd	nd			nd	nd	nd	nd	nd	nd		nd	nd	nd	nd	nd	nd	nd	2005-03-11	0	0	0	1	1	0	0
	VH	1134	pig corral	nd	nd	nd	nd	nd	nd	nd	nd	nd	nd			nd	nd	nd	nd	nd	nd		nd	nd	nd	nd	nd	nd	nd	2005-03-11	0	0	0	0	0	0	0
	VH	1134	other	nd	nd	nd	nd	nd	nd	nd	nd	nd	nd			nd	nd	nd	nd	nd	nd		nd	nd	nd	nd	nd	nd	nd	2005-03-11	0	0	0	0	0	0	0
	VH	1134	kitchen	nd	nd	nd	nd	nd	nd	nd	nd	nd	nd			nd	nd	nd	nd	nd	nd		nd	nd	nd	nd	nd	nd	nd	2005-03-11	0	0	0	0	0	0	0
2003-10-25	VH	1135	domicile	0	0	0	0	0	0	0	0	0	0	2003-11-02		nd	nd	nd	nd	nd	nd	2004-10-22	0	0	0	0	0	0	0	2005-03-14	0	0	0	0	0	0	0
2003-10-25	VH	1135	kitchen	0	0	0	0	0	0	0	0	0	0	2003-11-02	18	0	0	0	0	0	0	2004-10-22	0	0	0	0	0	0	0	2005-03-14	0	0	0	0	0	0	0
	VH	1135	latrine	nd	nd	nd	nd	nd	nd	nd	nd	nd	nd			nd	nd	nd	nd	nd	nd		nd	nd	nd	nd	nd	nd	nd	2005-03-14	0	0	0	0	0	0	0
	VH	1135	chicken tree	nd	nd	nd	nd	nd	nd	nd	nd	nd	nd			nd	nd	nd	nd	nd	nd		nd	nd	nd	nd	nd	nd	nd	2005-03-14	0	0	0	0	0	0	0
2003-11-23	VH	1136	domicile	0	0	0	0	0	0	0	0	0	0	2003-11-28		nd	nd	nd	nd	nd	nd		nd	nd	nd	nd	nd	nd	nd	2005-03-11	0	0	0	0	0	0	0
	VH	1136	domicile	nd	nd	nd	nd	nd	nd	nd	nd	nd	nd			nd	nd	nd	nd	nd	nd		nd	nd	nd	nd	nd	nd	nd	2005-03-11	0	0	0	0	0	0	0
2003-11-23	VH	1136	goat or sheep corral	0	0	0	0	0	0	0	0	0	0	2003-11-28	19	0	0	0	0	0	0		nd	nd	nd	nd	nd	nd	nd	2005-03-11	0	0	0	0	0	0	0
2003-11-23	VH	1136	pig corral	0	0	0	0	0	0	0	0	0	0	2003-11-28	19	0	0	0	0	0	0		nd	nd	nd	nd	nd	nd	nd	2005-03-11	0	0	0	0	0	0	0
2003-11-23	VH	1136	pig corral	0	0	0	0	0	0	0	0	0	0	2003-11-28	19	0	0	0	0	0	0		nd	nd	nd	nd	nd	nd	nd	2005-03-11	0	0	0	0	0	0	0
2003-11-23	VH	1136	chicken coop	0	0	0	0	0	0	0	0	0	0	2003-11-28	19	0	0	0	0	0	0		nd	nd	nd	nd	nd	nd	nd	2005-03-11	nd	nd	nd	nd	nd	nd	nd
2003-11-23	VH	1136	chicken house	0	0	0	0	0	0	0	0	0	0	2003-11-28		nd	nd	nd	nd	nd	nd		nd	nd	nd	nd	nd	nd	nd	2005-03-11	nd	nd	nd	nd	nd	nd	nd
2003-11-23	VH	1136	storeroom	0	0	0	0	0	0	0	0	0	0	2003-11-28	19	0	0	0	0	0	0		nd	nd	nd	nd	nd	nd	nd	2005-03-11	0	0	0	0	0	0	0
2003-11-23	VH	1136	oven	0	0	0	0	0	0	0	0	0	0	2003-11-28		nd	nd	nd	nd	nd	nd		nd	nd	nd	nd	nd	nd	nd	2005-03-11	0	0	0	0	0	0	0
2003-11-23	VH	1136	latrine	0	0	0	0	0	0	0	0	0	0	2003-11-28		nd	nd	nd	nd	nd	nd		nd	nd	nd	nd	nd	nd	nd	2005-03-11	0	0	0	0	0	0	0
2003-11-23	VH	1136	kitchen	0	0	0	0	0	0	0	0	0	0	2003-11-28	19	0	0	0	0	0	0		nd	nd	nd	nd	nd	nd	nd	2005-03-11	0	0	0	0	0	0	0
	VH	1136	open shed	nd	nd	nd	nd	nd	nd	nd	nd	nd	nd			nd	nd	nd	nd	nd	nd		nd	nd	nd	nd	nd	nd	nd	2005-03-11	0	0	0	0	0	0	0
2003-11-23	VH	1137	domicile	0	0	0	0	0	0	0	0	0	0	2003-11-28		nd	nd	nd	nd	nd	nd		nd	nd	nd	nd	nd	nd	nd	2005-03-14	0	0	0	0	0	0	0
	VH	1137	domicile	nd	nd	nd	nd	nd	nd	nd	nd	nd	nd			nd	nd	nd	nd	nd	nd		nd	nd	nd	nd	nd	nd	nd	2005-03-14	0	0	0	0	0	0	0
	VH	1137	goat or sheep corral	nd	nd	nd	nd	nd	nd	nd	nd	nd	nd			nd	nd	nd	nd	nd	nd		nd	nd	nd	nd	nd	nd	nd	2005-03-14	0	0	0	0	0	0	0
	VH	1137	pig corral	nd	nd	nd	nd	nd	nd	nd	nd	nd	nd			nd	nd	nd	nd	nd	nd		nd	nd	nd	nd	nd	nd	nd	2005-03-14	0	0	0	0	0	0	0
	VH	1137	granary	nd	nd	nd	nd	nd	nd	nd	nd	nd	nd			nd	nd	nd	nd	nd	nd		nd	nd	nd	nd	nd	nd	nd	2005-03-14	0	0	0	0	0	0	0
2003-11-23	VH	1137	chicken coop	0	0	0	0	0	0	0	0	0	0	2003-11-28		nd	nd	nd	nd	nd	nd		nd	nd	nd	nd	nd	nd	nd	2005-03-14	nd	nd	nd	nd	nd	nd	nd
2003-11-23	VH	1137	oven	0	0	0	0	0	0	0	0	0	0	2003-11-28		nd	nd	nd	nd	nd	nd		nd	nd	nd	nd	nd	nd	nd	2005-03-14	0	0	0	0	0	0	0
2003-11-23	VH	1137	latrine	0	0	0	0	0	0	0	0	0	0	2003-11-28		nd	nd	nd	nd	nd	nd		nd	nd	nd	nd	nd	nd	nd	2005-03-14	0	0	0	0	0	0	0
2003-11-23	VH	1137	kitchen	0	0	0	0	0	0	0	0	0	0	2003-11-28		nd	nd	nd	nd	nd	nd		nd	nd	nd	nd	nd	nd	nd	2005-03-14	0	0	0	0	0	0	0
2003-11-23	VH	1138	domicile	0	0	0	0	0	0	0	0	0	0	2003-11-25		nd	nd	nd	nd	nd	nd		nd	nd	nd	nd	nd	nd	nd	2005-03-19	1	0	0	0	1	0	0
2003-11-23	VH	1138	goat or sheep corral	0	0	0	0	0	0	0	0	0	0	2003-11-25		nd	nd	nd	nd	nd	nd		nd	nd	nd	nd	nd	nd	nd	2005-03-19	0	0	0	0	0	0	0
2003-11-23	VH	1138	pig corral	0	0	0	0	0	0	0	0	0	0	2003-11-25		nd	nd	nd	nd	nd	nd		nd	nd	nd	nd	nd	nd	nd	2005-03-19	0	0	0	0	0	0	0
2003-11-23	VH	1138	chicken coop	0	0	0	0	0	0	0	0	0	0	2003-11-25		nd	nd	nd	nd	nd	nd		nd	nd	nd	nd	nd	nd	nd	2005-03-19	0	0	0	0	0	0	0
2003-11-23	VH	1138	chicken house	0	0	0	0	0	0	0	0	0	0	2003-11-25		nd	nd	nd	nd	nd	nd		nd	nd	nd	nd	nd	nd	nd	2005-03-19	nd	nd	nd	nd	nd	nd	nd
2003-11-23	VH	1138	chicken house	0	0	0	0	0	0	0	0	0	0	2003-11-25		nd	nd	nd	nd	nd	nd		nd	nd	nd	nd	nd	nd	nd	2005-03-19	nd	nd	nd	nd	nd	nd	nd
2003-11-23	VH	1138	chicken house	0	0	0	0	0	0	0	0	0	0	2003-11-25		nd	nd	nd	nd	nd	nd		nd	nd	nd	nd	nd	nd	nd	2005-03-19	nd	nd	nd	nd	nd	nd	nd
2003-11-23	VH	1138	granary	0	0	0	0	0	0	0	0	0	0	2003-11-25		nd	nd	nd	nd	nd	nd		nd	nd	nd	nd	nd	nd	nd	2005-03-19	0	0	0	0	0	0	0
2003-11-23	VH	1138	storeroom	0	0	0	0	0	0	0	0	0	0	2003-11-25		nd	nd	nd	nd	nd	nd		nd	nd	nd	nd	nd	nd	nd	2005-03-19	1	0	1	1	3	0	0
2003-11-23	VH	1138	latrine	0	0	0	0	0	0	0	0	0	0	2003-11-25		nd	nd	nd	nd	nd	nd		nd	nd	nd	nd	nd	nd	nd	2005-03-19	0	0	0	0	0	0	0
2003-11-23	VH	1138	kitchen	0	0	0	0	0	0	0	0	0	0	2003-11-25		nd	nd	nd	nd	nd	nd		nd	nd	nd	nd	nd	nd	nd	2005-03-19	0	0	0	0	0	0	0
2003-11-23	VH	1139	domicile	0	0	0	0	0	0	0	0	0	0	2003-11-25		nd	nd	nd	nd	nd	nd		nd	nd	nd	nd	nd	nd	nd	2005-03-18	0	0	0	0	0	0	0
2003-11-23	VH	1139	pig corral	0	0	0	0	0	0	0	0	0	0	2003-11-25		nd	nd	nd	nd	nd	nd		nd	nd	nd	nd	nd	nd	nd	2005-03-18	0	0	0	0	0	0	0
2003-11-23	VH	1139	oven	0	0	0	0	0	0	0	0	0	0	2003-11-25		nd	nd	nd	nd	nd	nd		nd	nd	nd	nd	nd	nd	nd	2005-03-18	0	0	0	0	0	0	0
2003-11-23	VH	1139	kitchen	0	0	0	0	0	0	0	0	0	0	2003-11-25		nd	nd	nd	nd	nd	nd		nd	nd	nd	nd	nd	nd	nd	2005-03-18	0	0	0	0	0	0	0
	VH	1139	open shed	nd	nd	nd	nd	nd	nd	nd	nd	nd	nd			nd	nd	nd	nd	nd	nd		nd	nd	nd	nd	nd	nd	nd	2005-03-18	0	0	0	0	0	0	0
	VH	1139	horse corral	nd	nd	nd	nd	nd	nd	nd	nd	nd	nd			nd	nd	nd	nd	nd	nd		nd	nd	nd	nd	nd	nd	nd	2005-03-18	0	0	0	0	0	0	0
	VH	1139	chicken tree	nd	nd	nd	nd	nd	nd	nd	nd	nd	nd			nd	nd	nd	nd	nd	nd		nd	nd	nd	nd	nd	nd	nd	2005-03-18	0	0	0	0	0	0	0
2003-11-23	VH	1140	domicile	0	0	0	0	0	0	0	0	0	0	2003-11-25		nd	nd	nd	nd	nd	nd		nd	nd	nd	nd	nd	nd	nd	2005-03-18	0	0	0	0	0	0	0
2003-11-23	VH	1140	goat or sheep corral	0	0	0	0	0	0	0	0	0	0	2003-11-25	22	0	0	0	0	0	0		nd	nd	nd	nd	nd	nd	nd	2005-03-18	0	0	0	0	0	0	0
2003-11-23	VH	1140	pig corral	0	0	0	0	0	0	0	0	0	0	2003-11-25	22	0	0	0	0	0	0		nd	nd	nd	nd	nd	nd	nd	2005-03-18	0	0	0	0	0	0	0
	VH	1140	cow corral	nd	nd	nd	nd	nd	nd	nd	nd	nd	nd			nd	nd	nd	nd	nd	nd		nd	nd	nd	nd	nd	nd	nd	2005-03-18	0	0	0	0	0	0	0
	VH	1140	chicken tree	nd	nd	nd	nd	nd	nd	nd	nd	nd	nd			nd	nd	nd	nd	nd	nd		nd	nd	nd	nd	nd	nd	nd	2005-03-18	0	0	0	0	0	0	4
	VH	1140	latrine	nd	nd	nd	nd	nd	nd	nd	nd	nd	nd			nd	nd	nd	nd	nd	nd		nd	nd	nd	nd	nd	nd	nd	2005-03-18	0	0	0	0	0	0	0
	VH	1140	oven	nd	nd	nd	nd	nd	nd	nd	nd	nd	nd			nd	nd	nd	nd	nd	nd		nd	nd	nd	nd	nd	nd	nd	2005-03-18	0	0	0	0	0	0	0
2003-10-25	VH	1141	pig corral	0	0	0	0	0	0	1	1	0	0	2003-11-02	18	0	0	0	0	0	0	2004-10-22	0	0	0	0	0	0	0	2005-03-14	0	0	0	0	0	0	0
2003-10-25	VH	1141	pig corral	0	0	0	0	0	0	0	0	0	0	2003-11-02	18	0	0	0	0	0	0	2004-10-22	0	0	0	0	0	0	0	2005-03-14	0	0	0	0	0	0	0
2003-10-25	VH	1141	kitchen	0	0	0	0	0	0	0	0	0	0	2003-11-02		nd	nd	nd	nd	nd	nd	2004-10-22	0	0	0	0	0	0	0	2005-03-14	0	0	0	0	0	0	0
2003-10-25	VH	1141	chicken coop	0	0	0	0	0	0	0	0	0	0	2003-11-02		nd	nd	nd	nd	nd	nd	2004-10-22	0	0	0	0	0	0	0	2005-03-14	nd	nd	nd	nd	nd	nd	nd
2003-10-25	VH	1141	pig corral	0	0	0	0	0	0	0	0	0	0	2003-11-02	18	0	0	0	0	0	0	2004-10-22	0	0	0	0	0	0	0	2005-03-14	0	0	0	0	0	0	0
2003-10-25	VH	1141	latrine	0	0	0	0	0	0	0	0	0	0	2003-11-02		nd	nd	nd	nd	nd	nd		nd	nd	nd	nd	nd	nd	nd	2005-03-14	0	0	0	0	0	0	0
	VH	1141	open shed	nd	nd	nd	nd	nd	nd	nd	nd	nd	nd			nd	nd	nd	nd	nd	nd		nd	nd	nd	nd	nd	nd	nd	2005-03-14	0	0	0	0	0	0	0
	VH	1141	latrine	nd	nd	nd	nd	nd	nd	nd	nd	nd	nd			nd	nd	nd	nd	nd	nd		nd	nd	nd	nd	nd	nd	nd	2005-03-14	0	0	0	0	0	0	0
	VH	1141	granary	nd	nd	nd	nd	nd	nd	nd	nd	nd	nd			nd	nd	nd	nd	nd	nd	2004-10-22	0	0	0	0	0	0	0		nd	nd	nd	nd	nd	nd	nd
2003-10-25	VH	1141	domicile	0	0	0	0	0	0	0	0	0	0	2003-11-02		nd	nd	nd	nd	nd	nd		nd	nd	nd	nd	nd	nd	nd	2005-03-14	0	0	0	0	0	0	0
2003-10-25	VH	110	domicile	0	0	0	0	0	0	2	2	0	0	2003-11-03		nd	nd	nd	nd	nd	nd	2004-10-22	0	0	0	0	0	0	0	2005-03-10	0	0	0	0	0	0	0
2003-10-25	VH	118	domicile	0	0	0	0	0	0	0	0	0	0	2003-11-04		nd	nd	nd	nd	nd	nd	2004-10-22	0	0	0	0	0	0	0	2005-03-10	0	0	0	1	1	0	0
2003-10-25	VH	118	goat or sheep corral	0	0	0	0	0	0	0	0	0	0	2003-11-04	16	0	0	0	0	0	0		nd	nd	nd	nd	nd	nd	nd	2005-03-10	nd	nd	nd	nd	nd	nd	nd
2003-10-25	VH	118	pig corral	0	0	4	4	0	0	0	8	0	0	2003-11-04	16	0	0	0	0	0	0	2004-10-22	0	0	0	0	0	0	0	2005-03-10	0	0	0	0	0	0	0
2003-10-25	VH	118	cow corral	0	0	0	0	0	0	0	0	0	0	2003-11-04		nd	nd	nd	nd	nd	nd	2004-10-22	0	0	0	0	0	0	0	2005-03-10	0	0	0	0	0	0	0
	VH	118	goat or sheep corral	nd	nd	nd	nd	nd	nd	nd	nd	nd	nd			nd	nd	nd	nd	nd	nd		nd	nd	nd	nd	nd	nd	nd	2005-03-10	0	0	0	0	0	0	0
2003-10-25	VH	118	storeroom	0	1	0	2	0	0	1	4	1	0	2003-11-04	16	0	0	0	0	0	0	2004-10-22	0	0	0	0	0	0	0	2005-03-10	0	0	0	0	0	0	0
2003-10-25	VH	118	kitchen	0	0	0	0	0	0	0	0	0	0	2003-11-04		nd	nd	nd	nd	nd	nd		nd	nd	nd	nd	nd	nd	nd	2005-03-10	0	0	0	0	0	0	0
2003-10-25	VH	118	chicken coop	0	1	0	0	0	4	1	6	0	0	2003-11-04	16	0	0	0	0	1	0	2004-10-21	0	8	5	4	17	0	0	2005-03-10	2	13	4	2	21	0	0
2003-10-25	VH	118	oven	0	0	0	0	0	0	0	0	0	0	2003-11-04		nd	nd	nd	nd	nd	nd		nd	nd	nd	nd	nd	nd	nd	2005-03-10	0	0	0	0	0	0	0
	VH	118	latrine	nd	nd	nd	nd	nd	nd	nd	nd	nd	nd			nd	nd	nd	nd	nd	nd		nd	nd	nd	nd	nd	nd	nd	2005-03-10	0	0	0	0	0	0	0
2003-10-24	VH	1142	domicile	0	0	0	0	0	0	0	0	0	0			nd	nd	nd	nd	nd	nd	2004-10-21	0	0	0	0	0	0	0	2005-03-11	0	0	0	0	0	0	0
2003-10-24	VH	1142	pig corral	0	0	0	0	0	0	0	0	0	0			nd	nd	nd	nd	nd	nd	2004-10-21	0	0	0	0	0	0	0	2005-03-11	0	0	0	0	0	0	0
2003-10-24	VH	1142	chicken tree	0	0	0	0	0	0	0	0	0	0			nd	nd	nd	nd	nd	nd		nd	nd	nd	nd	nd	nd	nd	2005-03-11	0	0	0	0	0	0	0
2003-10-24	VH	1142	latrine	0	0	0	0	0	0	0	0	0	0			nd	nd	nd	nd	nd	nd		nd	nd	nd	nd	nd	nd	nd	2005-03-11	0	0	0	0	0	0	0
	VH	1142	storeroom	nd	nd	nd	nd	nd	nd	nd	nd	nd	nd			nd	nd	nd	nd	nd	nd		nd	nd	nd	nd	nd	nd	nd	2005-03-11	0	0	0	0	0	0	0
2003-11-02	VH	1143	goat or sheep corral	0	0	0	0	0	0	0	0	0	0	2003-11-02		nd	nd	nd	nd	nd	nd	2004-10-23	0	0	0	0	0	0	0	2005-03-11	0	0	0	0	0	0	0
2003-11-02	VH	1143	pig corral	0	0	0	0	0	0	0	0	0	0	2003-11-02		nd	nd	nd	nd	nd	nd		nd	nd	nd	nd	nd	nd	nd	2005-03-11	nd	nd	nd	nd	nd	nd	nd
2003-11-02	VH	1143	open shed	0	0	0	0	0	0	0	0	0	0	2003-11-02		nd	nd	nd	nd	nd	nd		nd	nd	nd	nd	nd	nd	nd	2005-03-11	0	0	0	0	0	0	0
2003-11-02	VH	1143	goat or sheep corral	0	0	0	0	0	0	0	0	0	0	2003-11-02		nd	nd	nd	nd	nd	nd		nd	nd	nd	nd	nd	nd	nd	2005-03-11	nd	nd	nd	nd	nd	nd	nd
2003-11-02	VH	1143	storeroom	0	0	0	0	0	0	0	0	0	0	2003-11-02	16	0	0	0	0	0	0	2004-10-23	0	0	0	0	0	0	0	2005-03-11	0	0	0	0	0	0	0
2003-11-02	VH	1143	kitchen	0	0	0	0	0	0	0	0	0	0	2003-11-02	16	0	0	0	0	0	0	2004-10-23	8	11	0	0	19	0	0	2005-03-11	0	0	0	0	0	0	0
2003-11-02	VH	1143	oven	0	0	0	0	0	0	0	0	0	0	2003-11-02		nd	nd	nd	nd	nd	nd		nd	nd	nd	nd	nd	nd	nd	2005-03-11	0	0	0	0	0	0	0
2003-11-02	VH	1143	latrine	0	0	0	0	0	0	0	0	0	0	2003-11-02		nd	nd	nd	nd	nd	nd		nd	nd	nd	nd	nd	nd	nd	2005-03-11	0	0	0	0	0	0	0
2003-11-02	VH	1143	chicken coop	0	0	0	0	0	0	0	0	0	0	2003-11-02		nd	nd	nd	nd	nd	nd		nd	nd	nd	nd	nd	nd	nd	2005-03-11	0	0	0	0	0	0	0
2003-11-02	VH	1143	granary	0	0	0	0	0	0	0	0	0	0	2003-11-02		nd	nd	nd	nd	nd	nd		nd	nd	nd	nd	nd	nd	nd	2005-03-11	nd	nd	nd	nd	nd	nd	nd
2003-11-02	VH	1143	domicile	0	0	0	0	0	0	0	0	0	0	2003-11-02		nd	nd	nd	nd	nd	nd	2004-10-23	0	0	0	0	0	0	0	2005-03-11	0	0	0	0	0	0	0
2003-11-23	VH	1144	domicile	0	0	0	0	0	0	0	0	0	0	2003-11-23		nd	nd	nd	nd	nd	nd		nd	nd	nd	nd	nd	nd	nd	2005-03-17	0	0	0	0	0	0	0
2003-11-23	VH	1144	pig corral	0	0	0	0	0	0	0	0	0	0	2003-11-23	21	0	0	0	0	0	0		nd	nd	nd	nd	nd	nd	nd	2005-03-17	0	0	0	0	0	0	0
2003-11-23	VH	1144	kitchen	0	0	0	0	0	0	0	0	0	0	2003-11-23	21	0	0	0	0	0	0		nd	nd	nd	nd	nd	nd	nd	2005-03-17	0	0	0	0	0	0	0
	VH	1144	chicken tree	nd	nd	nd	nd	nd	nd	nd	nd	nd	nd			nd	nd	nd	nd	nd	nd		nd	nd	nd	nd	nd	nd	nd	2005-03-17	0	0	0	0	0	0	0
2003-11-23	VH	1144	domicile	0	0	0	0	0	0	0	0	0	0	2003-11-30		nd	nd	nd	nd	nd	nd		nd	nd	nd	nd	nd	nd	nd	2005-03-11	0	0	0	0	0	0	0
2003-11-23	VH	1144	goat or sheep corral	0	0	0	0	0	0	0	0	0	0	2003-11-30	22	0	0	0	0	0	0		nd	nd	nd	nd	nd	nd	nd	2005-03-11	0	0	0	0	0	1	0
2003-11-23	VH	1144	pig corral	0	0	0	0	0	0	0	0	0	0	2003-11-30	22	0	0	0	0	0	0		nd	nd	nd	nd	nd	nd	nd	2005-03-11	0	0	0	0	0	0	0
2003-11-23	VH	1144	pig corral	0	0	0	0	0	0	0	0	0	0	2003-11-30		nd	nd	nd	nd	nd	nd		nd	nd	nd	nd	nd	nd	nd	2005-03-11	nd	nd	nd	nd	nd	nd	nd
2003-11-23	VH	1144	pig corral	0	0	0	0	0	0	0	0	0	0	2003-11-30		nd	nd	nd	nd	nd	nd		nd	nd	nd	nd	nd	nd	nd	2005-03-11	nd	nd	nd	nd	nd	nd	nd
2003-11-23	VH	1144	latrine	0	0	0	0	0	0	0	0	0	0	2003-11-30		nd	nd	nd	nd	nd	nd		nd	nd	nd	nd	nd	nd	nd	2005-03-11	0	0	0	0	0	0	0
2003-11-23	VH	1144	kitchen	0	0	0	0	0	0	0	0	0	0	2003-11-30		nd	nd	nd	nd	nd	nd		nd	nd	nd	nd	nd	nd	nd	2005-03-11	0	0	0	0	0	0	0
	VH	1144	chicken tree	nd	nd	nd	nd	nd	nd	nd	nd	nd	nd			nd	nd	nd	nd	nd	nd		nd	nd	nd	nd	nd	nd	nd	2005-03-11	0	0	0	0	0	0	0
	VH	1144	other	nd	nd	nd	nd	nd	nd	nd	nd	nd	nd			nd	nd	nd	nd	nd	nd		nd	nd	nd	nd	nd	nd	nd	2005-03-11	0	0	0	0	0	0	0
2003-10-24	VH	102	domicile	0	0	0	0	0	0	0	0	0	0	2003-11-01		nd	nd	nd	nd	nd	nd	2004-10-22	0	0	0	0	0	0	0		0	0	0	0	0	0	0
2003-10-24	VH	102	goat or sheep corral	0	1	0	2	0	0	1	4	0	0	2003-11-01	16	0	0	0	0	0	0	2004-10-22	0	0	0	0	0	0	0		0	0	0	0	0	0	0
2003-10-24	VH	102	storeroom	0	1	0	2	0	0	1	4	0	0	2003-11-01	16	0	0	0	0	0	0	2004-10-22	0	0	0	0	0	0	0		0	0	0	0	0	0	0
2003-10-24	VH	102	storeroom	0	0	0	1	3	2	2	8	0	0	2003-11-01	16	0	0	0	0	0	0	2004-10-22	0	0	0	0	0	0	0		0	0	0	0	0	0	0
2003-10-24	VH	102	pig corral	0	2	0	0	0	0	0	2	0	0	2003-11-01	16	0	0	0	0	0	0	2004-10-22	0	0	0	0	0	0	0		0	0	0	0	0	0	0
2003-10-24	VH	102	pig corral	0	2	0	0	0	0	0	2	0	0	2003-11-01	16	0	0	0	0	0	0	2004-10-22	0	0	0	0	0	0	0		0	0	0	0	0	0	0
2003-10-24	VH	102	chicken coop	0	0	0	0	0	0	0	0	0	0	2003-11-01		nd	nd	nd	nd	nd	nd	2004-10-22	0	0	0	0	0	0	0		0	0	0	0	0	0	0
2003-10-24	VH	1145	domicile	0	0	0	0	0	0	0	0	0	0	2003-11-01		nd	nd	nd	nd	nd	nd	2004-10-22	0	0	0	0	0	0	0	2005-03-10	0	0	0	0	0	0	0
2003-10-24	VH	1145	pig corral	0	0	0	0	1	3	4	8	3	0	2003-11-01	16	1	3	0	3	0	0	2004-10-22	0	0	0	0	0	0	0	2005-03-10	0	0	0	0	0	3	0
2003-10-24	VH	1145	chicken coop	0	0	0	4	3	0	0	7	0	1	2003-11-01	16	0	0	0	0	0	0	2004-10-22	0	0	0	0	0	0	0	2005-03-10	0	0	0	0	0	0	0
2003-10-24	VH	1145	storeroom	0	0	0	0	0	0	0	0	0	0	2003-11-01	16	0	0	0	0	0	0	2004-10-22	0	0	0	0	0	0	0	2005-03-10	0	0	0	0	0	0	0
2003-10-24	VH	1145	oven	0	0	0	0	0	0	0	0	0	0	2003-11-01		nd	nd	nd	nd	nd	nd		nd	nd	nd	nd	nd	nd	nd	2005-03-10	0	0	0	0	0	0	0
	VH	1145	chicken house	nd	nd	nd	nd	nd	nd	nd	nd	nd	nd			nd	nd	nd	nd	nd	nd	2004-10-22	0	0	0	0	0	0	0	2005-03-10	0	0	0	0	0	0	0
	VH	1145	goat or sheep corral	nd	nd	nd	nd	nd	nd	nd	nd	nd	nd			nd	nd	nd	nd	nd	nd	2004-10-22	0	0	0	0	0	0	0	2005-03-10	0	0	0	0	0	0	0
	VH	1145	chicken coop	nd	nd	nd	nd	nd	nd	nd	nd	nd	nd			nd	nd	nd	nd	nd	nd	2004-10-22	0	0	0	0	0	0	0	2005-03-10	0	0	0	0	0	0	0
	VH	1145	latrine	nd	nd	nd	nd	nd	nd	nd	nd	nd	nd			nd	nd	nd	nd	nd	nd	2004-10-22	0	0	0	0	0	0	0	2005-03-10	0	0	0	0	0	0	0
	VH	1145	storeroom	nd	nd	nd	nd	nd	nd	nd	nd	nd	nd			nd	nd	nd	nd	nd	nd		nd	nd	nd	nd	nd	nd	nd	2005-03-10	0	0	0	0	0	0	0
2003-11-23	VH	1146	domicile	0	0	0	0	0	0	0	0	0	0	2003-11-26		nd	nd	nd	nd	nd	nd	2004-10-22	0	0	0	0	0	0	0		nd	nd	nd	nd	nd	nd	nd
2003-11-23	VH	1146	goat or sheep corral	0	0	0	0	0	0	0	0	0	0	2003-11-26	19	0	0	0	0	0	0	2004-10-22	0	0	0	0	0	0	0		nd	nd	nd	nd	nd	nd	nd
2003-11-23	VH	1146	pig corral	0	0	0	0	0	0	0	0	0	0	2003-11-26	19	1	1	1	2	0	0		nd	nd	nd	nd	nd	nd	nd		nd	nd	nd	nd	nd	nd	nd
2003-11-23	VH	1146	pig corral	0	0	0	0	0	0	0	0	0	0	2003-11-26	19	0	0	0	0	0	0	2004-10-22	0	0	0	0	0	0	0		nd	nd	nd	nd	nd	nd	nd
2003-11-23	VH	1146	chicken coop	0	0	0	0	0	0	0	0	0	0	2003-11-26	19	0	0	0	0	0	0	2004-10-22	0	0	0	0	0	0	0		nd	nd	nd	nd	nd	nd	nd
2003-11-23	VH	1146	chicken coop	0	0	0	0	0	0	0	0	0	0	2003-11-26	19	0	0	0	0	0	0		nd	nd	nd	nd	nd	nd	nd		nd	nd	nd	nd	nd	nd	nd
2003-11-23	VH	1146	granary	0	0	0	0	0	0	0	0	0	0	2003-11-26	19	0	0	0	0	0	0	2004-10-22	0	0	0	0	0	0	0		nd	nd	nd	nd	nd	nd	nd
2003-11-23	VH	1146	storeroom	0	0	0	0	0	0	0	0	0	0	2003-11-26		nd	nd	nd	nd	nd	nd	2004-10-22	0	0	0	0	0	0	0		nd	nd	nd	nd	nd	nd	nd
2003-11-23	VH	1146	storeroom	0	0	0	0	0	0	0	0	0	0	2003-11-26		nd	nd	nd	nd	nd	nd	2004-10-22	0	0	0	0	0	0	0		nd	nd	nd	nd	nd	nd	nd
2003-11-23	VH	1146	oven	0	0	0	0	0	0	0	0	0	0	2003-11-26		nd	nd	nd	nd	nd	nd		nd	nd	nd	nd	nd	nd	nd		nd	nd	nd	nd	nd	nd	nd
2003-11-23	VH	1146	latrine	0	0	0	0	0	0	0	0	0	0	2003-11-26		nd	nd	nd	nd	nd	nd		nd	nd	nd	nd	nd	nd	nd		nd	nd	nd	nd	nd	nd	nd
2003-11-23	VH	1146	latrine	0	0	0	0	0	0	0	0	0	0	2003-11-26		nd	nd	nd	nd	nd	nd		nd	nd	nd	nd	nd	nd	nd		nd	nd	nd	nd	nd	nd	nd
2003-11-23	VH	1146	kitchen	0	0	0	0	0	0	0	0	0	0	2003-11-26		nd	nd	nd	nd	nd	nd		nd	nd	nd	nd	nd	nd	nd		nd	nd	nd	nd	nd	nd	nd
2003-11-23	VH	1147	domicile	0	0	0	0	0	0	0	0	0	0			nd	nd	nd	nd	nd	nd	2004-10-21	0	0	0	0	0	0	0	2005-03-09	0	0	0	0	0	0	0
2003-11-23	VH	1147	pig corral	0	0	0	0	0	0	0	0	0	0			nd	nd	nd	nd	nd	nd	2004-10-21	0	0	0	0	0	0	0	2005-03-09	0	0	0	0	0	0	0
2003-11-23	VH	1147	chicken coop	0	0	0	0	0	0	0	0	0	0	2003-11-26	18	0	0	0	0	0	0	2004-10-21	0	0	0	0	0	0	0	2005-03-09	nd	nd	nd	nd	nd	nd	nd
2003-11-23	VH	1147	storeroom	0	0	0	0	0	0	0	0	0	0	2003-11-26	18	0	0	0	0	0	0	2004-10-21	0	0	0	0	0	0	0	2005-03-09	0	0	0	0	0	0	0
2003-11-23	VH	1147	oven	0	0	0	0	0	0	0	0	0	0			nd	nd	nd	nd	nd	nd	2004-10-21	0	0	0	0	0	0	0	2005-03-09	nd	nd	nd	nd	nd	nd	nd
2003-11-23	VH	1147	latrine	0	0	0	0	0	0	0	0	0	0			nd	nd	nd	nd	nd	nd	2004-10-21	0	0	0	0	0	0	0	2005-03-09	0	0	0	0	0	0	0
2003-11-23	VH	1147	kitchen	0	0	0	0	0	0	0	0	0	0			nd	nd	nd	nd	nd	nd	2004-10-21	0	0	0	0	0	0	0	2005-03-09	0	0	0	0	0	0	0
	VH	1147	chicken tree	nd	nd	nd	nd	nd	nd	nd	nd	nd	nd			nd	nd	nd	nd	nd	nd	2004-10-21	0	0	0	0	0	0	0	2005-03-09	0	0	0	0	0	0	0
	VH	1147	goat or sheep corral	nd	nd	nd	nd	nd	nd	nd	nd	nd	nd			nd	nd	nd	nd	nd	nd		nd	nd	nd	nd	nd	nd	nd	2005-03-09	0	0	0	0	0	0	0
	VH	1147	horse corral	nd	nd	nd	nd	nd	nd	nd	nd	nd	nd			nd	nd	nd	nd	nd	nd		nd	nd	nd	nd	nd	nd	nd	2005-03-09	0	0	0	0	0	0	0
2003-11-02	VH	1148	domicile	0	0	0	0	0	0	0	0	0	0			nd	nd	nd	nd	nd	nd	2004-10-20	0	0	0	0	0	0	0		nd	nd	nd	nd	nd	nd	nd
2003-11-02	VH	1148	goat or sheep corral	0	0	0	0	0	0	0	0	0	0			nd	nd	nd	nd	nd	nd	2004-10-20	0	0	0	0	0	0	0		nd	nd	nd	nd	nd	nd	nd
2003-11-02	VH	1148	pig corral	2	4	1	0	0	1	2	10	0	0	2003-11-26	18	1	1	1	2	0	0	2004-10-20	0	0	0	0	0	0	0		nd	nd	nd	nd	nd	nd	nd
2003-11-02	VH	1148	goat or sheep corral	0	0	0	0	0	0	0	0	0	0			nd	nd	nd	nd	nd	nd		nd	nd	nd	nd	nd	nd	nd		nd	nd	nd	nd	nd	nd	nd
2003-11-02	VH	1148	chicken house	0	0	0	0	0	0	0	0	0	0			nd	nd	nd	nd	nd	nd		nd	nd	nd	nd	nd	nd	nd		nd	nd	nd	nd	nd	nd	nd
2003-11-02	VH	1148	storeroom	0	0	0	0	0	0	0	0	0	0			nd	nd	nd	nd	nd	nd	2004-10-20	0	0	0	0	0	0	0		nd	nd	nd	nd	nd	nd	nd
2003-11-02	VH	1148	kitchen	0	0	0	0	0	0	0	0	0	0			nd	nd	nd	nd	nd	nd	2004-10-20	0	0	0	0	0	0	0		nd	nd	nd	nd	nd	nd	nd
2003-11-02	VH	1148	latrine	0	0	0	0	0	0	0	0	0	0			nd	nd	nd	nd	nd	nd		nd	nd	nd	nd	nd	nd	nd		nd	nd	nd	nd	nd	nd	nd
2003-11-23	VH	1149	domicile	0	0	0	0	0	0	0	0	0	0	2003-11-26		nd	nd	nd	nd	nd	nd	2004-10-20	0	0	0	0	0	0	0		0	0	0	0	0	0	0
2003-11-23	VH	1149	goat or sheep corral	0	0	0	0	0	0	0	0	0	0	2003-11-26		nd	nd	nd	nd	nd	nd		nd	nd	nd	nd	nd	nd	nd		nd	nd	nd	nd	nd	nd	nd
2003-11-23	VH	1149	chicken coop	0	0	0	0	0	0	0	0	0	0	2003-11-26		nd	nd	nd	nd	nd	nd	2004-10-20	0	0	0	0	0	0	0		0	0	0	0	0	0	0
2003-11-23	VH	1149	granary	0	0	0	0	0	0	0	0	0	0	2003-11-26	18	0	0	0	0	0	0		nd	nd	nd	nd	nd	nd	nd		0	0	0	0	0	0	0
2003-11-23	VH	1149	storeroom	0	0	0	0	0	0	0	0	0	0	2003-11-26		nd	nd	nd	nd	nd	nd		nd	nd	nd	nd	nd	nd	nd		0	0	0	0	0	0	0
2003-11-23	VH	1149	kitchen	0	0	0	0	0	0	0	0	0	0	2003-11-26		nd	nd	nd	nd	nd	nd	2004-10-20	0	0	0	0	0	0	0		0	0	0	0	0	0	0
2003-10-24	VH	1150	domicile	0	0	0	1	0	0	1	2	0	0	2003-11-01		nd	nd	nd	nd	nd	nd	2004-10-22	0	0	0	0	0	0	0	2005-03-10	0	0	0	0	0	0	0
2003-10-24	VH	1150	goat or sheep corral	0	0	0	0	0	0	0	0	0	0	2003-11-01	16	0	0	0	0	0	0	2004-10-22	0	0	0	0	0	0	0	2005-03-10	0	0	0	0	0	0	0
2003-10-24	VH	1150	pig corral	0	0	0	0	1	1	0	2	0	0	2003-11-01	16	0	0	0	0	1	0	2004-10-22	0	0	0	0	0	0	0	2005-03-10	0	0	0	0	0	1	0
	VH	1150	storeroom	nd	nd	nd	nd	nd	nd	nd	nd	nd	nd			nd	nd	nd	nd	nd	nd	2004-10-22	0	0	0	0	0	0	0	2005-03-10	0	0	0	0	0	0	0
	VH	1150	storeroom	nd	nd	nd	nd	nd	nd	nd	nd	nd	nd			nd	nd	nd	nd	nd	nd	2004-10-22	0	0	0	0	0	0	0	2005-03-10	0	0	0	0	0	0	0
	VH	1150	chicken coop	nd	nd	nd	nd	nd	nd	nd	nd	nd	nd			nd	nd	nd	nd	nd	nd	2004-10-22	0	0	0	0	0	0	0	2005-03-10	0	0	0	0	0	0	0
	VH	1150	open shed	nd	nd	nd	nd	nd	nd	nd	nd	nd	nd			nd	nd	nd	nd	nd	nd	2004-10-22	0	0	0	0	0	0	0	2005-03-10	0	0	0	0	0	0	0
	VH	1150	cow corral	nd	nd	nd	nd	nd	nd	nd	nd	nd	nd			nd	nd	nd	nd	nd	nd	2004-10-22	0	0	0	0	0	0	0	2005-03-10	0	0	0	0	0	0	0
	VH	1150	oven	nd	nd	nd	nd	nd	nd	nd	nd	nd	nd			nd	nd	nd	nd	nd	nd	2004-10-22	0	0	0	0	0	0	0	2005-03-10	0	0	0	0	0	0	0
	VH	1150	latrine	nd	nd	nd	nd	nd	nd	nd	nd	nd	nd			nd	nd	nd	nd	nd	nd	2004-10-22	0	0	0	0	0	0	0	2005-03-10	0	0	0	0	0	0	0
2003-10-24	VH	1150	pig corral	0	0	0	0	0	0	0	0	0	0	2003-11-01	16	0	0	0	0	0	0		nd	nd	nd	nd	nd	nd	nd	2005-03-10	0	0	0	0	0	0	0
2003-10-24	VH	1150	kitchen	0	0	0	0	0	0	0	0	0	0	2003-11-01		nd	nd	nd	nd	nd	nd	2004-10-22	0	0	0	0	0	0	0	2005-03-10	0	0	0	0	0	0	0
2003-10-24	VH	1151	domicile	0	0	0	0	0	0	0	0	0	0	2003-11-01		nd	nd	nd	nd	nd	nd		nd	nd	nd	nd	nd	nd	nd	2005-03-10	0	0	0	0	0	0	0
2003-10-24	VH	1151	pig corral	0	0	0	0	0	0	0	0	0	0	2003-11-01		nd	nd	nd	nd	nd	nd	2004-10-22	0	0	0	0	0	0	0	2005-03-10	0	0	0	0	0	0	0
2003-10-24	VH	1151	chicken tree	0	0	0	0	0	0	0	0	0	0	2003-11-01		nd	nd	nd	nd	nd	nd		nd	nd	nd	nd	nd	nd	nd	2005-03-10	0	0	0	0	0	0	0
2003-10-24	VH	1151	storeroom	0	0	0	1	0	0	1	2	0	0	2003-11-01	16	0	0	0	0	0	0	2004-10-22	0	0	0	0	0	0	0	2005-03-10	1	2	0	0	3	0	0
2003-10-24	VH	1151	kitchen	0	0	0	0	0	0	0	0	0	0	2003-11-01		nd	nd	nd	nd	nd	nd		nd	nd	nd	nd	nd	nd	nd	2005-03-10	0	0	0	0	0	0	0
2003-10-24	VH	1151	piled materials	0	0	0	0	0	0	0	0	0	0	2003-11-01		nd	nd	nd	nd	nd	nd		nd	nd	nd	nd	nd	nd	nd	2005-03-10	nd	nd	nd	nd	nd	nd	nd
2003-10-24	VH	1151	open shed	0	0	0	0	0	0	0	0	0	0	2003-11-01		nd	nd	nd	nd	nd	nd		nd	nd	nd	nd	nd	nd	nd	2005-03-10	0	0	0	0	0	0	0
2003-10-24	VH	1151	chicken coop	0	0	2	6	4	2	1	15	0	0	2003-11-01	16	0	0	0	0	0	0	2004-10-22	0	0	0	0	0	0	0	2005-03-10	0	0	0	0	0	0	0
2003-11-23	VH	1152	domicile	0	0	0	0	0	0	0	0	0	0			nd	nd	nd	nd	nd	nd		nd	nd	nd	nd	nd	nd	nd		nd	nd	nd	nd	nd	nd	nd
2003-11-23	VH	1152	chicken coop	0	0	0	0	0	0	0	0	0	0			nd	nd	nd	nd	nd	nd		nd	nd	nd	nd	nd	nd	nd		nd	nd	nd	nd	nd	nd	nd
2003-11-23	VH	1152	storeroom	0	0	0	0	0	0	0	0	0	0			nd	nd	nd	nd	nd	nd		nd	nd	nd	nd	nd	nd	nd		nd	nd	nd	nd	nd	nd	nd
2003-11-23	VH	1152	kitchen	0	0	0	0	0	0	0	0	0	0			nd	nd	nd	nd	nd	nd		nd	nd	nd	nd	nd	nd	nd		nd	nd	nd	nd	nd	nd	nd
2003-10-25	VH	1153	domicile	0	0	0	0	0	0	0	0	0	0			nd	nd	nd	nd	nd	nd		nd	nd	nd	nd	nd	nd	nd		nd	nd	nd	nd	nd	nd	nd
2003-10-25	VH	1153	pig corral	0	0	0	0	0	0	0	0	0	0			nd	nd	nd	nd	nd	nd		nd	nd	nd	nd	nd	nd	nd		nd	nd	nd	nd	nd	nd	nd
2003-10-25	VH	1153	kitchen	0	0	0	0	0	0	0	0	0	0			nd	nd	nd	nd	nd	nd		nd	nd	nd	nd	nd	nd	nd		nd	nd	nd	nd	nd	nd	nd
2003-10-25	VH	1153	piled materials	0	0	0	0	0	0	0	0	0	0			nd	nd	nd	nd	nd	nd		nd	nd	nd	nd	nd	nd	nd		nd	nd	nd	nd	nd	nd	nd
2003-10-25	VH	1153	latrine	0	0	0	0	0	0	0	0	0	0			nd	nd	nd	nd	nd	nd		nd	nd	nd	nd	nd	nd	nd		nd	nd	nd	nd	nd	nd	nd
2003-11-02	VH	1154	domicile	0	0	0	0	0	0	0	0	0	0	2003-11-01		nd	nd	nd	nd	nd	nd		nd	nd	nd	nd	nd	nd	nd	2005-03-10	0	0	0	0	0	0	0
2003-11-02	VH	1154	goat or sheep corral	0	0	0	0	0	0	0	0	0	0	2003-11-01		nd	nd	nd	nd	nd	nd		nd	nd	nd	nd	nd	nd	nd	2005-03-10	0	0	0	0	0	0	0
2003-11-02	VH	1154	pig corral	0	0	0	0	0	0	0	0	0	0	2003-11-01		nd	nd	nd	nd	nd	nd		nd	nd	nd	nd	nd	nd	nd	2005-03-10	0	0	0	0	0	0	0
2003-11-02	VH	1154	open shed	0	0	0	0	0	0	0	0	0	0	2003-11-01		nd	nd	nd	nd	nd	nd		nd	nd	nd	nd	nd	nd	nd	2005-03-10	0	0	0	0	0	0	0
2003-11-02	VH	1154	goat or sheep corral	0	0	0	0	0	0	0	0	0	0	2003-11-01		nd	nd	nd	nd	nd	nd		nd	nd	nd	nd	nd	nd	nd	2005-03-10	0	0	0	0	0	0	0
2003-11-02	VH	1154	storeroom	0	0	0	0	0	0	0	0	0	0	2003-11-01		nd	nd	nd	nd	nd	nd		nd	nd	nd	nd	nd	nd	nd	2005-03-10	nd	nd	nd	nd	nd	nd	nd
2003-11-02	VH	1154	kitchen	0	0	0	0	0	0	0	0	0	0	2003-11-01		nd	nd	nd	nd	nd	nd		nd	nd	nd	nd	nd	nd	nd	2005-03-10	0	0	0	0	0	0	0
2003-11-02	VH	1154	piled materials	0	0	0	0	0	0	0	0	0	0	2003-11-01		nd	nd	nd	nd	nd	nd		nd	nd	nd	nd	nd	nd	nd	2005-03-10	nd	nd	nd	nd	nd	nd	nd
2003-11-02	VH	1154	latrine	0	0	0	0	0	0	0	0	0	0	2003-11-01		nd	nd	nd	nd	nd	nd		nd	nd	nd	nd	nd	nd	nd	2005-03-10	0	0	0	0	0	0	0
2003-11-02	VH	1154	chicken coop	0	0	0	0	0	0	0	0	0	0	2003-11-01		nd	nd	nd	nd	nd	nd		nd	nd	nd	nd	nd	nd	nd	2005-03-10	0	0	0	0	0	0	0
2003-11-02	VH	1154	granary	0	0	0	0	0	0	0	0	0	0	2003-11-01		nd	nd	nd	nd	nd	nd		nd	nd	nd	nd	nd	nd	nd	2005-03-10	nd	nd	nd	nd	nd	nd	nd
2003-10-25	VH	107	domicile	0	0	0	0	0	0	1	1	0	0			nd	nd	nd	nd	nd	nd		nd	nd	nd	nd	nd	nd	nd		0	0	0	0	0	0	0
2003-10-25	VH	107	domicile	1	0	0	1	1	0	2	5	0	0			nd	nd	nd	nd	nd	nd		nd	nd	nd	nd	nd	nd	nd		nd	nd	nd	nd	nd	nd	nd
2003-11-23	VH	1155	domicile	0	0	0	0	0	0	0	0	0	0	2003-11-30		nd	nd	nd	nd	nd	nd		nd	nd	nd	nd	nd	nd	nd		nd	nd	nd	nd	nd	nd	nd
2003-11-23	VH	1155	goat or sheep corral	0	0	0	0	0	0	0	0	0	0	2003-11-30	22	1	1	2	3	1	0		nd	nd	nd	nd	nd	nd	nd		nd	nd	nd	nd	nd	nd	nd
2003-11-23	VH	1155	pig corral	0	0	0	0	0	0	0	0	0	0	2003-11-30	22	1	1	1	2	0	0		nd	nd	nd	nd	nd	nd	nd		nd	nd	nd	nd	nd	nd	nd
2003-11-23	VH	1155	pig corral	0	0	0	0	0	0	0	0	0	0	2003-11-30	22	0	0	0	0	0	0		nd	nd	nd	nd	nd	nd	nd		nd	nd	nd	nd	nd	nd	nd
2003-11-23	VH	1155	storeroom	0	0	0	0	0	0	0	0	0	0	2003-11-30		nd	nd	nd	nd	nd	nd		nd	nd	nd	nd	nd	nd	nd		nd	nd	nd	nd	nd	nd	nd
2003-11-23	VH	1155	piled materials	0	0	0	0	0	0	0	0	0	0	2003-11-30	22	0	0	0	0	0	0		nd	nd	nd	nd	nd	nd	nd		nd	nd	nd	nd	nd	nd	nd
2003-11-23	VH	1155	oven	0	0	0	0	0	0	0	0	0	0	2003-11-30	22	0	0	0	0	0	0		nd	nd	nd	nd	nd	nd	nd		nd	nd	nd	nd	nd	nd	nd
2003-11-23	VH	1155	kitchen	0	0	0	0	0	0	0	0	0	0	2003-11-30	22	0	0	0	0	0	0		nd	nd	nd	nd	nd	nd	nd		nd	nd	nd	nd	nd	nd	nd
2003-10-25	VH	103	domicile	3	0	3	0	0	0	1	7	0	0	2003-11-01		nd	nd	nd	nd	nd	nd	2004-10-20	0	0	0	0	0	0	0	2005-03-17	2	2	2	1	7	0	0
2003-10-25	VH	103	goat or sheep corral	0	0	0	0	0	0	0	0	0	0	2003-11-01	17	0	0	0	0	0	0	2004-10-20	0	0	0	0	0	0	0	2005-03-17	0	0	0	0	0	0	0
2003-10-25	VH	103	pig corral	0	0	1	4	0	0	1	6	0	0	2003-11-01	17	0	0	0	0	0	0	2004-10-20	0	0	0	0	0	0	0	2005-03-17	1	2	0	4	7	0	0
2003-10-25	VH	103	pig corral	0	0	0	0	0	1	0	1	0	0	2003-11-01	17	0	0	0	0	0	0		nd	nd	nd	nd	nd	nd	nd	2005-03-17	0	0	0	0	0	0	0
2003-10-25	VH	103	chicken coop	0	0	1	1	2	0	1	5	0	0	2003-11-01		nd	nd	nd	nd	nd	nd		nd	nd	nd	nd	nd	nd	nd	2005-03-17	0	0	0	0	0	0	0
2003-10-25	VH	103	storeroom	0	0	0	0	0	0	0	0	0	0	2003-11-01		nd	nd	nd	nd	nd	nd	2004-10-20	0	0	0	0	0	0	0	2005-03-17	0	0	0	0	0	0	0
2003-11-23	VH	1156	domicile	0	0	0	0	0	0	0	0	0	0	2003-11-29		nd	nd	nd	nd	nd	nd	2004-10-20	0	0	0	0	0	0	0	2005-03-11	0	0	0	0	0	0	0
2003-11-23	VH	1156	chicken coop	0	0	0	0	0	0	0	0	0	0	2003-11-29	22	0	0	0	0	0	0		nd	nd	nd	nd	nd	nd	nd	2005-03-11	0	0	0	0	0	0	0
2003-11-23	VH	1156	latrine	0	0	0	0	0	0	0	0	0	0	2003-11-29		nd	nd	nd	nd	nd	nd		nd	nd	nd	nd	nd	nd	nd	2005-03-11	0	0	0	0	0	0	0
2003-11-23	VH	1156	kitchen	0	0	0	0	0	0	0	0	0	0	2003-11-29	22	0	0	0	0	0	0	2004-10-20	0	0	0	0	0	0	0	2005-03-11	0	0	0	0	0	0	0
	VH	1156	cow corral	nd	nd	nd	nd	nd	nd	nd	nd	nd	nd			nd	nd	nd	nd	nd	nd		nd	nd	nd	nd	nd	nd	nd	2005-03-11	0	0	0	0	0	0	0
	VH	1156	chicken tree	nd	nd	nd	nd	nd	nd	nd	nd	nd	nd			nd	nd	nd	nd	nd	nd		nd	nd	nd	nd	nd	nd	nd	2005-03-11	0	0	0	0	0	0	0
2003-11-23	VH	1157	domicile	0	0	0	0	0	0	0	0	0	0	2003-11-29		nd	nd	nd	nd	nd	nd		nd	nd	nd	nd	nd	nd	nd	2005-03-14	0	0	0	0	0	0	0
2003-11-23	VH	1157	pig corral	0	0	0	0	0	0	0	0	0	0	2003-11-29		nd	nd	nd	nd	nd	nd		nd	nd	nd	nd	nd	nd	nd	2005-03-14	0	0	0	0	0	0	0
2003-11-23	VH	1157	pig corral	0	0	0	0	0	0	0	0	0	0	2003-11-29		nd	nd	nd	nd	nd	nd		nd	nd	nd	nd	nd	nd	nd	2005-03-14	0	0	0	0	0	0	0
2003-11-23	VH	1157	storeroom	0	0	0	0	0	0	0	0	0	0	2003-11-29	18	0	0	0	0	0	0		nd	nd	nd	nd	nd	nd	nd	2005-03-14	0	0	0	0	0	0	0
2003-11-23	VH	1157	piled materials	0	0	0	0	0	0	0	0	0	0	2003-11-29		nd	nd	nd	nd	nd	nd		nd	nd	nd	nd	nd	nd	nd	2005-03-14	0	0	0	0	0	0	0
2003-11-23	VH	1157	oven	0	0	0	0	0	0	0	0	0	0	2003-11-29		nd	nd	nd	nd	nd	nd		nd	nd	nd	nd	nd	nd	nd	2005-03-14	0	0	0	0	0	0	0
2003-11-23	VH	1157	latrine	0	0	0	0	0	0	0	0	0	0	2003-11-29		nd	nd	nd	nd	nd	nd		nd	nd	nd	nd	nd	nd	nd	2005-03-14	0	0	0	0	0	0	0
2003-11-23	VH	1157	kitchen	0	0	0	0	0	0	0	0	0	0	2003-11-29		nd	nd	nd	nd	nd	nd		nd	nd	nd	nd	nd	nd	nd	2005-03-14	0	0	0	0	0	0	0
	VH	1158	domicile	nd	nd	nd	nd	nd	nd	nd	nd	nd	nd			nd	nd	nd	nd	nd	nd		nd	nd	nd	nd	nd	nd	nd	2005-03-14	0	0	0	0	0	0	0
	VH	1158	domicile	nd	nd	nd	nd	nd	nd	nd	nd	nd	nd			nd	nd	nd	nd	nd	nd		nd	nd	nd	nd	nd	nd	nd	2005-03-14	0	0	0	0	0	0	0
	VH	1158	domicile	nd	nd	nd	nd	nd	nd	nd	nd	nd	nd			nd	nd	nd	nd	nd	nd		nd	nd	nd	nd	nd	nd	nd	2005-03-14	0	0	0	0	0	0	0
	VH	1158	domicile	nd	nd	nd	nd	nd	nd	nd	nd	nd	nd			nd	nd	nd	nd	nd	nd		nd	nd	nd	nd	nd	nd	nd	2005-03-14	0	0	0	0	0	0	0
	VH	1158	kitchen	nd	nd	nd	nd	nd	nd	nd	nd	nd	nd			nd	nd	nd	nd	nd	nd		nd	nd	nd	nd	nd	nd	nd	2005-03-14	0	0	0	0	0	0	0
	VH	1158	pig corral	nd	nd	nd	nd	nd	nd	nd	nd	nd	nd			nd	nd	nd	nd	nd	nd		nd	nd	nd	nd	nd	nd	nd	2005-03-14	0	0	0	0	0	0	0
	VH	1158	latrine	nd	nd	nd	nd	nd	nd	nd	nd	nd	nd			nd	nd	nd	nd	nd	nd		nd	nd	nd	nd	nd	nd	nd	2005-03-14	0	0	0	0	0	0	0
	VH	1158	storeroom	nd	nd	nd	nd	nd	nd	nd	nd	nd	nd			nd	nd	nd	nd	nd	nd		nd	nd	nd	nd	nd	nd	nd	2005-03-14	0	0	0	0	0	0	0
2003-11-23	VH	1159	domicile	0	0	0	0	0	0	0	0	0	0	2003-11-29		nd	nd	nd	nd	nd	nd		nd	nd	nd	nd	nd	nd	nd	2005-03-10	0	0	0	0	0	0	0
2003-11-23	VH	1159	pig corral	0	0	0	0	0	0	0	0	0	0	2003-11-29		nd	nd	nd	nd	nd	nd		nd	nd	nd	nd	nd	nd	nd	2005-03-10	nd	nd	nd	nd	nd	nd	nd
2003-11-23	VH	1159	latrine	0	0	0	0	0	0	0	0	0	0	2003-11-29		nd	nd	nd	nd	nd	nd		nd	nd	nd	nd	nd	nd	nd	2005-03-10	0	0	0	0	0	0	0
2003-11-23	VH	1159	kitchen	0	0	0	0	0	0	0	0	0	0	2003-11-29		nd	nd	nd	nd	nd	nd		nd	nd	nd	nd	nd	nd	nd	2005-03-10	0	0	0	0	0	0	0
	VH	1159	chicken coop	nd	nd	nd	nd	nd	nd	nd	nd	nd	nd			nd	nd	nd	nd	nd	nd		nd	nd	nd	nd	nd	nd	nd	2005-03-10	0	0	0	0	0	0	0
2003-11-23	VH	3001	domicile	0	0	0	0	0	0	0	0	0	0	2003-11-29		nd	nd	nd	nd	nd	nd	2004-10-20	0	0	0	0	0	0	0	2005-03-10	0	0	1	0	1	0	0
2003-11-23	VH	3001	pig corral	0	0	0	0	0	0	0	0	0	0	2003-11-29	18	0	0	0	0	0	0	2004-10-20	0	0	0	0	0	0	0	2005-03-10	nd	nd	nd	nd	nd	nd	nd
	VH	3001	pig corral	nd	nd	nd	nd	nd	nd	nd	nd	nd	nd			nd	nd	nd	nd	nd	nd	2004-10-22	0	0	0	0	0	0	0	2005-03-10	0	0	0	0	0	0	0
	VH	3001	open shed	nd	nd	nd	nd	nd	nd	nd	nd	nd	nd			nd	nd	nd	nd	nd	nd	2004-10-22	0	0	0	0	0	0	0	2005-03-10	0	0	0	0	0	0	0
2003-11-23	VH	3001	chicken coop	0	0	0	0	0	0	0	0	0	0	2003-11-29		nd	nd	nd	nd	nd	nd		nd	nd	nd	nd	nd	nd	nd	2005-03-10	nd	nd	nd	nd	nd	nd	nd
2003-11-23	VH	3001	chicken house	0	0	0	0	0	0	0	0	0	0	2003-11-29		nd	nd	nd	nd	nd	nd		nd	nd	nd	nd	nd	nd	nd	2005-03-10	nd	nd	nd	nd	nd	nd	nd
2003-11-23	VH	3001	chicken house	0	0	0	0	0	0	0	0	0	0	2003-11-29		nd	nd	nd	nd	nd	nd		nd	nd	nd	nd	nd	nd	nd	2005-03-10	nd	nd	nd	nd	nd	nd	nd
2003-11-23	VH	3001	storeroom	0	0	0	0	0	0	0	0	0	0	2003-11-29	18	0	0	0	0	0	0		nd	nd	nd	nd	nd	nd	nd	2005-03-10	nd	nd	nd	nd	nd	nd	nd
2003-11-23	VH	3001	storeroom	0	0	0	0	0	0	0	0	0	0	2003-11-29		nd	nd	nd	nd	nd	nd		nd	nd	nd	nd	nd	nd	nd	2005-03-10	nd	nd	nd	nd	nd	nd	nd
2003-11-23	VH	3001	latrine	0	0	0	0	0	0	0	0	0	0	2003-11-29		nd	nd	nd	nd	nd	nd		nd	nd	nd	nd	nd	nd	nd	2005-03-10	0	0	0	0	0	0	0
2003-11-23	VH	3001	kitchen	0	0	0	0	0	0	0	0	0	0	2003-11-29		nd	nd	nd	nd	nd	nd		nd	nd	nd	nd	nd	nd	nd	2005-03-10	0	0	0	0	0	0	0
	VH	3001	other	nd	nd	nd	nd	nd	nd	nd	nd	nd	nd			nd	nd	nd	nd	nd	nd		nd	nd	nd	nd	nd	nd	nd	2005-03-10	0	0	0	0	0	0	0
2003-10-25	VH	1160	domicile	0	0	0	0	0	0	0	0	0	0			nd	nd	nd	nd	nd	nd	2004-10-22	0	0	0	0	0	0	0	2005-03-09	0	0	0	0	0	0	0
2003-10-25	VH	1160	pig corral	0	0	0	0	0	0	0	0	1	0	2003-11-03	16	0	0	0	0	0	0	2004-10-22	0	0	0	0	0	0	0	2005-03-09	0	0	0	0	0	0	0
2003-10-25	VH	1160	storeroom	0	0	0	0	0	1	0	1	0	0	2003-11-03	16	0	0	0	0	0	0	2004-10-22	0	0	0	0	0	0	0	2005-03-09	0	0	0	0	0	0	0
	VH	1160	open shed	nd	nd	nd	nd	nd	nd	nd	nd	nd	nd			nd	nd	nd	nd	nd	nd		nd	nd	nd	nd	nd	nd	nd	2005-03-09	0	0	0	0	0	0	0
2003-10-24	VH	1161	domicile	0	0	0	0	0	0	0	0	0	0			nd	nd	nd	nd	nd	nd	2004-10-22	0	0	0	0	0	0	0	2005-03-10	0	0	0	1	1	0	0
2003-10-24	VH	1161	goat or sheep corral	0	0	0	0	0	0	0	0	0	0			nd	nd	nd	nd	nd	nd	2004-10-22	0	0	0	0	0	0	0	2005-03-10	nd	nd	nd	nd	nd	nd	nd
2003-10-24	VH	1161	pig corral	0	0	0	0	2	2	1	5	0	0	2003-11-03	16	0	0	0	0	0	0	2004-10-22	0	0	0	0	0	0	0	2005-03-10	0	1	1	0	2	0	0
2003-10-24	VH	1161	cow corral	0	0	0	0	0	0	0	0	0	0	2003-11-03	16	0	0	0	0	0	0	2004-10-22	0	0	0	0	0	0	0	2005-03-10	0	0	0	0	0	0	0
2003-10-24	VH	1161	chicken tree	0	0	0	0	0	0	0	0	0	0			nd	nd	nd	nd	nd	nd	2004-10-22	0	0	0	0	0	0	0	2005-03-10	0	0	0	0	0	0	0
2003-10-24	VH	1161	storeroom	0	0	0	0	0	0	0	0	0	0	2003-11-03	16	0	0	0	0	0	0	2004-10-22	0	0	0	0	0	0	0	2005-03-10	0	0	0	0	0	0	0
2003-10-24	VH	1161	kitchen	0	0	0	0	0	0	0	0	0	0			nd	nd	nd	nd	nd	nd	2004-10-22	0	0	0	0	0	0	0	2005-03-10	0	0	0	0	0	0	0
2003-10-24	VH	1161	pig corral	0	0	0	2	2	1	2	7	0	0	2003-11-03	16	0	0	0	0	0	0	2004-10-21	0	0	0	1	1	0	0	2005-03-10	0	0	0	0	0	0	0
2003-10-24	VH	1161	latrine	0	0	0	0	0	0	0	0	0	0			nd	nd	nd	nd	nd	nd	2004-10-21	0	0	0	0	0	0	0	2005-03-10	0	0	0	0	0	0	0
2003-10-24	VH	1161	chicken coop	0	0	0	0	0	0	0	0	0	0			nd	nd	nd	nd	nd	nd	2004-10-21	0	0	0	0	0	0	0	2005-03-10	0	0	0	0	0	0	0
2003-11-23	VH	1162	domicile	0	0	0	0	0	0	0	0	0	0	2003-11-28		nd	nd	nd	nd	nd	nd		nd	nd	nd	nd	nd	nd	nd	2005-03-09	0	0	0	0	0	0	0
2003-11-23	VH	1162	pig corral	0	0	0	0	0	0	0	0	0	0	2003-11-28		nd	nd	nd	nd	nd	nd		nd	nd	nd	nd	nd	nd	nd	2005-03-09	0	0	0	0	0	0	0
2003-11-23	VH	1162	chicken coop	0	0	0	0	0	0	0	0	0	0	2003-11-28		nd	nd	nd	nd	nd	nd		nd	nd	nd	nd	nd	nd	nd	2005-03-09	0	0	0	0	0	0	0
2003-11-23	VH	1162	granary	0	0	0	0	0	0	0	0	0	0	2003-11-28		nd	nd	nd	nd	nd	nd		nd	nd	nd	nd	nd	nd	nd	2005-03-09	0	0	0	0	0	0	0
2003-11-23	VH	1162	storeroom	0	0	0	0	0	0	0	0	0	0	2003-11-28		nd	nd	nd	nd	nd	nd		nd	nd	nd	nd	nd	nd	nd	2005-03-09	0	0	0	0	0	0	0
2003-11-23	VH	1162	chicken coop	0	0	0	0	0	0	0	0	0	0	2003-11-28		nd	nd	nd	nd	nd	nd		nd	nd	nd	nd	nd	nd	nd	2005-03-09	0	0	0	0	0	0	0
2003-11-23	VH	1162	latrine	0	0	0	0	0	0	0	0	0	0	2003-11-28		nd	nd	nd	nd	nd	nd		nd	nd	nd	nd	nd	nd	nd	2005-03-09	0	0	0	0	0	0	0
2003-11-23	VH	1162	kitchen	0	0	0	0	0	0	0	0	0	0	2003-11-28		nd	nd	nd	nd	nd	nd		nd	nd	nd	nd	nd	nd	nd	2005-03-09	0	0	0	0	0	0	0
2003-10-25	VH	1163	domicile	0	0	0	0	0	0	0	0	0	0			nd	nd	nd	nd	nd	nd		nd	nd	nd	nd	nd	nd	nd	2005-03-10	0	0	1	0	1	0	0
2003-10-25	VH	1163	cow corral	0	0	0	0	0	0	0	0	0	0			nd	nd	nd	nd	nd	nd		nd	nd	nd	nd	nd	nd	nd	2005-03-10	nd	nd	nd	nd	nd	nd	nd
2003-10-25	VH	1163	chicken tree	0	0	0	0	0	0	0	0	0	0			nd	nd	nd	nd	nd	nd		nd	nd	nd	nd	nd	nd	nd	2005-03-10	0	0	0	0	0	0	0
2003-10-25	VH	1163	kitchen	0	0	0	0	0	0	0	0	0	0			nd	nd	nd	nd	nd	nd		nd	nd	nd	nd	nd	nd	nd	2005-03-10	0	0	0	0	0	0	0
2003-10-25	VH	1163	piled materials	0	0	0	0	0	0	0	0	0	0			nd	nd	nd	nd	nd	nd		nd	nd	nd	nd	nd	nd	nd	2005-03-10	0	0	0	0	0	0	0
	VH	1163	storeroom	nd	nd	nd	nd	nd	nd	nd	nd	nd	nd			nd	nd	nd	nd	nd	nd		nd	nd	nd	nd	nd	nd	nd	2005-03-10	0	0	0	0	0	0	0
2003-11-23	VH	1164	domicile	0	0	0	0	0	0	0	0	0	0	2003-11-30		nd	nd	nd	nd	nd	nd	2004-10-21	0	0	0	0	0	0	0	2005-03-11	1	3	0	0	4	0	0
2003-11-23	VH	1164	goat or sheep corral	0	0	0	0	0	0	0	0	0	0	2003-11-30	22	0	0	0	0	0	0	2004-10-21	0	0	0	0	0	0	0	2005-03-11	0	0	0	0	0	0	0
2003-11-23	VH	1164	pig corral	0	0	0	0	0	0	0	0	0	0	2003-11-30	22	0	0	0	0	0	0	2004-10-21	0	0	0	0	0	0	0	2005-03-11	0	0	0	0	0	0	0
2003-11-23	VH	1164	granary	0	0	0	0	0	0	0	0	0	0	2003-11-30	22	0	0	0	0	0	0		nd	nd	nd	nd	nd	nd	nd	2005-03-11	nd	nd	nd	nd	nd	nd	nd
2003-11-23	VH	1164	storeroom	0	0	0	0	0	0	0	0	0	0	2003-11-30	22	0	0	0	0	0	0	2004-10-21	0	0	0	0	0	0	0	2005-03-11	0	0	0	0	0	0	0
2003-11-23	VH	1164	latrine	0	0	0	0	0	0	0	0	0	0	2003-11-30		nd	nd	nd	nd	nd	nd		nd	nd	nd	nd	nd	nd	nd	2005-03-11	0	0	0	0	0	0	0
2003-10-24	VH	1165	domicile	0	0	0	0	1	0	1	2	0	0	2003-11-01		nd	nd	nd	nd	nd	nd	2004-10-22	0	0	0	0	0	0	0		0	0	0	0	0	0	0
2003-10-24	VH	1165	pig corral	1	0	0	0	0	0	0	1	0	0	2003-11-01	16	0	0	0	0	0	0	2004-10-22	0	0	0	0	0	0	0		0	0	0	0	0	0	0
	VH	1165	goat or sheep corral	nd	nd	nd	nd	nd	nd	nd	nd	nd	nd			nd	nd	nd	nd	nd	nd	2004-10-22	0	0	0	0	0	0	0	2005-03-11	0	0	0	0	0	0	0
2003-10-24	VH	1165	chicken tree	0	0	0	0	0	0	0	0	0	0	2003-11-01		nd	nd	nd	nd	nd	nd		nd	nd	nd	nd	nd	nd	nd		0	0	0	0	0	0	0
2003-10-24	VH	1165	kitchen	0	0	0	0	0	0	0	0	0	0	2003-11-01		nd	nd	nd	nd	nd	nd		nd	nd	nd	nd	nd	nd	nd		0	0	0	0	0	0	0
2003-10-24	VH	1165	open shed	0	0	0	0	0	0	0	0	0	0	2003-11-01		nd	nd	nd	nd	nd	nd		nd	nd	nd	nd	nd	nd	nd		0	0	0	0	0	0	0
2003-10-24	VH	1165	latrine	0	0	0	0	0	0	0	0	0	0	2003-11-01		nd	nd	nd	nd	nd	nd		nd	nd	nd	nd	nd	nd	nd		nd	nd	nd	nd	nd	nd	nd
2003-10-24	VH	100	domicile	0	0	1	1	4	0	2	8	0	0	2003-11-01		nd	nd	nd	nd	nd	nd	2004-10-22	0	0	0	0	0	0	0	2005-03-11	0	0	0	0	0	0	0
	VH	100	domicile	nd	nd	nd	nd	nd	nd	nd	nd	nd	nd			nd	nd	nd	nd	nd	nd		nd	nd	nd	nd	nd	nd	nd	2005-03-11	0	0	0	0	0	0	0
2003-10-24	VH	100	pig corral	0	0	1	1	1	0	1	4	0	0	2003-11-01	16	0	0	0	0	1	0	2004-10-22	0	0	0	0	0	0	0	2005-03-11	0	0	1	1	2	0	0
	VH	100	pig corral	nd	nd	nd	nd	nd	nd	nd	nd	nd	nd			nd	nd	nd	nd	nd	nd		nd	nd	nd	nd	nd	nd	nd	2005-03-11	0	0	0	0	0	0	0
	VH	100	pig corral	nd	nd	nd	nd	nd	nd	nd	nd	nd	nd			nd	nd	nd	nd	nd	nd		nd	nd	nd	nd	nd	nd	nd	2005-03-11	0	0	0	0	0	0	0
2003-10-24	VH	100	goat or sheep corral	2	1	2	2	0	0	1	8	0	0	2003-11-01	16	0	0	0	0	0	0	2004-10-22	0	0	0	0	0	0	0	2005-03-11	0	0	0	0	0	1	0
2003-10-24	VH	100	storeroom	0	0	0	0	0	0	0	0	0	0	2003-11-01	16	0	0	0	0	0	0	2004-10-22	0	0	0	1	1	0	0	2005-03-11	0	0	0	0	0	0	0
2003-10-24	VH	100	open shed	0	0	0	0	0	0	0	0	0	0			nd	nd	nd	nd	nd	nd	2004-10-22	0	0	0	0	0	0	0	2005-03-11	0	0	0	0	0	0	0
2003-10-24	VH	100	chicken coop	0	0	3	17	2	0	3	25	0	0	2003-11-01	16	0	0	0	0	0	0	2004-10-22	0	0	0	0	0	0	0	2005-03-11	0	1	0	2	3	0	1
	VH	100	chicken coop	nd	nd	nd	nd	nd	nd	nd	nd	nd	nd			nd	nd	nd	nd	nd	nd		nd	nd	nd	nd	nd	nd	nd	2005-03-11	0	1	1	1	3	0	0
	VH	100	chicken coop	nd	nd	nd	nd	nd	nd	nd	nd	nd	nd			nd	nd	nd	nd	nd	nd		nd	nd	nd	nd	nd	nd	nd	2005-03-11	0	0	0	0	0	0	10
	VH	100	storeroom	nd	nd	nd	nd	nd	nd	nd	nd	nd	nd			nd	nd	nd	nd	nd	nd		nd	nd	nd	nd	nd	nd	nd	2005-03-11	0	0	0	0	0	0	0
	VH	100	domicile	nd	nd	nd	nd	nd	nd	nd	nd	nd	nd			nd	nd	nd	nd	nd	nd		nd	nd	nd	nd	nd	nd	nd	2005-03-11	0	0	0	0	0	0	0
	VH	100	other	nd	nd	nd	nd	nd	nd	nd	nd	nd	nd			nd	nd	nd	nd	nd	nd		nd	nd	nd	nd	nd	nd	nd	2005-03-11	0	0	0	0	0	0	0
2003-10-25	VH	105	domicile	0	0	0	0	1	0	2	3	0	0	2003-11-03		nd	nd	nd	nd	nd	nd		nd	nd	nd	nd	nd	nd	nd	2005-03-10	0	0	0	0	0	0	0
	VH	105	domicile	nd	nd	nd	nd	nd	nd	nd	nd	nd	nd			nd	nd	nd	nd	nd	nd		nd	nd	nd	nd	nd	nd	nd	2005-03-10	0	0	0	0	0	0	0
2003-10-25	VH	105	pig corral	0	0	0	0	2	1	1	4	0	0	2003-11-03	16	0	0	0	0	0	0		nd	nd	nd	nd	nd	nd	nd	2005-03-10	0	0	0	0	0	0	0
2003-10-25	VH	105	cow corral	0	0	0	0	0	0	0	0	0	0	2003-11-03		nd	nd	nd	nd	nd	nd		nd	nd	nd	nd	nd	nd	nd	2005-03-10	0	0	0	0	0	0	0
2003-10-25	VH	105	storeroom	0	0	0	0	0	0	0	0	0	0	2003-11-03	16	0	0	0	0	0	0	2004-10-22	0	0	0	0	0	0	0	2005-03-10	nd	nd	nd	nd	nd	nd	nd
2003-10-25	VH	105	kitchen	0	0	1	15	6	3	4	29	0	0	2003-11-03	16	0	0	0	0	0	0		nd	nd	nd	nd	nd	nd	nd	2005-03-10	0	0	0	0	0	0	0
2003-10-25	VH	105	piled materials	0	0	0	0	0	0	0	0	0	0	2003-11-03		nd	nd	nd	nd	nd	nd		nd	nd	nd	nd	nd	nd	nd	2005-03-10	nd	nd	nd	nd	nd	nd	nd
2003-10-25	VH	105	oven	0	0	0	0	0	0	0	0	0	0	2003-11-03		nd	nd	nd	nd	nd	nd		nd	nd	nd	nd	nd	nd	nd	2005-03-10	0	0	0	0	0	0	0
2003-10-25	VH	105	latrine	0	0	0	0	0	0	0	0	0	0	2003-11-03		nd	nd	nd	nd	nd	nd		nd	nd	nd	nd	nd	nd	nd	2005-03-10	0	0	0	0	0	0	0
	VH	105	open shed	nd	nd	nd	nd	nd	nd	nd	nd	nd	nd			nd	nd	nd	nd	nd	nd		nd	nd	nd	nd	nd	nd	nd	2005-03-10	0	0	0	0	0	0	0
2003-10-25	VH	116	domicile	0	0	0	0	0	0	0	0	0	0			nd	nd	nd	nd	nd	nd	2004-10-22	0	0	0	0	0	0	0	2005-03-10	0	0	0	0	0	0	0
2003-10-25	VH	116	goat or sheep corral	0	0	0	0	0	0	0	0	0	0	2003-11-03		nd	nd	nd	nd	nd	nd	2004-10-22	0	0	0	0	0	0	0	2005-03-10	nd	nd	nd	nd	nd	nd	nd
2003-10-25	VH	116	pig corral	0	0	0	0	0	4	4	8	0	0	2003-11-03	16	0	0	0	0	0	0	2004-10-21	0	0	1	0	1	0	0	2005-03-10	0	0	0	0	0	0	0
2003-10-25	VH	116	cow corral	0	0	0	0	0	0	0	0	0	0	2003-11-03		nd	nd	nd	nd	nd	nd	2004-10-21	0	0	0	0	0	0	0	2005-03-10	0	0	0	0	0	0	0
2003-10-25	VH	116	chicken coop	0	3	2	2	14	1	6	28	0	0	2003-11-03	16	0	0	0	0	0	0	2004-10-21	0	0	0	0	0	0	0	2005-03-10	0	0	0	0	0	0	0
2003-10-25	VH	116	granary	0	0	0	0	0	0	0	0	0	0	2003-11-03	16	0	0	0	0	0	0	2004-10-21	0	0	0	0	0	0	0	2005-03-10	0	0	0	0	0	0	0
2003-10-25	VH	116	open shed	0	0	0	0	0	0	0	0	0	0	2003-11-03	16	0	0	0	0	0	0	2004-10-21	0	0	0	0	0	0	0	2005-03-10	0	0	0	0	0	0	0
2003-10-25	VH	116	latrine	0	0	0	0	0	0	0	0	0	0	2003-11-03		nd	nd	nd	nd	nd	nd	2004-10-21	0	0	0	0	0	0	0	2005-03-10	0	0	0	0	0	0	0
	VH	116	storeroom	nd	nd	nd	nd	nd	nd	nd	nd	nd	nd			nd	nd	nd	nd	nd	nd	2004-10-21	0	0	0	0	0	0	0	2005-03-10	0	0	0	0	0	0	0
2003-11-02	VH	1166	domicile	0	0	0	0	0	0	0	0	0	0	2003-11-03		nd	nd	nd	nd	nd	nd		nd	nd	nd	nd	nd	nd	nd	2005-03-17	0	0	0	0	0	0	0
	VH	1166	kitchen	nd	nd	nd	nd	nd	nd	nd	nd	nd	nd			nd	nd	nd	nd	nd	nd		nd	nd	nd	nd	nd	nd	nd	2005-03-17	0	0	0	0	0	0	0
	VH	1166	storeroom	nd	nd	nd	nd	nd	nd	nd	nd	nd	nd			nd	nd	nd	nd	nd	nd		nd	nd	nd	nd	nd	nd	nd	2005-03-17	0	0	0	0	0	0	0
	VH	1166	pig corral	nd	nd	nd	nd	nd	nd	nd	nd	nd	nd			nd	nd	nd	nd	nd	nd		nd	nd	nd	nd	nd	nd	nd	2005-03-17	0	0	0	0	0	0	0
	VH	1166	goat or sheep corral	nd	nd	nd	nd	nd	nd	nd	nd	nd	nd			nd	nd	nd	nd	nd	nd		nd	nd	nd	nd	nd	nd	nd	2005-03-17	0	0	0	0	0	0	0
	VH	1166	chicken coop	nd	nd	nd	nd	nd	nd	nd	nd	nd	nd			nd	nd	nd	nd	nd	nd		nd	nd	nd	nd	nd	nd	nd	2005-03-17	0	0	0	0	0	0	0
	VH	1166	latrine	nd	nd	nd	nd	nd	nd	nd	nd	nd	nd			nd	nd	nd	nd	nd	nd		nd	nd	nd	nd	nd	nd	nd	2005-03-17	0	0	0	0	0	0	0
2003-11-23	VH	1167	domicile	0	0	0	0	0	0	0	0	0	0	2003-11-26		nd	nd	nd	nd	nd	nd		nd	nd	nd	nd	nd	nd	nd	2005-03-18	0	0	0	0	0	0	0
	VH	1167	domicile	nd	nd	nd	nd	nd	nd	nd	nd	nd	nd			nd	nd	nd	nd	nd	nd		nd	nd	nd	nd	nd	nd	nd	2005-03-18	0	0	0	0	0	0	0
2003-11-23	VH	1167	pig corral	0	0	0	0	0	0	0	0	0	0	2003-11-26	18	0	0	0	0	0	0		nd	nd	nd	nd	nd	nd	nd	2005-03-18	0	0	0	0	0	2	0
2003-11-23	VH	1167	chicken coop	0	0	0	0	0	0	0	0	0	0	2003-11-26	18	0	0	0	0	0	0		nd	nd	nd	nd	nd	nd	nd	2005-03-18	0	0	0	0	0	0	0
	VH	1167	chicken coop	nd	nd	nd	nd	nd	nd	nd	nd	nd	nd			nd	nd	nd	nd	nd	nd		nd	nd	nd	nd	nd	nd	nd	2005-03-18	0	0	0	0	0	0	0
2003-11-23	VH	1167	latrine	0	0	0	0	0	0	0	0	0	0	2003-11-26		nd	nd	nd	nd	nd	nd		nd	nd	nd	nd	nd	nd	nd	2005-03-18	0	0	0	0	0	0	0
2003-11-23	VH	1167	kitchen	0	0	0	0	0	0	0	0	0	0	2003-11-26		nd	nd	nd	nd	nd	nd		nd	nd	nd	nd	nd	nd	nd	2005-03-18	0	0	0	0	0	0	0
	VH	1167	chicken tree	nd	nd	nd	nd	nd	nd	nd	nd	nd	nd			nd	nd	nd	nd	nd	nd		nd	nd	nd	nd	nd	nd	nd	2005-03-18	0	0	0	0	0	0	0
2003-11-23	VH	1168	domicile	0	0	0	0	0	0	0	0	0	0	2003-11-28		nd	nd	nd	nd	nd	nd		nd	nd	nd	nd	nd	nd	nd	2005-03-14	0	0	0	0	0	0	0
2003-11-23	VH	1168	chicken coop	0	0	0	0	0	0	0	0	0	0	2003-11-28	18	0	0	0	0	0	0		nd	nd	nd	nd	nd	nd	nd	2005-03-14	0	0	0	0	0	0	0
2003-11-23	VH	1168	oven	0	0	0	0	0	0	0	0	0	0	2003-11-28		nd	nd	nd	nd	nd	nd		nd	nd	nd	nd	nd	nd	nd	2005-03-14	0	0	0	0	0	0	0
2003-11-23	VH	1168	kitchen	0	0	0	0	0	0	0	0	0	0	2003-11-28	18	0	0	0	0	0	0		nd	nd	nd	nd	nd	nd	nd	2005-03-14	0	0	0	0	0	0	0
	VH	1168	goat or sheep corral	nd	nd	nd	nd	nd	nd	nd	nd	nd	nd			nd	nd	nd	nd	nd	nd		nd	nd	nd	nd	nd	nd	nd	2005-03-14	0	0	0	0	0	0	0
	VH	1168	pig corral	nd	nd	nd	nd	nd	nd	nd	nd	nd	nd			nd	nd	nd	nd	nd	nd		nd	nd	nd	nd	nd	nd	nd	2005-03-14	0	0	0	0	0	0	0
	VH	1168	storeroom	nd	nd	nd	nd	nd	nd	nd	nd	nd	nd			nd	nd	nd	nd	nd	nd		nd	nd	nd	nd	nd	nd	nd	2005-03-14	0	0	0	0	0	0	0
2003-10-24	VH	1169	domicile	0	0	0	0	0	2	0	2	0	0			nd	nd	nd	nd	nd	nd		nd	nd	nd	nd	nd	nd	nd	2005-03-10	0	0	0	0	0	0	0
2003-10-24	VH	1169	goat or sheep corral	0	0	0	0	0	0	0	0	0	0	2003-11-01		nd	nd	nd	nd	nd	nd		nd	nd	nd	nd	nd	nd	nd	2005-03-10	nd	nd	nd	nd	nd	nd	nd
2003-10-24	VH	1169	pig corral	0	0	0	0	0	0	0	0	0	0	2003-11-01		nd	nd	nd	nd	nd	nd		nd	nd	nd	nd	nd	nd	nd	2005-03-10	0	0	0	0	0	0	0
2003-10-24	VH	1169	storeroom	0	0	0	0	0	0	0	0	0	0	2003-11-01		nd	nd	nd	nd	nd	nd		nd	nd	nd	nd	nd	nd	nd	2005-03-10	0	0	0	0	0	0	0
2003-10-24	VH	1169	storeroom	0	0	0	0	0	0	0	0	0	0	2003-11-01		nd	nd	nd	nd	nd	nd		nd	nd	nd	nd	nd	nd	nd	2005-03-10	0	0	0	0	0	0	0
2003-10-24	VH	1169	kitchen	0	0	0	0	0	0	0	0	0	0	2003-11-01		nd	nd	nd	nd	nd	nd		nd	nd	nd	nd	nd	nd	nd	2005-03-10	0	0	0	0	0	0	0
2003-10-24	VH	1169	oven	0	0	0	0	0	0	0	0	0	0	2003-11-01		nd	nd	nd	nd	nd	nd		nd	nd	nd	nd	nd	nd	nd	2005-03-10	0	0	0	0	0	0	0
2003-10-24	VH	1169	latrine	0	0	0	0	0	0	0	0	0	0	2003-11-01		nd	nd	nd	nd	nd	nd		nd	nd	nd	nd	nd	nd	nd	2005-03-10	0	0	0	0	0	0	0
2003-11-01	VH	1170	domicile	0	0	0	0	0	0	0	0	0	0	2003-11-01		nd	nd	nd	nd	nd	nd		nd	nd	nd	nd	nd	nd	nd	2005-03-10	1	0	1	1	3	0	0
	VH	1170	domicile	nd	nd	nd	nd	nd	nd	nd	nd	nd	nd			nd	nd	nd	nd	nd	nd		nd	nd	nd	nd	nd	nd	nd	2005-03-10	0	0	0	0	0	0	0
2003-11-01	VH	1170	goat or sheep corral	0	0	0	0	0	0	0	0	0	0	2003-11-01		nd	nd	nd	nd	nd	nd		nd	nd	nd	nd	nd	nd	nd	2005-03-10	nd	nd	nd	nd	nd	nd	nd
2003-11-01	VH	1170	pig corral	0	0	0	0	0	0	0	0	0	0	2003-11-01		nd	nd	nd	nd	nd	nd		nd	nd	nd	nd	nd	nd	nd	2005-03-10	0	0	0	0	0	0	0
2003-11-01	VH	1170	pig corral	0	0	0	0	0	0	0	0	0	0	2003-11-01		nd	nd	nd	nd	nd	nd		nd	nd	nd	nd	nd	nd	nd	2005-03-10	0	0	0	0	0	0	0
2003-11-01	VH	1170	oven	0	0	0	0	0	0	0	0	0	0	2003-11-01		nd	nd	nd	nd	nd	nd		nd	nd	nd	nd	nd	nd	nd	2005-03-10	0	0	0	0	0	0	0
2003-11-01	VH	1170	goat or sheep corral	0	0	0	0	0	0	0	0	0	0	2003-11-01		nd	nd	nd	nd	nd	nd		nd	nd	nd	nd	nd	nd	nd	2005-03-10	nd	nd	nd	nd	nd	nd	nd
2003-11-01	VH	1170	storeroom	0	0	0	0	0	0	0	0	0	0	2003-11-01		nd	nd	nd	nd	nd	nd		nd	nd	nd	nd	nd	nd	nd	2005-03-10	0	0	0	0	0	0	0
2003-11-01	VH	1170	kitchen	0	0	0	0	0	0	0	0	0	0	2003-11-01		nd	nd	nd	nd	nd	nd		nd	nd	nd	nd	nd	nd	nd	2005-03-10	0	0	0	0	0	0	0
2003-11-01	VH	1170	piled materials	0	0	0	0	0	0	0	0	0	0	2003-11-01		nd	nd	nd	nd	nd	nd		nd	nd	nd	nd	nd	nd	nd	2005-03-10	nd	nd	nd	nd	nd	nd	nd
2003-11-01	VH	1170	latrine	0	0	0	0	0	0	0	0	0	0	2003-11-01		nd	nd	nd	nd	nd	nd		nd	nd	nd	nd	nd	nd	nd	2005-03-10	0	0	0	0	0	0	0
2003-11-01	VH	1170	chicken coop	0	0	0	0	0	0	0	0	0	0	2003-11-01		nd	nd	nd	nd	nd	nd		nd	nd	nd	nd	nd	nd	nd	2005-03-10	nd	nd	nd	nd	nd	nd	nd
2003-11-23	VH	1171	domicile	0	0	0	0	0	0	0	0	0	0	2003-11-22		nd	nd	nd	nd	nd	nd		nd	nd	nd	nd	nd	nd	nd	2005-03-17	0	0	0	0	0	0	0
2003-11-23	VH	1171	storeroom	0	0	0	0	0	0	0	0	0	0	2003-11-22	21	0	0	0	0	0	0		nd	nd	nd	nd	nd	nd	nd	2005-03-17	0	0	0	0	0	0	0
2003-11-23	VH	1171	latrine	0	0	0	0	0	0	0	0	0	0	2003-11-22		nd	nd	nd	nd	nd	nd		nd	nd	nd	nd	nd	nd	nd	2005-03-17	0	0	0	0	0	0	0
2003-11-23	VH	1171	kitchen	0	0	0	0	0	0	0	0	0	0	2003-11-22	21	0	0	0	0	0	0		nd	nd	nd	nd	nd	nd	nd	2005-03-17	1	0	1	1	3	0	0
	VH	1172	domicile	nd	nd	nd	nd	nd	nd	nd	nd	nd	nd			nd	nd	nd	nd	nd	nd		nd	nd	nd	nd	nd	nd	nd	2005-03-17	0	0	0	0	0	0	0
2003-11-23	VH	1172	goat or sheep corral	0	0	0	0	0	0	0	0	0	0	2003-11-27	19	0	0	0	0	0	0	2004-10-21	0	0	0	0	0	0	0	2005-03-17	0	0	0	0	0	0	0
2003-11-23	VH	1172	pig corral	0	0	0	0	0	0	0	0	0	0	2003-11-27	19	0	0	0	0	0	0	2004-10-21	0	0	0	0	0	0	0	2005-03-17	0	0	0	0	0	0	0
2003-11-23	VH	1172	pig corral	0	0	0	0	0	0	0	0	0	0	2003-11-27		nd	nd	nd	nd	nd	nd	2004-10-21	0	0	0	0	0	0	0	2005-03-17	nd	nd	nd	nd	nd	nd	nd
2003-11-23	VH	1172	chicken coop	0	0	0	0	0	0	0	0	0	0	2003-11-27	19	0	0	0	0	0	0	2004-10-21	0	0	0	0	0	0	0	2005-03-17	1	1	3	4	9	0	0
2003-11-23	VH	1172	chicken coop	0	0	0	0	0	0	0	0	0	0	2003-11-27		nd	nd	nd	nd	nd	nd	2004-10-21	0	0	0	0	0	0	0	2005-03-17	7	1	0	0	8	0	0
2003-11-23	VH	1172	chicken coop	0	0	0	0	0	0	0	0	0	0	2003-11-27		nd	nd	nd	nd	nd	nd	2004-10-21	0	0	0	0	0	0	0	2005-03-17	nd	nd	nd	nd	nd	nd	nd
2003-11-23	VH	1172	chicken coop	0	0	0	0	0	0	0	0	0	0	2003-11-27		nd	nd	nd	nd	nd	nd	2004-10-21	0	0	0	0	0	0	0	2005-03-17	nd	nd	nd	nd	nd	nd	nd
2003-11-23	VH	1172	granary	0	0	0	0	0	0	0	0	0	0	2003-11-27	19	0	0	0	0	0	0	2004-10-22	0	1	0	0	1	0	0	2005-03-17	0	1	0	0	1	0	0
2003-11-23	VH	1172	latrine	0	0	0	0	0	0	0	0	0	0	2003-11-27		nd	nd	nd	nd	nd	nd	2004-10-22	0	0	0	0	0	0	0	2005-03-17	0	0	0	0	0	0	0
2003-11-23	VH	1172	kitchen	0	0	0	0	0	0	0	0	0	0	2003-11-27		nd	nd	nd	nd	nd	nd	2004-10-22	0	0	0	0	0	0	0	2005-03-17	0	0	0	0	0	0	0
	VH	1173	domicile	nd	nd	nd	nd	nd	nd	nd	nd	nd	nd			nd	nd	nd	nd	nd	nd		nd	nd	nd	nd	nd	nd	nd	2005-03-11	0	0	0	0	0	0	0
	VH	1173	kitchen	nd	nd	nd	nd	nd	nd	nd	nd	nd	nd			nd	nd	nd	nd	nd	nd		nd	nd	nd	nd	nd	nd	nd	2005-03-11	0	0	0	0	0	0	0
	VH	1173	latrine	nd	nd	nd	nd	nd	nd	nd	nd	nd	nd			nd	nd	nd	nd	nd	nd		nd	nd	nd	nd	nd	nd	nd	2005-03-11	0	0	0	0	0	0	0
	VH	1173	chicken coop	nd	nd	nd	nd	nd	nd	nd	nd	nd	nd			nd	nd	nd	nd	nd	nd		nd	nd	nd	nd	nd	nd	nd	2005-03-11	0	0	0	0	0	0	0
	VH	1173	chicken coop	nd	nd	nd	nd	nd	nd	nd	nd	nd	nd			nd	nd	nd	nd	nd	nd		nd	nd	nd	nd	nd	nd	nd	2005-03-11	0	0	0	0	0	0	0
	VH	1173	granary	nd	nd	nd	nd	nd	nd	nd	nd	nd	nd			nd	nd	nd	nd	nd	nd		nd	nd	nd	nd	nd	nd	nd	2005-03-11	0	0	0	0	0	0	0
	VH	1173	pig corral	nd	nd	nd	nd	nd	nd	nd	nd	nd	nd			nd	nd	nd	nd	nd	nd		nd	nd	nd	nd	nd	nd	nd	2005-03-11	0	0	0	0	0	0	0
	VH	1173	goat or sheep corral	nd	nd	nd	nd	nd	nd	nd	nd	nd	nd			nd	nd	nd	nd	nd	nd		nd	nd	nd	nd	nd	nd	nd	2005-03-11	0	0	0	0	0	0	0
	VH	1173	domicile	nd	nd	nd	nd	nd	nd	nd	nd	nd	nd			nd	nd	nd	nd	nd	nd		nd	nd	nd	nd	nd	nd	nd	2005-03-17	1	0	0	0	1	0	0
	VH	1173	domicile	nd	nd	nd	nd	nd	nd	nd	nd	nd	nd			nd	nd	nd	nd	nd	nd		nd	nd	nd	nd	nd	nd	nd	2005-03-17	0	2	0	0	2	0	0
2003-11-23	VH	1173	goat or sheep corral	0	0	0	0	0	0	0	0	0	0	2003-11-27	19	0	0	0	0	0	0		nd	nd	nd	nd	nd	nd	nd	2005-03-17	0	0	0	0	0	0	0
2003-11-23	VH	1173	goat or sheep corral	0	0	0	0	0	0	0	0	0	0	2003-11-27		nd	nd	nd	nd	nd	nd		nd	nd	nd	nd	nd	nd	nd	2005-03-17	nd	nd	nd	nd	nd	nd	nd
2003-11-23	VH	1173	chicken coop	0	0	0	0	0	0	0	0	0	0	2003-11-27	19	1	0	2	2	0	0		nd	nd	nd	nd	nd	nd	nd	2005-03-17	0	0	0	0	0	4	0
2003-11-23	VH	1173	chicken coop	0	0	0	0	0	0	0	0	0	0	2003-11-27		nd	nd	nd	nd	nd	nd		nd	nd	nd	nd	nd	nd	nd	2005-03-17	0	0	0	0	0	0	0
2003-11-23	VH	1173	chicken coop	0	0	0	0	0	0	0	0	0	0	2003-11-27		nd	nd	nd	nd	nd	nd		nd	nd	nd	nd	nd	nd	nd	2005-03-17	0	0	0	0	0	0	0
2003-11-23	VH	1173	chicken coop	0	0	0	0	0	0	0	0	0	0	2003-11-27		nd	nd	nd	nd	nd	nd		nd	nd	nd	nd	nd	nd	nd	2005-03-17	0	0	0	0	0	0	0
2003-11-23	VH	1173	granary	0	0	0	0	0	0	0	0	0	0	2003-11-27	19	1	1	0	1	0	0		nd	nd	nd	nd	nd	nd	nd	2005-03-17	0	1	0	0	1	0	0
2003-11-23	VH	1173	storeroom	0	0	0	0	0	0	0	0	0	0	2003-11-27		nd	nd	nd	nd	nd	nd		nd	nd	nd	nd	nd	nd	nd	2005-03-17	0	0	0	0	0	0	0
2003-11-23	VH	1173	piled materials	0	0	0	0	0	0	0	0	0	0	2003-11-27		nd	nd	nd	nd	nd	nd		nd	nd	nd	nd	nd	nd	nd	2005-03-17	0	0	0	0	0	0	0
2003-11-23	VH	1173	latrine	0	0	0	0	0	0	0	0	0	0	2003-11-27		nd	nd	nd	nd	nd	nd		nd	nd	nd	nd	nd	nd	nd	2005-03-17	0	0	0	0	0	0	0
2003-11-23	VH	1173	kitchen	0	0	0	0	0	0	0	0	0	0	2003-11-27	19	1	0	1	1	0	0		nd	nd	nd	nd	nd	nd	nd	2005-03-17	0	0	0	0	0	0	0
	VH	1173	pig corral	nd	nd	nd	nd	nd	nd	nd	nd	nd	nd			nd	nd	nd	nd	nd	nd		nd	nd	nd	nd	nd	nd	nd	2005-03-17	0	0	1	2	3	0	0
	VH	1174	domicile	nd	nd	nd	nd	nd	nd	nd	nd	nd	nd			nd	nd	nd	nd	nd	nd		nd	nd	nd	nd	nd	nd	nd	2005-03-17	0	0	0	0	0	0	0
2003-11-23	VH	1174	pig corral	0	0	0	0	0	0	0	0	0	0	2003-11-27	19	0	0	0	0	0	0	2004-10-21	0	0	0	0	0	0	0	2005-03-17	3	0	2	2	7	0	0
2003-11-23	VH	1174	pig corral	0	0	0	0	0	0	0	0	0	0	2003-11-27		nd	nd	nd	nd	nd	nd	2004-10-21	0	0	0	0	0	0	0	2005-03-17	0	0	0	0	0	0	0
2003-11-23	VH	1174	chicken coop	0	0	0	0	0	0	0	0	0	0	2003-11-27	19	0	0	0	0	0	0		nd	nd	nd	nd	nd	nd	nd	2005-03-17	0	0	0	0	0	0	0
2003-11-23	VH	1174	chicken coop	0	0	0	0	0	0	0	0	0	0	2003-11-27		nd	nd	nd	nd	nd	nd		nd	nd	nd	nd	nd	nd	nd	2005-03-17	0	0	0	0	0	0	0
2003-11-23	VH	1174	storeroom	0	0	0	0	0	0	0	0	0	0	2003-11-27	19	0	0	0	0	0	0	2004-10-21	0	0	0	0	0	0	0	2005-03-17	0	0	0	0	0	0	0
2003-11-23	VH	1174	latrine	0	0	0	0	0	0	0	0	0	0	2003-11-27		nd	nd	nd	nd	nd	nd		nd	nd	nd	nd	nd	nd	nd	2005-03-17	0	0	0	0	0	0	0
2003-11-23	VH	1174	kitchen	0	0	0	0	0	0	0	0	0	0	2003-11-27	19	0	0	0	0	0	0		nd	nd	nd	nd	nd	nd	nd	2005-03-17	1	0	2	1	4	0	0
	VH	1175	domicile	nd	nd	nd	nd	nd	nd	nd	nd	nd	nd			nd	nd	nd	nd	nd	nd		nd	nd	nd	nd	nd	nd	nd	2005-03-17	1	0	0	0	1	0	0
2003-11-23	VH	1175	pig corral	0	0	0	0	0	0	0	0	0	0	2003-11-28		nd	nd	nd	nd	nd	nd		nd	nd	nd	nd	nd	nd	nd	2005-03-17	0	0	0	0	0	0	9
2003-11-23	VH	1175	nest	0	0	0	0	0	0	0	0	0	0	2003-11-28	19	0	0	0	0	0	0		nd	nd	nd	nd	nd	nd	nd	2005-03-17	0	0	0	0	0	0	0
2003-11-23	VH	1175	granary	0	0	0	0	0	0	0	0	0	0	2003-11-28	19	0	0	0	0	0	0		nd	nd	nd	nd	nd	nd	nd	2005-03-17	0	0	0	0	0	0	0
2003-11-23	VH	1175	latrine	0	0	0	0	0	0	0	0	0	0	2003-11-28		nd	nd	nd	nd	nd	nd		nd	nd	nd	nd	nd	nd	nd	2005-03-17	0	0	0	0	0	0	0
2003-11-23	VH	1175	kitchen	0	0	0	0	0	0	0	0	0	0	2003-11-28	19	0	0	0	0	0	0		nd	nd	nd	nd	nd	nd	nd	2005-03-17	4	7	0	0	11	0	0
	VH	1175	goat or sheep corral	nd	nd	nd	nd	nd	nd	nd	nd	nd	nd			nd	nd	nd	nd	nd	nd		nd	nd	nd	nd	nd	nd	nd	2005-03-17	0	0	0	0	0	0	0
	VH	1175	chicken coop	nd	nd	nd	nd	nd	nd	nd	nd	nd	nd			nd	nd	nd	nd	nd	nd		nd	nd	nd	nd	nd	nd	nd	2005-03-17	0	0	0	0	0	0	0
	VH	1175	oven	nd	nd	nd	nd	nd	nd	nd	nd	nd	nd			nd	nd	nd	nd	nd	nd		nd	nd	nd	nd	nd	nd	nd	2005-03-17	0	0	0	0	0	0	0
	VH	1176	domicile	nd	nd	nd	nd	nd	nd	nd	nd	nd	nd			nd	nd	nd	nd	nd	nd		nd	nd	nd	nd	nd	nd	nd	2005-03-11	0	0	0	0	0	0	0
	VH	1176	goat or sheep corral	nd	nd	nd	nd	nd	nd	nd	nd	nd	nd			nd	nd	nd	nd	nd	nd		nd	nd	nd	nd	nd	nd	nd	2005-03-11	0	0	0	0	0	0	0
	VH	1176	storeroom	nd	nd	nd	nd	nd	nd	nd	nd	nd	nd			nd	nd	nd	nd	nd	nd		nd	nd	nd	nd	nd	nd	nd	2005-03-11	0	0	0	0	0	0	0
	VH	1176	pig corral	nd	nd	nd	nd	nd	nd	nd	nd	nd	nd			nd	nd	nd	nd	nd	nd		nd	nd	nd	nd	nd	nd	nd	2005-03-11	0	0	0	0	0	0	0
	VH	1177	domicile	nd	nd	nd	nd	nd	nd	nd	nd	nd	nd			nd	nd	nd	nd	nd	nd		nd	nd	nd	nd	nd	nd	nd	2005-03-18	0	0	1	0	1	0	0
2003-11-23	VH	1177	pig corral	0	0	0	0	0	0	0	0	0	0			nd	nd	nd	nd	nd	nd		nd	nd	nd	nd	nd	nd	nd	2005-03-18	0	0	0	0	0	0	0
2003-11-23	VH	1177	storeroom	0	0	0	0	0	0	0	0	0	0			nd	nd	nd	nd	nd	nd		nd	nd	nd	nd	nd	nd	nd	2005-03-18	nd	nd	nd	nd	nd	nd	nd
2003-11-23	VH	1177	latrine	0	0	0	0	0	0	0	0	0	0			nd	nd	nd	nd	nd	nd		nd	nd	nd	nd	nd	nd	nd	2005-03-18	0	0	0	0	0	0	0
2003-11-23	VH	1177	kitchen	0	0	0	0	0	0	0	0	0	0			nd	nd	nd	nd	nd	nd		nd	nd	nd	nd	nd	nd	nd	2005-03-18	nd	nd	nd	nd	nd	nd	nd
	VH	1177	chicken tree	nd	nd	nd	nd	nd	nd	nd	nd	nd	nd			nd	nd	nd	nd	nd	nd		nd	nd	nd	nd	nd	nd	nd	2005-03-18	0	0	0	0	0	0	0
2003-10-25	VH	109	domicile	0	0	0	1	0	1	0	2	0	0	2003-11-04		nd	nd	nd	nd	nd	nd	2004-10-23	0	0	0	0	0	0	0	2005-03-11	0	0	0	0	0	0	0
2003-10-25	VH	109	goat or sheep corral	0	0	0	0	1	0	0	1	0	0	2003-11-04	22	1	1	1	2	0	0	2004-10-23	0	0	0	0	0	0	0	2005-03-11	0	0	0	0	0	0	0
2003-10-25	VH	109	pig corral	0	0	0	2	3	0	0	5	0	0	2003-11-04	22	0	0	0	0	0	0	2004-10-23	0	0	0	0	0	0	0	2005-03-11	0	0	0	0	0	0	0
2003-10-25	VH	109	storeroom	0	0	0	0	0	0	0	0	0	0	2003-11-04	22	0	0	0	0	0	0		nd	nd	nd	nd	nd	nd	nd	2005-03-11	0	0	0	0	0	0	0
2003-10-25	VH	109	kitchen	0	0	0	0	0	0	0	0	0	0	2003-11-04		nd	nd	nd	nd	nd	nd		nd	nd	nd	nd	nd	nd	nd	2005-03-11	0	0	0	0	0	0	0
2003-10-25	VH	109	granary	0	0	0	0	0	0	0	0	0	0	2003-11-04		nd	nd	nd	nd	nd	nd		nd	nd	nd	nd	nd	nd	nd	2005-03-11	nd	nd	nd	nd	nd	nd	nd
2003-10-25	VH	109	chicken coop	0	0	0	0	0	0	0	0	0	0	2003-11-04	22	0	0	0	0	0	0	2004-10-23	0	0	0	0	0	0	0	2005-03-11	0	0	0	0	0	0	0
	VH	109	open shed	nd	nd	nd	nd	nd	nd	nd	nd	nd	nd			nd	nd	nd	nd	nd	nd	2004-10-23	0	0	0	0	0	0	0	2005-03-11	0	0	0	0	0	0	0
2003-11-23	VH	1178	domicile	0	0	0	0	0	0	0	0	0	0	2003-11-23		nd	nd	nd	nd	nd	nd		nd	nd	nd	nd	nd	nd	nd	2005-03-17	0	0	0	0	0	0	0
2003-11-23	VH	1178	goat or sheep corral	0	0	0	0	0	0	0	0	0	0	2003-11-23	21	0	0	0	0	0	0		nd	nd	nd	nd	nd	nd	nd	2005-03-17	0	0	0	0	0	0	0
2003-11-23	VH	1178	pig corral	0	0	0	0	0	0	0	0	0	0	2003-11-23	21	1	0	1	1	0	0		nd	nd	nd	nd	nd	nd	nd	2005-03-17	0	0	0	0	0	0	0
2003-11-23	VH	1178	pig corral	0	0	0	0	0	0	0	0	0	0	2003-11-23	21	0	0	0	0	0	0		nd	nd	nd	nd	nd	nd	nd	2005-03-17	0	0	0	0	0	0	0
2003-11-23	VH	1178	pig corral	0	0	0	0	0	0	0	0	0	0	2003-11-23	21	0	0	0	0	0	0		nd	nd	nd	nd	nd	nd	nd	2005-03-17	nd	nd	nd	nd	nd	nd	nd
2003-11-23	VH	1178	pig corral	0	0	0	0	0	0	0	0	0	0	2003-11-23	21	0	0	0	0	0	0		nd	nd	nd	nd	nd	nd	nd	2005-03-17	nd	nd	nd	nd	nd	nd	nd
2003-11-23	VH	1178	storeroom	0	0	0	0	0	0	0	0	0	0	2003-11-23		nd	nd	nd	nd	nd	nd		nd	nd	nd	nd	nd	nd	nd	2005-03-17	1	0	0	2	3	0	0
2003-11-23	VH	1178	storeroom	0	0	0	0	0	0	0	0	0	0	2003-11-23		nd	nd	nd	nd	nd	nd		nd	nd	nd	nd	nd	nd	nd	2005-03-17	nd	nd	nd	nd	nd	nd	nd
2003-11-23	VH	1178	oven	0	0	0	0	0	0	0	0	0	0	2003-11-23		nd	nd	nd	nd	nd	nd		nd	nd	nd	nd	nd	nd	nd	2005-03-17	0	0	0	0	0	0	0
2003-11-23	VH	1178	latrine	0	0	0	0	0	0	0	0	0	0	2003-11-23		nd	nd	nd	nd	nd	nd		nd	nd	nd	nd	nd	nd	nd	2005-03-17	0	0	0	0	0	0	0
2003-11-23	VH	1178	kitchen	0	0	0	0	0	0	0	0	0	0	2003-11-23	21	0	0	0	0	0	0		nd	nd	nd	nd	nd	nd	nd	2005-03-17	0	0	0	0	0	0	0
	VH	1178	cow corral	nd	nd	nd	nd	nd	nd	nd	nd	nd	nd			nd	nd	nd	nd	nd	nd		nd	nd	nd	nd	nd	nd	nd	2005-03-17	0	0	0	0	0	0	0
	VH	1179	domicile	0	0	0	0	0	0	0	0	0	0	2003-11-04		nd	nd	nd	nd	nd	nd		nd	nd	nd	nd	nd	nd	nd	2005-03-18	0	0	0	0	0	0	0
	VH	1179	goat or sheep corral	0	0	0	0	0	0	0	0	0	0	2003-11-04		nd	nd	nd	nd	nd	nd		nd	nd	nd	nd	nd	nd	nd	2005-03-18	0	0	0	0	0	0	0
	VH	1179	pig corral	0	0	0	0	0	0	0	0	0	0	2003-11-04		nd	nd	nd	nd	nd	nd		nd	nd	nd	nd	nd	nd	nd	2005-03-18	0	0	0	0	0	0	0
	VH	1179	pig corral	nd	nd	nd	nd	nd	nd	nd	nd	nd	nd			nd	nd	nd	nd	nd	nd		nd	nd	nd	nd	nd	nd	nd	2005-03-18	0	0	0	0	0	0	0
	VH	1179	pig corral	nd	nd	nd	nd	nd	nd	nd	nd	nd	nd			nd	nd	nd	nd	nd	nd		nd	nd	nd	nd	nd	nd	nd	2005-03-18	0	0	0	0	0	0	0
	VH	1179	open shed	0	0	0	0	0	0	0	0	0	0	2003-11-04		nd	nd	nd	nd	nd	nd		nd	nd	nd	nd	nd	nd	nd	2005-03-18	0	0	0	0	0	0	0
	VH	1179	goat or sheep corral	0	0	0	0	0	0	0	0	0	0	2003-11-04		nd	nd	nd	nd	nd	nd		nd	nd	nd	nd	nd	nd	nd	2005-03-18	nd	nd	nd	nd	nd	nd	nd
	VH	1179	storeroom	0	0	0	0	0	0	0	0	0	0	2003-11-04		nd	nd	nd	nd	nd	nd		nd	nd	nd	nd	nd	nd	nd	2005-03-18	0	0	0	0	0	0	0
	VH	1179	kitchen	0	0	0	0	0	0	0	0	0	0	2003-11-04		nd	nd	nd	nd	nd	nd		nd	nd	nd	nd	nd	nd	nd	2005-03-18	0	0	0	0	0	0	0
	VH	1179	piled materials	0	0	0	0	0	0	0	0	0	0	2003-11-04		nd	nd	nd	nd	nd	nd		nd	nd	nd	nd	nd	nd	nd	2005-03-18	0	0	0	0	0	0	0
	VH	1179	latrine	0	0	0	0	0	0	0	0	0	0	2003-11-04		nd	nd	nd	nd	nd	nd		nd	nd	nd	nd	nd	nd	nd	2005-03-18	0	0	0	0	0	0	0
	VH	1179	chicken coop	0	0	0	0	0	0	0	0	0	0	2003-11-04		nd	nd	nd	nd	nd	nd		nd	nd	nd	nd	nd	nd	nd	2005-03-18	0	0	0	0	0	0	0
	VH	1179	granary	0	0	0	0	0	0	0	0	0	0	2003-11-04		nd	nd	nd	nd	nd	nd		nd	nd	nd	nd	nd	nd	nd	2005-03-18	0	0	0	0	0	0	0
	VH	1179	oven	nd	nd	nd	nd	nd	nd	nd	nd	nd	nd			nd	nd	nd	nd	nd	nd		nd	nd	nd	nd	nd	nd	nd	2005-03-18	0	0	0	0	0	0	0
	VH	1180	domicile	nd	nd	nd	nd	nd	nd	nd	nd	nd	nd			nd	nd	nd	nd	nd	nd		nd	nd	nd	nd	nd	nd	nd	2005-03-17	0	0	0	0	0	0	0
	VH	1180	storeroom	nd	nd	nd	nd	nd	nd	nd	nd	nd	nd			nd	nd	nd	nd	nd	nd		nd	nd	nd	nd	nd	nd	nd	2005-03-17	0	0	0	0	0	0	0
	VH	1180	storeroom	nd	nd	nd	nd	nd	nd	nd	nd	nd	nd			nd	nd	nd	nd	nd	nd		nd	nd	nd	nd	nd	nd	nd	2005-03-17	0	0	0	0	0	0	0
	VH	1180	goat or sheep corral	nd	nd	nd	nd	nd	nd	nd	nd	nd	nd			nd	nd	nd	nd	nd	nd		nd	nd	nd	nd	nd	nd	nd	2005-03-17	0	0	0	0	0	0	0
	VH	1180	pig corral	nd	nd	nd	nd	nd	nd	nd	nd	nd	nd			nd	nd	nd	nd	nd	nd		nd	nd	nd	nd	nd	nd	nd	2005-03-17	0	0	2	3	5	0	0
	VH	1180	chicken coop	nd	nd	nd	nd	nd	nd	nd	nd	nd	nd			nd	nd	nd	nd	nd	nd		nd	nd	nd	nd	nd	nd	nd	2005-03-17	0	0	0	0	0	0	0
	VH	1180	latrine	nd	nd	nd	nd	nd	nd	nd	nd	nd	nd			nd	nd	nd	nd	nd	nd		nd	nd	nd	nd	nd	nd	nd	2005-03-17	0	0	0	0	0	2	0
	VH	1180	other	nd	nd	nd	nd	nd	nd	nd	nd	nd	nd			nd	nd	nd	nd	nd	nd		nd	nd	nd	nd	nd	nd	nd	2005-03-17	0	0	0	0	0	0	0
	VH	1181	domicile	nd	nd	nd	nd	nd	nd	nd	nd	nd	nd			nd	nd	nd	nd	nd	nd		nd	nd	nd	nd	nd	nd	nd	2005-03-09	0	0	1	0	1	0	0
2003-10-25	VH	114	domicile	0	0	0	0	1	0	0	1	0	0			nd	nd	nd	nd	nd	nd	2004-10-20	0	0	0	0	0	0	0	2005-03-10	0	0	0	0	0	0	0
2003-10-25	VH	114	pig corral	0	0	0	0	0	0	0	0	0	0	2003-11-03		nd	nd	nd	nd	nd	nd	2004-10-20	0	0	0	0	0	0	0	2005-03-10	0	0	0	0	0	0	0
2003-10-25	VH	114	chicken tree	0	0	0	0	0	0	0	0	0	0	2003-11-03		nd	nd	nd	nd	nd	nd		nd	nd	nd	nd	nd	nd	nd	2005-03-10	0	0	0	0	0	0	0
2003-10-25	VH	114	piled materials	0	0	0	0	0	0	0	0	0	0	2003-11-03		nd	nd	nd	nd	nd	nd		nd	nd	nd	nd	nd	nd	nd	2005-03-10	nd	nd	nd	nd	nd	nd	nd
2003-10-25	VH	114	oven	0	0	0	0	0	0	0	0	0	0	2003-11-03		nd	nd	nd	nd	nd	nd		nd	nd	nd	nd	nd	nd	nd	2005-03-10	0	0	0	0	0	0	0
2003-10-24	VH	1182	domicile	0	0	0	0	0	0	0	0	0	0			nd	nd	nd	nd	nd	nd	2004-10-21	0	0	0	0	0	0	0	2005-03-10	0	0	0	0	0	0	0
2003-10-24	VH	1182	pig corral	0	0	0	0	0	0	0	0	0	0	2003-11-03		nd	nd	nd	nd	nd	nd	2004-10-21	0	0	0	0	0	0	0	2005-03-10	0	0	0	0	0	0	0
2003-10-24	VH	1182	chicken tree	0	0	0	0	0	0	0	0	0	0	2003-11-03		nd	nd	nd	nd	nd	nd		nd	nd	nd	nd	nd	nd	nd	2005-03-10	0	0	0	0	0	0	0
2003-10-24	VH	1182	storeroom	0	0	0	0	0	0	0	0	0	0	2003-11-03		nd	nd	nd	nd	nd	nd		nd	nd	nd	nd	nd	nd	nd	2005-03-10	0	0	0	0	0	0	0
	VH	1182	latrine	nd	nd	nd	nd	nd	nd	nd	nd	nd	nd			nd	nd	nd	nd	nd	nd		nd	nd	nd	nd	nd	nd	nd	2005-03-10	0	0	0	0	0	0	0
2003-10-24	VH	1182	kitchen	0	0	0	0	0	0	0	0	0	0	2003-11-03		nd	nd	nd	nd	nd	nd	2004-10-21	0	0	0	0	0	0	0	2005-03-10	6	0	0	0	6	0	0
2003-10-24	VH	1182	chicken house	0	0	0	0	1	0	1	2	1	0	2003-11-03	21	0	0	0	0	0	0	2004-10-21	0	0	0	0	0	0	0	2005-03-10	nd	nd	nd	nd	nd	nd	nd
2003-11-23	VH	1183	pig corral	0	0	0	0	0	0	0	0	0	0	2003-11-24		nd	nd	nd	nd	nd	nd		nd	nd	nd	nd	nd	nd	nd		nd	nd	nd	nd	nd	nd	nd
2003-11-23	VH	1183	chicken coop	0	0	0	0	0	0	0	0	0	0	2003-11-24		nd	nd	nd	nd	nd	nd		nd	nd	nd	nd	nd	nd	nd		nd	nd	nd	nd	nd	nd	nd
2003-11-23	VH	1183	storeroom	0	0	0	0	0	0	0	0	0	0	2003-11-24		nd	nd	nd	nd	nd	nd		nd	nd	nd	nd	nd	nd	nd		nd	nd	nd	nd	nd	nd	nd
2003-11-23	VH	1183	oven	0	0	0	0	0	0	0	0	0	0	2003-11-24		nd	nd	nd	nd	nd	nd		nd	nd	nd	nd	nd	nd	nd		nd	nd	nd	nd	nd	nd	nd
2003-11-23	VH	1183	latrine	0	0	0	0	0	0	0	0	0	0	2003-11-24		nd	nd	nd	nd	nd	nd		nd	nd	nd	nd	nd	nd	nd		nd	nd	nd	nd	nd	nd	nd
2003-11-23	VH	1183	kitchen	0	0	0	0	0	0	0	0	0	0	2003-11-24		nd	nd	nd	nd	nd	nd		nd	nd	nd	nd	nd	nd	nd		nd	nd	nd	nd	nd	nd	nd
2003-11-23	VH	1184	domicile	0	0	0	0	0	0	0	0	0	0	2003-11-25		nd	nd	nd	nd	nd	nd		nd	nd	nd	nd	nd	nd	nd	2005-03-18	0	1	0	0	1	0	0
2003-11-23	VH	1184	goat or sheep corral	0	0	0	0	0	0	0	0	0	0	2003-11-25		nd	nd	nd	nd	nd	nd		nd	nd	nd	nd	nd	nd	nd	2005-03-18	0	1	1	1	3	0	0
2003-11-23	VH	1184	pig corral	0	0	0	0	0	0	0	0	0	0	2003-11-25		nd	nd	nd	nd	nd	nd		nd	nd	nd	nd	nd	nd	nd	2005-03-18	0	0	0	0	0	0	0
2003-11-23	VH	1184	chicken coop	0	0	0	0	0	0	0	0	0	0	2003-11-25		nd	nd	nd	nd	nd	nd		nd	nd	nd	nd	nd	nd	nd	2005-03-18	3	8	0	5	16	0	0
2003-11-23	VH	1184	storeroom	0	0	0	0	0	0	0	0	0	0	2003-11-25		nd	nd	nd	nd	nd	nd		nd	nd	nd	nd	nd	nd	nd	2005-03-18	4	10	2	4	20	0	0
2003-11-23	VH	1184	chicken house	0	0	0	0	0	0	0	0	0	0	2003-11-25		nd	nd	nd	nd	nd	nd		nd	nd	nd	nd	nd	nd	nd	2005-03-18	nd	nd	nd	nd	nd	nd	nd
2003-11-23	VH	1184	granary	0	0	0	0	0	0	0	0	0	0	2003-11-25		nd	nd	nd	nd	nd	nd		nd	nd	nd	nd	nd	nd	nd	2005-03-18	nd	nd	nd	nd	nd	nd	nd
2003-11-23	VH	1184	storeroom	0	0	0	0	0	0	0	0	0	0	2003-11-25		nd	nd	nd	nd	nd	nd		nd	nd	nd	nd	nd	nd	nd	2005-03-18	0	1	0	9	10	0	0
2003-11-23	VH	1184	piled materials	0	0	0	0	0	0	0	0	0	0	2003-11-25		nd	nd	nd	nd	nd	nd		nd	nd	nd	nd	nd	nd	nd	2005-03-18	0	0	0	0	0	0	0
2003-11-23	VH	1184	oven	0	0	0	0	0	0	0	0	0	0	2003-11-25		nd	nd	nd	nd	nd	nd		nd	nd	nd	nd	nd	nd	nd	2005-03-18	0	0	0	0	0	0	0
2003-11-23	VH	1184	latrine	0	0	0	0	0	0	0	0	0	0	2003-11-25		nd	nd	nd	nd	nd	nd		nd	nd	nd	nd	nd	nd	nd	2005-03-18	0	0	0	0	0	0	0
2003-11-23	VH	1184	kitchen	0	0	0	0	0	0	0	0	0	0	2003-11-25		nd	nd	nd	nd	nd	nd		nd	nd	nd	nd	nd	nd	nd	2005-03-18	0	0	0	0	0	0	0
	VH	1185	domicile	nd	nd	nd	nd	nd	nd	nd	nd	nd	nd			nd	nd	nd	nd	nd	nd	2004-10-22	0	0	0	0	0	0	0	2005-03-17	0	0	0	0	0	0	0
	VH	1185	goat or sheep corral	nd	nd	nd	nd	nd	nd	nd	nd	nd	nd			nd	nd	nd	nd	nd	nd	2004-10-22	0	0	0	0	0	0	0	2005-03-17	0	1	0	0	1	0	0
	VH	1185	pig corral	nd	nd	nd	nd	nd	nd	nd	nd	nd	nd			nd	nd	nd	nd	nd	nd	2004-10-22	0	0	0	0	0	0	0	2005-03-17	0	0	0	0	0	0	0
	VH	1185	nest	nd	nd	nd	nd	nd	nd	nd	nd	nd	nd			nd	nd	nd	nd	nd	nd		nd	nd	nd	nd	nd	nd	nd	2005-03-17	0	0	0	0	0	0	0
	VH	1185	chicken tree	nd	nd	nd	nd	nd	nd	nd	nd	nd	nd			nd	nd	nd	nd	nd	nd		nd	nd	nd	nd	nd	nd	nd	2005-03-17	0	0	0	0	0	0	0
	VH	1185	oven	nd	nd	nd	nd	nd	nd	nd	nd	nd	nd			nd	nd	nd	nd	nd	nd		nd	nd	nd	nd	nd	nd	nd	2005-03-17	0	0	0	0	0	0	0
2003-11-23	VH	1186	domicile	0	0	0	0	0	0	0	0	0	0	2003-11-25		nd	nd	nd	nd	nd	nd		nd	nd	nd	nd	nd	nd	nd	2005-03-19	0	0	0	0	0	0	0
2003-11-23	VH	1186	goat or sheep corral	0	0	0	0	0	0	0	0	0	0	2003-11-25		nd	nd	nd	nd	nd	nd		nd	nd	nd	nd	nd	nd	nd	2005-03-19	2	1	2	1	6	0	0
2003-11-23	VH	1186	chicken coop	0	0	0	0	0	0	0	0	0	0	2003-11-25		nd	nd	nd	nd	nd	nd		nd	nd	nd	nd	nd	nd	nd	2005-03-19	0	0	0	0	0	0	0
2003-11-23	VH	1186	chicken house	0	0	0	0	0	0	0	0	0	0	2003-11-25		nd	nd	nd	nd	nd	nd		nd	nd	nd	nd	nd	nd	nd	2005-03-19	0	0	0	0	0	0	0
2003-11-23	VH	1186	chicken house	0	0	0	0	0	0	0	0	0	0	2003-11-25		nd	nd	nd	nd	nd	nd		nd	nd	nd	nd	nd	nd	nd	2005-03-19	nd	nd	nd	nd	nd	nd	nd
2003-11-23	VH	1186	storeroom	0	0	0	0	0	0	0	0	0	0	2003-11-25		nd	nd	nd	nd	nd	nd		nd	nd	nd	nd	nd	nd	nd	2005-03-19	0	0	0	0	0	0	0
2003-11-23	VH	1186	piled materials	0	0	0	0	0	0	0	0	0	0	2003-11-25		nd	nd	nd	nd	nd	nd		nd	nd	nd	nd	nd	nd	nd	2005-03-19	nd	nd	nd	nd	nd	nd	nd
2003-11-23	VH	1186	oven	0	0	0	0	0	0	0	0	0	0	2003-11-25		nd	nd	nd	nd	nd	nd		nd	nd	nd	nd	nd	nd	nd	2005-03-19	0	0	0	0	0	0	0
2003-11-23	VH	1186	latrine	0	0	0	0	0	0	0	0	0	0	2003-11-25		nd	nd	nd	nd	nd	nd		nd	nd	nd	nd	nd	nd	nd	2005-03-19	0	0	0	0	0	0	0
2003-11-23	VH	1186	kitchen	0	0	0	0	0	0	0	0	0	0	2003-11-25		nd	nd	nd	nd	nd	nd		nd	nd	nd	nd	nd	nd	nd	2005-03-19	3	2	0	0	5	0	0
2003-10-25	VH	1187	domicile	0	0	0	0	0	0	0	0	0	0	2003-11-01		nd	nd	nd	nd	nd	nd		nd	nd	nd	nd	nd	nd	nd		nd	nd	nd	nd	nd	nd	nd
2003-10-25	VH	111	domicile	0	0	0	0	0	3	4	7	0	0	2003-11-02		nd	nd	nd	nd	nd	nd		nd	nd	nd	nd	nd	nd	nd	2005-03-11	0	0	0	0	0	0	0
2003-10-25	VH	111	goat or sheep corral	0	0	0	0	0	0	0	0	0	0	2003-11-02	16	0	0	0	0	0	0	2004-10-22	0	0	0	0	0	0	0	2005-03-11	0	0	0	0	0	2	0
2003-10-25	VH	111	pig corral	0	0	0	0	2	2	2	6	0	0	2003-11-02	16	0	0	0	0	0	0	2004-10-22	0	0	0	0	0	0	0	2005-03-11	0	0	0	0	0	0	0
2003-10-25	VH	111	chicken coop	0	0	0	0	0	0	0	0	0	0	2003-11-02	16	1	2	1	3	0	0	2004-10-22	0	0	0	0	0	0	0	2005-03-11	0	1	0	0	1	0	0
2003-10-25	VH	111	piled materials	0	0	0	0	0	0	0	0	0	0	2003-11-02		nd	nd	nd	nd	nd	nd		nd	nd	nd	nd	nd	nd	nd	2005-03-11	0	0	0	0	0	0	0
2003-10-25	VH	111	orchard fence	0	0	0	0	0	0	0	0	0	0	2003-11-02		nd	nd	nd	nd	nd	nd		nd	nd	nd	nd	nd	nd	nd	2005-03-11	0	0	0	0	0	0	0
2003-10-25	VH	111	latrine	0	0	0	0	0	0	0	0	0	0	2003-11-02		nd	nd	nd	nd	nd	nd		nd	nd	nd	nd	nd	nd	nd	2005-03-11	0	0	0	0	0	0	0
2003-10-25	VH	111	open shed	0	0	0	0	0	0	0	0	0	0	2003-11-02		nd	nd	nd	nd	nd	nd		nd	nd	nd	nd	nd	nd	nd	2005-03-11	0	0	0	0	0	0	0
	VH	111	kitchen	nd	nd	nd	nd	nd	nd	nd	nd	nd	nd			nd	nd	nd	nd	nd	nd	2004-10-22	0	0	0	0	0	0	0	2005-03-11	1	0	0	0	1	0	0
2003-11-23	VH	1188	domicile	0	0	0	0	0	0	0	0	0	0	2003-11-29		nd	nd	nd	nd	nd	nd		nd	nd	nd	nd	nd	nd	nd		nd	nd	nd	nd	nd	nd	nd
2003-11-23	VH	1188	goat or sheep corral	0	0	0	0	0	0	0	0	0	0	2003-11-29	22	0	0	0	0	0	0		nd	nd	nd	nd	nd	nd	nd		nd	nd	nd	nd	nd	nd	nd
2003-11-23	VH	1188	storeroom	0	0	0	0	0	0	0	0	0	0	2003-11-29		nd	nd	nd	nd	nd	nd		nd	nd	nd	nd	nd	nd	nd		nd	nd	nd	nd	nd	nd	nd
2003-11-23	VH	1188	latrine	0	0	0	0	0	0	0	0	0	0	2003-11-29		nd	nd	nd	nd	nd	nd		nd	nd	nd	nd	nd	nd	nd		nd	nd	nd	nd	nd	nd	nd
2003-11-23	VH	1188	kitchen	0	0	0	0	0	0	0	0	0	0	2003-11-29	22	0	0	0	0	0	0		nd	nd	nd	nd	nd	nd	nd		nd	nd	nd	nd	nd	nd	nd
2003-11-23	VH	1189	domicile	0	0	0	0	0	0	0	0	0	0	2003-11-27		nd	nd	nd	nd	nd	nd		nd	nd	nd	nd	nd	nd	nd	2005-03-19	0	0	0	0	0	0	0
2003-11-23	VH	1189	goat or sheep corral	0	0	0	0	0	0	0	0	0	0	2003-11-27	22	0	0	0	0	0	0		nd	nd	nd	nd	nd	nd	nd	2005-03-19	0	0	0	0	0	0	0
2003-11-23	VH	1189	pig corral	0	0	0	0	0	0	0	0	0	0	2003-11-27	22	1	0	1	1	0	0	2004-10-22	0	0	0	0	0	0	0	2005-03-19	2	1	0	3	6	0	0
2003-11-23	VH	1189	pig corral	0	0	0	0	0	0	0	0	0	0	2003-11-27	22	0	0	0	0	0	0		nd	nd	nd	nd	nd	nd	nd	2005-03-19	0	0	0	0	0	0	0
2003-11-23	VH	1189	oven	0	0	0	0	0	0	0	0	0	0	2003-11-27		nd	nd	nd	nd	nd	nd		nd	nd	nd	nd	nd	nd	nd	2005-03-19	0	0	0	0	0	0	0
2003-11-23	VH	1189	latrine	0	0	0	0	0	0	0	0	0	0	2003-11-27		nd	nd	nd	nd	nd	nd		nd	nd	nd	nd	nd	nd	nd	2005-03-19	0	0	0	0	0	0	0
2003-11-23	VH	1189	kitchen	0	0	0	0	0	0	0	0	0	0	2003-11-27	22	1	0	1	1	0	0	2004-10-22	0	0	0	0	0	0	0	2005-03-19	0	0	0	0	0	0	0
2003-10-24	VH	1190	domicile	0	0	0	0	0	2	0	2	0	1	2003-11-01		nd	nd	nd	nd	nd	nd		nd	nd	nd	nd	nd	nd	nd	2005-03-10	0	0	0	0	0	0	0
2003-10-24	VH	1190	goat or sheep corral	0	0	0	0	0	0	0	0	0	0	2003-11-01		nd	nd	nd	nd	nd	nd	2004-10-22	0	0	0	0	0	0	0	2005-03-10	nd	nd	nd	nd	nd	nd	nd
2003-10-24	VH	1190	pig corral	0	0	0	0	0	0	0	0	0	0	2003-11-01	16	0	0	0	0	0	0	2004-10-22	0	0	0	0	0	0	0	2005-03-10	0	0	0	0	0	0	0
2003-10-24	VH	1190	storeroom	0	0	0	0	1	0	1	2	0	0	2003-11-01	16	0	0	0	0	0	0	2004-10-22	0	0	0	0	0	0	0	2005-03-10	0	1	0	0	1	0	0
2003-10-24	VH	1190	goat or sheep corral	0	0	0	0	0	0	0	0	0	0	2003-11-01		nd	nd	nd	nd	nd	nd		nd	nd	nd	nd	nd	nd	nd	2005-03-10	0	0	0	0	0	0	0
2003-10-24	VH	1190	kitchen	0	0	0	0	0	0	0	0	0	0	2003-11-01		nd	nd	nd	nd	nd	nd	2004-10-22	0	0	0	0	0	0	0	2005-03-10	0	0	0	0	0	0	0
2003-10-24	VH	1190	open shed	0	0	0	0	0	0	0	0	0	0	2003-11-01		nd	nd	nd	nd	nd	nd		nd	nd	nd	nd	nd	nd	nd	2005-03-10	0	0	0	0	0	0	0
2003-10-24	VH	1190	latrine	0	0	0	0	0	0	0	0	0	0	2003-11-01		nd	nd	nd	nd	nd	nd	2004-10-22	0	0	0	0	0	0	0	2005-03-10	0	0	0	0	0	0	0
	VH	1190	latrine	nd	nd	nd	nd	nd	nd	nd	nd	nd	nd			nd	nd	nd	nd	nd	nd	2004-10-22	0	0	0	0	0	0	0	2005-03-10	0	0	0	0	0	0	0
	VH	1191	domicile	nd	nd	nd	nd	nd	nd	nd	nd	nd	nd			nd	nd	nd	nd	nd	nd		nd	nd	nd	nd	nd	nd	nd	2005-03-09	0	0	0	0	0	0	0
	VH	1191	storeroom	nd	nd	nd	nd	nd	nd	nd	nd	nd	nd			nd	nd	nd	nd	nd	nd		nd	nd	nd	nd	nd	nd	nd	2005-03-09	0	0	0	0	0	0	0
	VH	1191	oven	nd	nd	nd	nd	nd	nd	nd	nd	nd	nd			nd	nd	nd	nd	nd	nd		nd	nd	nd	nd	nd	nd	nd	2005-03-09	0	0	0	0	0	0	0
	VH	1191	chicken tree	nd	nd	nd	nd	nd	nd	nd	nd	nd	nd			nd	nd	nd	nd	nd	nd		nd	nd	nd	nd	nd	nd	nd	2005-03-09	0	0	0	0	0	0	0
	VH	1191	other	nd	nd	nd	nd	nd	nd	nd	nd	nd	nd			nd	nd	nd	nd	nd	nd		nd	nd	nd	nd	nd	nd	nd	2005-03-09	0	0	0	0	0	0	0
2003-11-23	VH	1192	domicile	0	0	0	0	0	0	0	0	0	0	2003-11-26		nd	nd	nd	nd	nd	nd		nd	nd	nd	nd	nd	nd	nd	2005-03-09	0	0	0	0	0	0	0
2003-11-23	VH	1192	pig corral	0	0	0	0	0	0	0	0	0	0	2003-11-26	22	0	0	0	0	0	0		nd	nd	nd	nd	nd	nd	nd	2005-03-09	0	0	0	0	0	0	0
2003-11-23	VH	1192	oven	0	0	0	0	0	0	0	0	0	0	2003-11-26		nd	nd	nd	nd	nd	nd		nd	nd	nd	nd	nd	nd	nd	2005-03-09	0	0	0	0	0	0	0
2003-11-23	VH	1192	latrine	0	0	0	0	0	0	0	0	0	0	2003-11-26		nd	nd	nd	nd	nd	nd		nd	nd	nd	nd	nd	nd	nd	2005-03-09	0	0	0	0	0	0	0
2003-11-23	VH	1192	kitchen	0	0	0	0	0	0	0	0	0	0	2003-11-26	22	0	0	0	0	0	0		nd	nd	nd	nd	nd	nd	nd	2005-03-09	0	0	0	0	0	0	0
	VH	1192	chicken coop	nd	nd	nd	nd	nd	nd	nd	nd	nd	nd			nd	nd	nd	nd	nd	nd		nd	nd	nd	nd	nd	nd	nd	2005-03-09	0	0	0	0	0	0	0
	VH	1192	chicken tree	nd	nd	nd	nd	nd	nd	nd	nd	nd	nd			nd	nd	nd	nd	nd	nd		nd	nd	nd	nd	nd	nd	nd	2005-03-09	0	0	0	0	0	0	0
2003-10-25	VH	1193	domicile	0	0	0	0	0	0	0	0	0	0	2003-11-02		nd	nd	nd	nd	nd	nd		nd	nd	nd	nd	nd	nd	nd	2005-03-14	0	0	0	0	0	0	0
2003-10-25	VH	1193	kitchen	0	0	0	0	0	0	0	0	0	0	2003-11-02		nd	nd	nd	nd	nd	nd	2004-10-22	0	0	0	0	0	0	0	2005-03-14	0	0	0	0	0	0	0
2003-10-25	VH	1193	pig corral	0	0	0	0	0	0	0	0	0	0	2003-11-02		nd	nd	nd	nd	nd	nd	2004-10-22	0	0	0	0	0	0	0	2005-03-14	0	0	0	0	0	0	0
	VH	1193	chicken coop	nd	nd	nd	nd	nd	nd	nd	nd	nd	nd			nd	nd	nd	nd	nd	nd	2004-10-22	0	0	0	0	0	0	0	2005-03-14	0	0	0	0	0	0	0
	VH	1193	chicken tree	nd	nd	nd	nd	nd	nd	nd	nd	nd	nd			nd	nd	nd	nd	nd	nd		nd	nd	nd	nd	nd	nd	nd	2005-03-14	0	0	0	0	0	0	0
	VH	1194	domicile	nd	nd	nd	nd	nd	nd	nd	nd	nd	nd			nd	nd	nd	nd	nd	nd		nd	nd	nd	nd	nd	nd	nd	2005-03-10	0	0	0	0	0	0	0
	VH	1194	kitchen	nd	nd	nd	nd	nd	nd	nd	nd	nd	nd			nd	nd	nd	nd	nd	nd		nd	nd	nd	nd	nd	nd	nd	2005-03-10	0	0	0	0	0	0	0
	VH	1194	pig corral	nd	nd	nd	nd	nd	nd	nd	nd	nd	nd			nd	nd	nd	nd	nd	nd		nd	nd	nd	nd	nd	nd	nd	2005-03-10	0	0	0	0	0	0	0
	VH	1194	chicken coop	nd	nd	nd	nd	nd	nd	nd	nd	nd	nd			nd	nd	nd	nd	nd	nd		nd	nd	nd	nd	nd	nd	nd	2005-03-10	0	0	0	0	0	0	0
	VH	1194	latrine	nd	nd	nd	nd	nd	nd	nd	nd	nd	nd			nd	nd	nd	nd	nd	nd		nd	nd	nd	nd	nd	nd	nd	2005-03-10	0	0	0	0	0	0	0
	VH	1194	chicken tree	nd	nd	nd	nd	nd	nd	nd	nd	nd	nd			nd	nd	nd	nd	nd	nd		nd	nd	nd	nd	nd	nd	nd	2005-03-10	0	0	0	0	0	0	0
2003-11-23	VH	1195	domicile	0	0	0	0	0	0	0	0	0	0	2003-11-23		nd	nd	nd	nd	nd	nd		nd	nd	nd	nd	nd	nd	nd		nd	nd	nd	nd	nd	nd	nd
2003-11-23	VH	1195	goat or sheep corral	0	0	0	0	0	0	0	0	0	0			nd	nd	nd	nd	nd	nd		nd	nd	nd	nd	nd	nd	nd		nd	nd	nd	nd	nd	nd	nd
2003-11-23	VH	1195	pig corral	0	0	0	0	0	0	0	0	0	0			nd	nd	nd	nd	nd	nd		nd	nd	nd	nd	nd	nd	nd		nd	nd	nd	nd	nd	nd	nd
2003-11-23	VH	1195	oven	0	0	0	0	0	0	0	0	0	0			nd	nd	nd	nd	nd	nd		nd	nd	nd	nd	nd	nd	nd		nd	nd	nd	nd	nd	nd	nd
2003-11-23	VH	1195	latrine	0	0	0	0	0	0	0	0	0	0			nd	nd	nd	nd	nd	nd		nd	nd	nd	nd	nd	nd	nd		nd	nd	nd	nd	nd	nd	nd
2003-11-23	VH	1195	kitchen	0	0	0	0	0	0	0	0	0	0			nd	nd	nd	nd	nd	nd		nd	nd	nd	nd	nd	nd	nd		nd	nd	nd	nd	nd	nd	nd
	VH	1196	domicile	nd	nd	nd	nd	nd	nd	nd	nd	nd	nd			nd	nd	nd	nd	nd	nd		nd	nd	nd	nd	nd	nd	nd	2005-03-17	0	0	0	0	0	0	0
	VH	1196	nest	nd	nd	nd	nd	nd	nd	nd	nd	nd	nd			nd	nd	nd	nd	nd	nd		nd	nd	nd	nd	nd	nd	nd	2005-03-17	0	0	0	0	0	0	0
	VH	1196	latrine	nd	nd	nd	nd	nd	nd	nd	nd	nd	nd			nd	nd	nd	nd	nd	nd		nd	nd	nd	nd	nd	nd	nd	2005-03-17	0	0	0	0	0	0	0
2003-10-24	VH	3002	domicile	0	0	0	0	0	0	0	0	0	0			nd	nd	nd	nd	nd	nd	2004-10-22	0	0	0	0	0	0	0		nd	nd	nd	nd	nd	nd	nd
2003-10-24	VH	3002	goat or sheep corral	0	0	0	0	0	0	0	0	0	0	2003-11-03		nd	nd	nd	nd	nd	nd		nd	nd	nd	nd	nd	nd	nd		nd	nd	nd	nd	nd	nd	nd
2003-10-24	VH	3002	kitchen	0	0	0	0	0	0	0	0	0	0	2003-11-03		nd	nd	nd	nd	nd	nd	2004-10-22	0	0	0	0	0	0	0		nd	nd	nd	nd	nd	nd	nd
2003-10-24	VH	3002	latrine	0	0	0	0	0	0	0	0	0	0	2003-11-03		nd	nd	nd	nd	nd	nd		nd	nd	nd	nd	nd	nd	nd		nd	nd	nd	nd	nd	nd	nd
	VH	3002	pig corral	nd	nd	nd	nd	nd	nd	nd	nd	nd	nd			nd	nd	nd	nd	nd	nd	2004-10-20	0	0	0	0	0	0	0		nd	nd	nd	nd	nd	nd	nd
2003-11-23	VH	1197	domicile	0	0	0	0	0	0	0	0	0	0	2003-11-27		nd	nd	nd	nd	nd	nd	2004-10-20	0	0	0	0	0	0	0	2005-03-09	0	0	0	0	0	0	0
2003-11-23	VH	1197	pig corral	0	0	0	0	0	0	0	0	0	0	2003-11-27	16	0	0	0	0	0	0	2004-10-20	0	0	0	0	0	0	0	2005-03-09	0	0	0	0	0	0	0
2003-11-23	VH	1197	pig corral	0	0	0	0	0	0	0	0	0	0	2003-11-27	16	0	0	0	0	0	0	2004-10-20	0	0	0	0	0	0	0	2005-03-09	nd	nd	nd	nd	nd	nd	nd
2003-11-23	VH	1197	pig corral	0	0	0	0	0	0	0	0	0	0	2003-11-27	16	0	0	0	0	0	0		nd	nd	nd	nd	nd	nd	nd	2005-03-09	nd	nd	nd	nd	nd	nd	nd
2003-11-23	VH	1197	piled materials	0	0	0	0	0	0	0	0	0	0	2003-11-27		nd	nd	nd	nd	nd	nd		nd	nd	nd	nd	nd	nd	nd	2005-03-09	nd	nd	nd	nd	nd	nd	nd
2003-11-23	VH	1197	latrine	0	0	0	0	0	0	0	0	0	0	2003-11-27		nd	nd	nd	nd	nd	nd		nd	nd	nd	nd	nd	nd	nd	2005-03-09	0	0	0	0	0	0	0
2003-11-23	VH	1197	kitchen	0	0	0	0	0	0	0	0	0	0	2003-11-27		nd	nd	nd	nd	nd	nd	2004-10-20	0	0	0	0	0	0	0	2005-03-09	0	0	0	0	0	0	0
	VH	1197	chicken coop	nd	nd	nd	nd	nd	nd	nd	nd	nd	nd			nd	nd	nd	nd	nd	nd	2004-10-20	0	0	0	0	0	0	0	2005-03-09	0	0	0	0	0	0	0
2003-11-23	VH	1198	latrine	0	0	0	0	0	0	0	0	0	0	2003-11-23		nd	nd	nd	nd	nd	nd		nd	nd	nd	nd	nd	nd	nd		nd	nd	nd	nd	nd	nd	nd
2003-11-23	VH	1198	kitchen	0	0	0	0	0	0	0	0	0	0	2003-11-23		nd	nd	nd	nd	nd	nd		nd	nd	nd	nd	nd	nd	nd		nd	nd	nd	nd	nd	nd	nd
2003-11-23	VH	1198	storeroom	0	0	0	0	0	0	0	0	0	0	2003-11-23		nd	nd	nd	nd	nd	nd		nd	nd	nd	nd	nd	nd	nd		nd	nd	nd	nd	nd	nd	nd
	VH	1198	domicile	nd	nd	nd	nd	nd	nd	nd	nd	nd	nd			nd	nd	nd	nd	nd	nd		nd	nd	nd	nd	nd	nd	nd	2005-03-19	7	12	12	12	43	0	0
	VH	1199	domicile	nd	nd	nd	nd	nd	nd	nd	nd	nd	nd			nd	nd	nd	nd	nd	nd		nd	nd	nd	nd	nd	nd	nd	2005-03-19	0	1	1	1	3	0	0
2003-11-23	VH	1199	goat or sheep corral	0	0	0	0	0	0	0	0	0	0	2003-11-24		nd	nd	nd	nd	nd	nd		nd	nd	nd	nd	nd	nd	nd	2005-03-19	0	0	0	0	0	0	0
	VH	1199	goat or sheep corral	nd	nd	nd	nd	nd	nd	nd	nd	nd	nd			nd	nd	nd	nd	nd	nd		nd	nd	nd	nd	nd	nd	nd	2005-03-19	0	0	0	0	0	0	0
	VH	1199	goat or sheep corral	nd	nd	nd	nd	nd	nd	nd	nd	nd	nd			nd	nd	nd	nd	nd	nd		nd	nd	nd	nd	nd	nd	nd	2005-03-19	0	0	0	0	0	0	0
	VH	1199	cow corral	nd	nd	nd	nd	nd	nd	nd	nd	nd	nd			nd	nd	nd	nd	nd	nd		nd	nd	nd	nd	nd	nd	nd	2005-03-19	0	0	0	0	0	0	0
2003-11-23	VH	1199	pig corral	0	0	0	0	0	0	0	0	0	0	2003-11-24		nd	nd	nd	nd	nd	nd		nd	nd	nd	nd	nd	nd	nd	2005-03-19	0	0	0	0	0	0	0
2003-11-23	VH	1199	chicken coop	0	0	0	0	0	0	0	0	0	0	2003-11-24		nd	nd	nd	nd	nd	nd		nd	nd	nd	nd	nd	nd	nd	2005-03-19	0	0	0	0	0	0	0
2003-11-23	VH	1199	chicken coop	0	0	0	0	0	0	0	0	0	0	2003-11-24		nd	nd	nd	nd	nd	nd		nd	nd	nd	nd	nd	nd	nd	2005-03-19	0	0	0	0	0	0	0
2003-11-23	VH	1199	nest	0	0	0	0	0	0	0	0	0	0	2003-11-24		nd	nd	nd	nd	nd	nd		nd	nd	nd	nd	nd	nd	nd	2005-03-19	nd	nd	nd	nd	nd	nd	nd
2003-11-23	VH	1199	nest	0	0	0	0	0	0	0	0	0	0	2003-11-24		nd	nd	nd	nd	nd	nd		nd	nd	nd	nd	nd	nd	nd	2005-03-19	nd	nd	nd	nd	nd	nd	nd
2003-11-23	VH	1199	nest	0	0	0	0	0	0	0	0	0	0	2003-11-24		nd	nd	nd	nd	nd	nd		nd	nd	nd	nd	nd	nd	nd	2005-03-19	nd	nd	nd	nd	nd	nd	nd
2003-11-23	VH	1199	storeroom	0	0	0	0	0	0	0	0	0	0	2003-11-24		nd	nd	nd	nd	nd	nd		nd	nd	nd	nd	nd	nd	nd	2005-03-19	0	0	1	0	1	0	0
2003-11-23	VH	1199	oven	0	0	0	0	0	0	0	0	0	0	2003-11-24		nd	nd	nd	nd	nd	nd		nd	nd	nd	nd	nd	nd	nd	2005-03-19	0	0	0	0	0	0	0
2003-11-23	VH	1199	latrine	0	0	0	0	0	0	0	0	0	0	2003-11-24		nd	nd	nd	nd	nd	nd		nd	nd	nd	nd	nd	nd	nd	2005-03-19	0	0	0	0	0	0	0
	VH	1199	chicken tree	nd	nd	nd	nd	nd	nd	nd	nd	nd	nd			nd	nd	nd	nd	nd	nd		nd	nd	nd	nd	nd	nd	nd	2005-03-19	0	0	0	0	0	0	0
2003-11-23	VH	1199	kitchen	0	0	0	0	0	0	0	0	0	0	2003-11-24		nd	nd	nd	nd	nd	nd		nd	nd	nd	nd	nd	nd	nd	2005-03-19	0	0	0	0	0	10	0
	VH	1200	domicile	nd	nd	nd	nd	nd	nd	nd	nd	nd	nd			nd	nd	nd	nd	nd	nd		nd	nd	nd	nd	nd	nd	nd	2005-03-14	1	0	1	1	3	0	0
	VH	1200	storeroom	nd	nd	nd	nd	nd	nd	nd	nd	nd	nd			nd	nd	nd	nd	nd	nd		nd	nd	nd	nd	nd	nd	nd	2005-03-14	0	0	0	0	0	0	0
	VH	1200	chicken tree	nd	nd	nd	nd	nd	nd	nd	nd	nd	nd			nd	nd	nd	nd	nd	nd		nd	nd	nd	nd	nd	nd	nd	2005-03-14	0	0	0	0	0	0	0
2003-11-23	VH	1201	domicile	0	0	0	0	0	0	0	0	0	0	2003-11-25		nd	nd	nd	nd	nd	nd		nd	nd	nd	nd	nd	nd	nd		nd	nd	nd	nd	nd	nd	nd
2003-11-23	VH	1201	goat or sheep corral	0	0	0	0	0	0	0	0	0	0	2003-11-25	18	0	0	0	0	0	0		nd	nd	nd	nd	nd	nd	nd		nd	nd	nd	nd	nd	nd	nd
2003-11-23	VH	1201	pig corral	0	0	0	0	0	0	0	0	0	0	2003-11-25	18	0	0	0	0	0	0		nd	nd	nd	nd	nd	nd	nd		nd	nd	nd	nd	nd	nd	nd
2003-11-23	VH	1201	pig corral	0	0	0	0	0	0	0	0	0	0	2003-11-25	18	0	0	0	0	0	0		nd	nd	nd	nd	nd	nd	nd		nd	nd	nd	nd	nd	nd	nd
2003-11-23	VH	1201	pig corral	0	0	0	0	0	0	0	0	0	0	2003-11-25		nd	nd	nd	nd	nd	nd		nd	nd	nd	nd	nd	nd	nd		nd	nd	nd	nd	nd	nd	nd
2003-11-23	VH	1201	granary	0	0	0	0	0	0	0	0	0	0	2003-11-25		nd	nd	nd	nd	nd	nd		nd	nd	nd	nd	nd	nd	nd		nd	nd	nd	nd	nd	nd	nd
2003-11-23	VH	1201	storeroom	0	0	0	0	0	0	0	0	0	0	2003-11-25		nd	nd	nd	nd	nd	nd		nd	nd	nd	nd	nd	nd	nd		nd	nd	nd	nd	nd	nd	nd
2003-10-25	VH	119	domicile	0	0	0	0	0	0	0	0	0	0	2003-11-03		nd	nd	nd	nd	nd	nd		nd	nd	nd	nd	nd	nd	nd	2005-03-14	0	0	0	0	0	0	0
2003-10-25	VH	119	chicken tree	0	0	0	0	0	0	0	0	0	0	2003-11-03		nd	nd	nd	nd	nd	nd		nd	nd	nd	nd	nd	nd	nd	2005-03-14	0	0	0	0	0	0	0
2003-10-25	VH	119	storeroom	0	0	0	0	0	0	0	0	0	0	2003-11-03		nd	nd	nd	nd	nd	nd		nd	nd	nd	nd	nd	nd	nd	2005-03-14	0	0	0	0	0	0	0
2003-10-25	VH	119	kitchen	0	0	0	0	0	0	0	0	0	0	2003-11-03		nd	nd	nd	nd	nd	nd		nd	nd	nd	nd	nd	nd	nd	2005-03-14	0	0	0	0	0	0	0
2003-10-25	VH	119	storeroom	0	0	0	0	0	0	0	0	0	0	2003-11-03		nd	nd	nd	nd	nd	nd		nd	nd	nd	nd	nd	nd	nd	2005-03-14	nd	nd	nd	nd	nd	nd	nd
2003-10-25	VH	119	piled materials	0	0	0	0	0	0	0	0	0	0	2003-11-03		nd	nd	nd	nd	nd	nd		nd	nd	nd	nd	nd	nd	nd	2005-03-14	0	0	0	0	0	0	0
2003-10-25	VH	119	latrine	0	0	0	0	0	0	0	0	0	0	2003-11-03		nd	nd	nd	nd	nd	nd		nd	nd	nd	nd	nd	nd	nd	2005-03-14	0	0	0	0	0	0	0
2003-10-25	VH	119	chicken coop	0	1	1	1	11	0	0	14	0	0	2003-11-03	18	0	0	0	0	0	0		nd	nd	nd	nd	nd	nd	nd	2005-03-14	nd	nd	nd	nd	nd	nd	nd
	VH	119	pig corral	nd	nd	nd	nd	nd	nd	nd	nd	nd	nd			nd	nd	nd	nd	nd	nd		nd	nd	nd	nd	nd	nd	nd	2005-03-14	0	0	0	0	0	0	0
2003-10-25	VH	108	domicile	0	0	1	1	0	1	0	3	0	0	2003-11-01		nd	nd	nd	nd	nd	nd	2004-10-20	0	0	0	0	0	0	0		nd	nd	nd	nd	nd	nd	nd
2003-10-25	VH	108	goat or sheep corral	0	0	0	0	0	0	0	0	0	0	2003-11-01	17	0	0	0	0	0	0	2004-10-20	0	0	0	0	0	0	0		nd	nd	nd	nd	nd	nd	nd
2003-10-25	VH	108	pig corral	0	0	0	0	0	0	0	0	2	0	2003-11-01		nd	nd	nd	nd	nd	nd	2004-10-20	0	0	0	0	0	0	0		nd	nd	nd	nd	nd	nd	nd
	VH	108	pig corral	nd	nd	nd	nd	nd	nd	nd	nd	nd	nd			nd	nd	nd	nd	nd	nd	2004-10-20	0	0	0	0	0	0	0		nd	nd	nd	nd	nd	nd	nd
	VH	108	open shed	nd	nd	nd	nd	nd	nd	nd	nd	nd	nd			nd	nd	nd	nd	nd	nd	2004-10-20	0	0	0	0	0	0	0		nd	nd	nd	nd	nd	nd	nd
2003-10-25	VH	108	cow corral	0	0	0	0	0	0	0	0	0	0	2003-11-01		nd	nd	nd	nd	nd	nd		nd	nd	nd	nd	nd	nd	nd		nd	nd	nd	nd	nd	nd	nd
2003-10-25	VH	108	storeroom	0	0	0	0	0	0	0	0	0	0	2003-11-01	17	0	0	0	0	0	0		nd	nd	nd	nd	nd	nd	nd		nd	nd	nd	nd	nd	nd	nd
2003-10-25	VH	108	chicken coop	0	0	0	0	0	0	0	0	0	0	2003-11-01		nd	nd	nd	nd	nd	nd		nd	nd	nd	nd	nd	nd	nd		nd	nd	nd	nd	nd	nd	nd
2003-11-23	VH	1202	domicile	0	0	0	0	0	0	0	0	0	0	2003-11-25		nd	nd	nd	nd	nd	nd		nd	nd	nd	nd	nd	nd	nd		nd	nd	nd	nd	nd	nd	nd
2003-11-23	VH	1202	pig corral	0	0	0	0	0	0	0	0	0	0	2003-11-25		nd	nd	nd	nd	nd	nd		nd	nd	nd	nd	nd	nd	nd		nd	nd	nd	nd	nd	nd	nd
2003-11-23	VH	1202	chicken coop	0	0	0	0	0	0	0	0	0	0	2003-11-25		nd	nd	nd	nd	nd	nd		nd	nd	nd	nd	nd	nd	nd		nd	nd	nd	nd	nd	nd	nd
2003-11-23	VH	1202	storeroom	0	0	0	0	0	0	0	0	0	0	2003-11-25		nd	nd	nd	nd	nd	nd		nd	nd	nd	nd	nd	nd	nd		nd	nd	nd	nd	nd	nd	nd
2003-11-23	VH	1202	oven	0	0	0	0	0	0	0	0	0	0	2003-11-25		nd	nd	nd	nd	nd	nd		nd	nd	nd	nd	nd	nd	nd		nd	nd	nd	nd	nd	nd	nd
2003-11-23	VH	1202	latrine	0	0	0	0	0	0	0	0	0	0	2003-11-25		nd	nd	nd	nd	nd	nd		nd	nd	nd	nd	nd	nd	nd		nd	nd	nd	nd	nd	nd	nd
2003-11-23	VH	1202	kitchen	0	0	0	0	0	0	0	0	0	0	2003-11-25		nd	nd	nd	nd	nd	nd		nd	nd	nd	nd	nd	nd	nd		nd	nd	nd	nd	nd	nd	nd
2003-11-23	VH	1203	other	0	0	0	0	0	0	0	0	0	0	2003-11-29		nd	nd	nd	nd	nd	nd		nd	nd	nd	nd	nd	nd	nd		nd	nd	nd	nd	nd	nd	nd
	VH	1203	other	nd	nd	nd	nd	nd	nd	nd	nd	nd	nd			nd	nd	nd	nd	nd	nd		nd	nd	nd	nd	nd	nd	nd		nd	nd	nd	nd	nd	nd	nd
	VH	1204	domicile	nd	nd	nd	nd	nd	nd	nd	nd	nd	nd			nd	nd	nd	nd	nd	nd		nd	nd	nd	nd	nd	nd	nd	2005-03-17	0	0	0	0	0	0	0
2003-10-25	VH	104	domicile	0	0	0	1	2	0	4	7	0	0	2003-11-02		nd	nd	nd	nd	nd	nd	2004-10-23	0	0	0	0	0	0	0	2005-03-14	0	0	0	0	0	0	0
2003-10-25	VH	104	goat or sheep corral	0	0	0	0	0	0	0	0	0	0	2003-11-02		nd	nd	nd	nd	nd	nd	2004-10-23	0	0	0	0	0	0	0	2005-03-14	0	0	0	0	0	0	0
2003-10-25	VH	104	kitchen	0	0	0	0	0	0	0	0	0	0	2003-11-02		nd	nd	nd	nd	nd	nd	2004-10-23	0	0	0	0	0	0	0	2005-03-14	0	0	0	0	0	0	0
2003-10-25	VH	104	latrine	0	0	0	0	0	0	0	0	0	0	2003-11-02		nd	nd	nd	nd	nd	nd		nd	nd	nd	nd	nd	nd	nd	2005-03-14	0	0	0	0	0	0	0
	VH	104	chicken tree	nd	nd	nd	nd	nd	nd	nd	nd	nd	nd			nd	nd	nd	nd	nd	nd		nd	nd	nd	nd	nd	nd	nd	2005-03-14	0	0	0	0	0	0	0
2003-11-23	VH	1205	domicile	0	0	0	0	0	0	0	0	0	0			nd	nd	nd	nd	nd	nd	2004-10-21	0	0	0	0	0	0	0	2005-03-14	0	0	0	0	0	0	0
2003-11-23	VH	1205	goat or sheep corral	0	0	0	0	0	0	0	0	0	0			nd	nd	nd	nd	nd	nd	2004-10-21	0	0	0	0	0	0	0	2005-03-14	0	0	0	0	0	0	0
2003-11-23	VH	1205	pig corral	0	0	0	0	0	0	0	0	0	0			nd	nd	nd	nd	nd	nd	2004-10-21	0	0	0	0	0	0	0	2005-03-14	0	0	0	0	0	0	0
2003-11-23	VH	1205	storeroom	0	0	0	0	0	0	0	0	0	0			nd	nd	nd	nd	nd	nd	2004-10-21	0	0	0	0	0	0	0	2005-03-14	0	0	0	0	0	0	0
2003-11-23	VH	1205	oven	0	0	0	0	0	0	0	0	0	0			nd	nd	nd	nd	nd	nd	2004-10-21	0	0	0	0	0	0	0	2005-03-14	0	0	0	0	0	0	0
2003-11-23	VH	1205	latrine	0	0	0	0	0	0	0	0	0	0			nd	nd	nd	nd	nd	nd	2004-10-21	0	0	0	0	0	0	0	2005-03-14	0	0	0	0	0	0	0
2003-11-23	VH	1205	kitchen	0	0	0	0	0	0	0	0	0	0			nd	nd	nd	nd	nd	nd	2004-10-21	0	0	0	0	0	0	0	2005-03-14	0	0	0	0	0	0	0
	VH	1205	nest	nd	nd	nd	nd	nd	nd	nd	nd	nd	nd			nd	nd	nd	nd	nd	nd	2004-10-21	0	0	0	0	0	0	0	2005-03-14	0	0	0	0	0	0	0
	VH	1205	pig corral	nd	nd	nd	nd	nd	nd	nd	nd	nd	nd			nd	nd	nd	nd	nd	nd	2004-10-21	0	0	0	0	0	0	0	2005-03-14	0	0	0	0	0	0	0
	VH	1205	chicken tree	nd	nd	nd	nd	nd	nd	nd	nd	nd	nd			nd	nd	nd	nd	nd	nd	2004-10-21	12	0	1	2	15	0	0	2005-03-14	0	0	0	0	0	0	0
2003-10-25	VH	123	domicile	3	0	0	0	0	0	0	3	0	0	2003-11-02		nd	nd	nd	nd	nd	nd	2004-10-23	0	0	0	0	0	0	0	2005-03-14	0	0	0	0	0	0	0
2003-10-25	VH	123	goat or sheep corral	0	0	1	0	1	0	0	2	0	0	2003-11-02	17	0	0	0	0	0	0	2004-10-23	0	0	0	0	0	0	0	2005-03-14	0	0	0	0	0	0	0
2003-10-25	VH	123	pig corral	0	0	0	3	2	2	4	11	0	0	2003-11-02	17	1	1	1	2	0	0	2004-10-23	0	0	0	0	0	0	0	2005-03-14	0	0	0	0	0	0	0
2003-10-25	VH	123	pig corral	0	0	0	0	0	0	0	0	0	0	2003-11-02		nd	nd	nd	nd	nd	nd	2004-10-23	0	0	0	0	0	0	0	2005-03-14	0	0	0	0	0	0	0
2003-10-25	VH	123	cow corral	0	0	0	0	0	0	0	0	0	0	2003-11-02	17	0	0	0	0	0	0	2004-10-23	0	0	0	0	0	0	0	2005-03-14	0	0	0	0	0	0	0
2003-10-25	VH	123	open shed	0	0	0	0	0	0	0	0	0	0	2003-11-02		nd	nd	nd	nd	nd	nd	2004-10-23	0	0	0	0	0	0	0	2005-03-14	0	0	0	0	0	0	0
2003-10-25	VH	123	granary	0	0	0	0	0	0	0	0	0	0	2003-11-02	17	0	0	0	0	0	0	2004-10-23	0	0	0	0	0	0	0	2005-03-14	nd	nd	nd	nd	nd	nd	nd
	VH	123	kitchen	nd	nd	nd	nd	nd	nd	nd	nd	nd	nd			nd	nd	nd	nd	nd	nd	2004-10-23	0	0	0	0	0	0	0	2005-03-14	0	0	0	0	0	0	0
	VH	123	chicken tree	nd	nd	nd	nd	nd	nd	nd	nd	nd	nd			nd	nd	nd	nd	nd	nd		nd	nd	nd	nd	nd	nd	nd	2005-03-14	0	0	0	0	0	0	0
	VH	123	latrine	nd	nd	nd	nd	nd	nd	nd	nd	nd	nd			nd	nd	nd	nd	nd	nd		nd	nd	nd	nd	nd	nd	nd	2005-03-14	0	0	0	0	0	0	0
	VH	1206	domicile	nd	nd	nd	nd	nd	nd	nd	nd	nd	nd			nd	nd	nd	nd	nd	nd		nd	nd	nd	nd	nd	nd	nd	2005-03-14	0	0	0	0	0	0	0
2003-11-02	VH	1206	goat or sheep corral	0	0	0	0	0	0	0	0	0	0			nd	nd	nd	nd	nd	nd		nd	nd	nd	nd	nd	nd	nd	2005-03-14	nd	nd	nd	nd	nd	nd	nd
2003-11-02	VH	1206	pig corral	0	0	0	0	0	0	0	0	0	0			nd	nd	nd	nd	nd	nd		nd	nd	nd	nd	nd	nd	nd	2005-03-14	nd	nd	nd	nd	nd	nd	nd
2003-11-02	VH	1206	pig corral	0	0	0	0	0	0	0	0	0	0			nd	nd	nd	nd	nd	nd		nd	nd	nd	nd	nd	nd	nd	2005-03-14	nd	nd	nd	nd	nd	nd	nd
2003-11-02	VH	1206	open shed	0	0	0	0	0	0	0	0	0	0			nd	nd	nd	nd	nd	nd		nd	nd	nd	nd	nd	nd	nd	2005-03-14	nd	nd	nd	nd	nd	nd	nd
2003-11-02	VH	1206	goat or sheep corral	0	0	0	0	0	0	0	0	0	0			nd	nd	nd	nd	nd	nd		nd	nd	nd	nd	nd	nd	nd	2005-03-14	nd	nd	nd	nd	nd	nd	nd
2003-11-02	VH	1206	storeroom	0	0	0	0	0	0	0	0	0	0			nd	nd	nd	nd	nd	nd		nd	nd	nd	nd	nd	nd	nd	2005-03-14	nd	nd	nd	nd	nd	nd	nd
2003-11-02	VH	1206	kitchen	0	0	0	0	0	0	0	0	0	0			nd	nd	nd	nd	nd	nd		nd	nd	nd	nd	nd	nd	nd	2005-03-14	nd	nd	nd	nd	nd	nd	nd
2003-11-02	VH	1206	piled materials	0	0	0	0	0	0	0	0	0	0			nd	nd	nd	nd	nd	nd		nd	nd	nd	nd	nd	nd	nd	2005-03-14	nd	nd	nd	nd	nd	nd	nd
2003-11-02	VH	1206	latrine	0	0	0	0	0	0	0	0	0	0			nd	nd	nd	nd	nd	nd		nd	nd	nd	nd	nd	nd	nd	2005-03-14	nd	nd	nd	nd	nd	nd	nd
2003-11-02	VH	1206	chicken coop	0	0	0	0	0	0	0	0	0	0			nd	nd	nd	nd	nd	nd		nd	nd	nd	nd	nd	nd	nd	2005-03-14	nd	nd	nd	nd	nd	nd	nd
2003-11-23	VH	1207	domicile	0	0	0	0	0	0	0	0	0	0	2003-11-22		nd	nd	nd	nd	nd	nd		nd	nd	nd	nd	nd	nd	nd	2005-03-18	0	0	0	0	0	0	0
2003-11-23	VH	1207	goat or sheep corral	0	0	0	0	0	0	0	0	0	0	2003-11-22	21	0	0	0	0	0	0		nd	nd	nd	nd	nd	nd	nd	2005-03-18	0	0	0	0	0	0	0
2003-11-23	VH	1207	kitchen	0	0	0	0	0	0	0	0	0	0	2003-11-22	21	0	0	0	0	0	0		nd	nd	nd	nd	nd	nd	nd	2005-03-18	1	2	0	1	4	0	1
	VH	1207	pig corral	nd	nd	nd	nd	nd	nd	nd	nd	nd	nd			nd	nd	nd	nd	nd	nd		nd	nd	nd	nd	nd	nd	nd	2005-03-18	0	0	0	0	0	0	0
	VH	1207	open shed	nd	nd	nd	nd	nd	nd	nd	nd	nd	nd			nd	nd	nd	nd	nd	nd	2004-10-20	8	0	1	1	10	0	0	2005-03-18	0	0	0	0	0	0	0
2003-11-23	VH	1208	domicile	0	0	0	0	0	0	0	0	0	0	2003-11-26		nd	nd	nd	nd	nd	nd		nd	nd	nd	nd	nd	nd	nd	2005-03-19	0	0	0	0	0	0	0
2003-11-23	VH	1208	goat or sheep corral	0	0	0	0	0	0	0	0	0	0	2003-11-26		nd	nd	nd	nd	nd	nd		nd	nd	nd	nd	nd	nd	nd	2005-03-19	0	0	0	0	0	0	0
2003-11-23	VH	1208	chicken coop	0	0	0	0	0	0	0	0	0	0	2003-11-26		nd	nd	nd	nd	nd	nd		nd	nd	nd	nd	nd	nd	nd	2005-03-19	0	0	0	0	0	0	0
2003-11-23	VH	1208	chicken house	0	0	0	0	0	0	0	0	0	0	2003-11-26		nd	nd	nd	nd	nd	nd		nd	nd	nd	nd	nd	nd	nd	2005-03-19	nd	nd	nd	nd	nd	nd	nd
2003-11-23	VH	1208	piled materials	0	0	0	0	0	0	0	0	0	0	2003-11-26		nd	nd	nd	nd	nd	nd		nd	nd	nd	nd	nd	nd	nd	2005-03-19	nd	nd	nd	nd	nd	nd	nd
2003-11-23	VH	1208	oven	0	0	0	0	0	0	0	0	0	0	2003-11-26		nd	nd	nd	nd	nd	nd		nd	nd	nd	nd	nd	nd	nd	2005-03-19	0	0	0	0	0	0	0
2003-11-23	VH	1208	latrine	0	0	0	0	0	0	0	0	0	0	2003-11-26		nd	nd	nd	nd	nd	nd		nd	nd	nd	nd	nd	nd	nd	2005-03-19	0	0	0	0	0	0	0
2003-11-23	VH	1208	kitchen	0	0	0	0	0	0	0	0	0	0	2003-11-26		nd	nd	nd	nd	nd	nd		nd	nd	nd	nd	nd	nd	nd	2005-03-19	0	0	0	0	0	0	0
	VH	1209	domicile	nd	nd	nd	nd	nd	nd	nd	nd	nd	nd			nd	nd	nd	nd	nd	nd		nd	nd	nd	nd	nd	nd	nd	2005-03-09	0	0	0	0	0	0	0
	VH	1209	latrine	nd	nd	nd	nd	nd	nd	nd	nd	nd	nd			nd	nd	nd	nd	nd	nd		nd	nd	nd	nd	nd	nd	nd	2005-03-09	0	0	0	0	0	0	0
	VH	1209	pig corral	nd	nd	nd	nd	nd	nd	nd	nd	nd	nd			nd	nd	nd	nd	nd	nd		nd	nd	nd	nd	nd	nd	nd	2005-03-09	0	0	0	0	0	0	0
	VH	1209	cow corral	nd	nd	nd	nd	nd	nd	nd	nd	nd	nd			nd	nd	nd	nd	nd	nd		nd	nd	nd	nd	nd	nd	nd	2005-03-09	0	0	0	0	0	0	0
	VH	1209	other	nd	nd	nd	nd	nd	nd	nd	nd	nd	nd			nd	nd	nd	nd	nd	nd		nd	nd	nd	nd	nd	nd	nd	2005-03-09	0	0	0	0	0	0	0
	VH	1210	domicile	nd	nd	nd	nd	nd	nd	nd	nd	nd	nd			nd	nd	nd	nd	nd	nd		nd	nd	nd	nd	nd	nd	nd	2005-03-17	0	0	0	0	0	0	0
	VH	1210	pig corral	nd	nd	nd	nd	nd	nd	nd	nd	nd	nd			nd	nd	nd	nd	nd	nd		nd	nd	nd	nd	nd	nd	nd	2005-03-17	0	0	0	0	0	0	0
	VH	1210	latrine	nd	nd	nd	nd	nd	nd	nd	nd	nd	nd			nd	nd	nd	nd	nd	nd		nd	nd	nd	nd	nd	nd	nd	2005-03-17	0	0	0	0	0	0	0
	VH	1210	oven	nd	nd	nd	nd	nd	nd	nd	nd	nd	nd			nd	nd	nd	nd	nd	nd		nd	nd	nd	nd	nd	nd	nd	2005-03-17	0	0	0	0	0	0	0

## Sheet: Amama_readme
DATA SHEET Amama_02_core_periphery_raw_dat
core_pulse	Binary variable distinguishes the Amama core area with more sustained interventions (code 0) from the peripheral area with pulse or sporadic interventions (code 1)
village_house
village
id_house_n
habitat	levels
	chicken tree
	latrine/bathroom
	goat or sheep corral
	pig corral
	kitchen
	cow corral
	storeroom
	domicile
	orchard fence
	chicken coop
	chicken house
	oven
	piled materials
	other
	open shed
	nest
	tree without chickens
code	code for habitat
Variable construction: species_nymphal instar or adult stage or total
date_inspect
survey	ordered from 1 to 13, corresponding to Oct 1993 and Oct 2002, respectively.
infestans_1
infestans_2
infestans_3
infestans_4
infestans_5
infestans_female
infestans_male
infestans_tot
guasa_1
guasa_2
guasa_3
guasa_4
guasa_5
guasa_female
guasa_male
guasa_tot
garcia_1
garcia_2
garcia_3
garcia_4
garcia_5
garcia_female
garcia_male
garcia_tot
nd	no vector data, either missing or identified site no longer present or inaccessible.
DATA SHEET	Amama93_02_raw_data
id_house
Variable construction: statistic_species:
	mean_inf	mean abundance of T. infestans
	sd_inf	sd abundance of T. infestans
	var_inf	var abundance of T. infestans
	num_inf	number of sites inspected for T. infestans
	mean_guasa	mean abundance of T. guasayana
	sd_guasa	sd abundance of T. guasayana
	var_guasa	var abundance of T. guasayana
	num_guasa	number of sites inspected for T. guasayana
	mean_garcia	mean abundance of T. garciabesi
	sd_garcia	sd abundance of T. garciabesi
	var_garcia	var abundance of T. garciabesi
	num_garcia	number of sites inspected for T. garciabesi

## Sheet: Amama_core_periph_summary_data
code	habitat	interven	mean_inf	sd_inf	var_inf	num_inf	mean_guasa	sd_guasa	var_guasa	num_guasa	mean_garcia	sd_garcia	var_garcia	num_garcia
tr	tree without chickens	1	0	0	0	2	0	0	0	2	0	0	0	2
ckt	chicken tree	1	0.0131579	0.114708	0.0131579	76	0.0131579	0.114708	0.0131579	76	0.381579	1.30606	1.70579	76
lt	latrine	1	0.45614	2.91591	8.50251	57	0	0	0	57	0	0	0	57
gt	goat or sheep corral	1	2.45918	4.99725	24.9725	98	0.0714286	0.436717	0.190722	98	0.0918367	0.408334	0.166737	98
pg	pig corral	1	0.476744	1.66434	2.77004	86	0.0697674	0.369123	0.136252	86	0.0697674	0.369123	0.136252	86
kt	kitchen	1	1.64286	7.80188	60.8693	42	0	0	0	42	0	0	0	42
cw	cow corral	1	0.104167	0.592132	0.350621	48	0	0	0	48	0.145833	0.874937	0.765514	48
st	storeroom	1	4.78461	19.2885	372.047	65	0	0	0	65	0	0	0	65
domi	domicile	1	1.45045	4.04461	16.3589	111	0.027027	0.162898	0.0265356	111	0	0	0	111
orc	orchard fence	1	0	0	0	2	0	0	0	2	0	0	0	2
ckc	chicken coop	1	0	0	0	10	0.2	0.421637	0.177778	10	0	0	0	10
ckh	chicken house	1	1.33333	2.3094	5.33333	3	0.333333	0.57735	0.333333	3	0.333333	0.57735	0.333333	3
ov	oven	1	0.113636	0.753778	0.568182	44	0	0	0	44	0	0	0	44
pm	piled materials	1	0.235294	0.970143	0.941176	17	0	0	0	17	0	0	0	17
o	other	1	5.16667	11.7033	136.967	6	0.166667	0.408248	0.166667	6	0	0	0	6
sh	open shed	1	0.0571429	0.338062	0.114286	35	0	0	0	35	0	0	0	35
tr	tree without chickens	0	0.0769231	0.392232	0.153846	26	0	0	0	26	0	0	0	26
ckt	chicken tree	0	0.0064935	0.0805823	0.0064935	154	0.0064935	0.0805823	0.0064935	154	0.714286	2.22498	4.95051	154
lt	latrine	0	0	0	0	86	0	0	0	86	0	0	0	86
gt	goat or sheep corral	0	1.94444	5.7824	33.4361	108	0.148148	0.795017	0.632053	108	0.037037	0.303436	0.0920734	108
pg	pig corral	0	0.552632	3.08319	9.50605	114	0.0175439	0.187317	0.0350877	114	0.0350877	0.295387	0.0872535	114
kt	kitchen	0	1	5.07445	25.75	49	0	0	0	49	0.0204082	0.142857	0.0204082	49
cw	cow corral	0	0.0232558	0.152499	0.0232558	43	0.0232558	0.152499	0.0232558	43	0	0	0	43
st	storeroom	0	0.161765	0.637399	0.406277	68	0	0	0	68	0	0	0	68
domi	domicile	0	0.166667	0.603023	0.363636	144	0.0277778	0.202931	0.041181	144	0	0	0	144
orc	orchard fence	0	0	0	0	15	0	0	0	15	0	0	0	15
ckc	chicken coop	0	1.33333	5.54978	30.8	36	0.0277778	0.166667	0.0277778	36	0.111111	0.666667	0.444444	36
ckh	chicken house	0	0	0	0	35	0	0	0	35	0	0	0	35
ov	oven	0	0.592593	4.35465	18.963	54	0.0185185	0.136083	0.0185185	54	0	0	0	54
pm	piled materials	0	0	0	0	39	0	0	0	39	0	0	0	39
n	nest	0	0	0	0	4	0	0	0	4	0	0	0	4
o	other	0	1.08333	2.93748	8.62879	12	0	0	0	12	0	0	0	12
sh	open shed	0	0	0	0	38	0	0	0	38	0	0	0	38

## Sheet: ATMVMPP_longit_raw_dat_summary
date	survey	mean_inf	sd_inf	var_inf	num_inf	mean_guasa	sd_guasa	var_guasa	num_guasa	mean_garcia	sd_garcia	var_garcia	num_garcia
1993-10-01	1	0.0273973	0.3088	0.0953575	438	0.0159817	0.2079	0.0432223	438	0.0799087	0.541637	0.293371	438
1994-11-01	2	0.0220713	0.379565	0.14407	589	0.0152801	0.147902	0.021875	589	0.393888	1.90801	3.64051	589
1995-05-01	3	0.0125	0.131861	0.0173872	400	0.1825	1.56214	2.44029	400	0.25	1.39008	1.93233	400
1995-11-01	4	0.121511	0.82019	0.672711	609	0.0279146	0.430203	0.185075	609	0.182266	0.855294	0.731527	609
1996-05-01	5	0.135484	1.2547	1.57428	465	0.178495	0.949348	0.901261	465	0.544086	2.3246	5.40376	465
1996-11-01	6	0.0797342	0.616162	0.379655	602	0.0598007	0.515722	0.265969	602	0.476744	2.04857	4.19663	602
1997-05-01	7	0.225383	2.19238	4.80655	457	0.172867	1.18038	1.3933	457	0.212254	1.40364	1.9702	457
1997-11-01	8	0.890792	4.07426	16.5996	467	0.115632	0.791256	0.626086	467	0.616702	2.70843	7.3356	467
1998-05-01	9	0.169982	1.45464	2.11598	553	0.0904159	0.706439	0.499057	553	0.104883	0.62252	0.38753	553
1998-12-01	10	0.2249	1.86983	3.49627	747	0.0227577	0.188877	0.0356744	747	0.11245	0.820771	0.673665	747
1999-05-01	11	0.262803	2.06172	4.25068	742	0.0134771	0.231947	0.0537992	742	0.0539084	0.792886	0.628669	742
2000-03-01	12	0.503311	2.58201	6.66677	755	0.0503311	0.349474	0.122132	755	0.129801	0.783855	0.614429	755
2002-10-01	13	0.767802	3.72154	13.8499	646	0.0417957	0.364876	0.133134	646	0.20743	1.18923	1.41427	646

## Sheet: Amama_02_core_periphery_raw_dat
core_pulse	village_house	village	id_house_n	habitat	infestans_1	infestans_2	infestans_3	infestans_4	infestans_5	infestans_female	infestans_male	infestans_tot	guasa_1	guasa_2	guasa_3	guasa_4	guasa_5	guasa_female	guasa_male	guasa_tot	garcia_1	garcia_2	garcia_3	garcia_4	garcia_5	garcia_female	garcia_male	garcia_tot
0	a01	1	1	domicile	0	0	0	0	0	0	0	0	0	0	0	0	0	0	0	0	0	0	0	0	0	0	0	0
0	a01	1	1	pig corral	0	0	0	0	0	0	0	0	0	0	0	0	0	0	0	0	0	0	0	0	0	0	0	0
0	a01	1	1	chicken tree	0	0	0	0	0	0	0	0	0	0	0	0	0	0	0	0	0	0	0	1	0	0	0	1
0	a01	1	1	chicken house	nd	nd	nd	nd	nd	nd	nd	nd	nd	nd	nd	nd	nd	nd	nd	nd	nd	nd	nd	nd	nd	nd	nd	nd
0	a01	1	1	storeroom	nd	nd	nd	nd	nd	nd	nd	nd	nd	nd	nd	nd	nd	nd	nd	nd	nd	nd	nd	nd	nd	nd	nd	nd
0	a01	1	1	cow corral	nd	nd	nd	nd	nd	nd	nd	nd	nd	nd	nd	nd	nd	nd	nd	nd	nd	nd	nd	nd	nd	nd	nd	nd
0	a01	1	1	goat or sheep corral	nd	nd	nd	nd	nd	nd	nd	nd	nd	nd	nd	nd	nd	nd	nd	nd	nd	nd	nd	nd	nd	nd	nd	nd
0	a01	1	1	tree without chickens	nd	nd	nd	nd	nd	nd	nd	nd	nd	nd	nd	nd	nd	nd	nd	nd	nd	nd	nd	nd	nd	nd	nd	nd
0	a01	1	1	chicken coop	nd	nd	nd	nd	nd	nd	nd	nd	nd	nd	nd	nd	nd	nd	nd	nd	nd	nd	nd	nd	nd	nd	nd	nd
0	a01	1	1	storeroom	4	0	0	0	0	0	0	4	0	0	0	0	0	0	0	0	0	0	0	0	0	0	0	0
0	a01	1	1	goat or sheep corral	0	0	0	0	0	0	0	0	0	0	0	0	0	0	0	0	0	0	0	0	0	0	0	0
0	a01	1	1	latrine	0	0	0	0	0	0	0	0	0	0	0	0	0	0	0	0	0	0	0	0	0	0	0	0
0	a02	1	2	domicile	0	0	0	0	0	0	0	0	0	0	0	0	0	0	0	0	0	0	0	0	0	0	0	0
0	a02	1	2	latrine	0	0	0	0	0	0	0	0	0	0	0	0	0	0	0	0	0	0	0	0	0	0	0	0
0	a02	1	2	pig corral	0	0	0	0	0	0	0	0	0	0	0	0	0	0	0	0	0	0	0	0	0	0	0	0
0	a02	1	2	chicken tree	0	0	0	0	0	0	0	0	0	0	0	0	0	0	0	0	0	0	0	0	0	0	0	0
0	a02	1	2	tree without chickens	nd	nd	nd	nd	nd	nd	nd	nd	nd	nd	nd	nd	nd	nd	nd	nd	nd	nd	nd	nd	nd	nd	nd	nd
0	a02	1	2	piled materials	nd	nd	nd	nd	nd	nd	nd	nd	nd	nd	nd	nd	nd	nd	nd	nd	nd	nd	nd	nd	nd	nd	nd	nd
0	a02	1	2	tree without chickens	nd	nd	nd	nd	nd	nd	nd	nd	nd	nd	nd	nd	nd	nd	nd	nd	nd	nd	nd	nd	nd	nd	nd	nd
0	a02	1	2	storeroom	nd	nd	nd	nd	nd	nd	nd	nd	nd	nd	nd	nd	nd	nd	nd	nd	nd	nd	nd	nd	nd	nd	nd	nd
0	a02	1	2	oven	0	0	0	0	0	0	0	0	0	0	0	0	0	0	0	0	0	0	0	0	0	0	0	0
0	a02	1	2	chicken coop	6	2	0	0	0	1	1	10	0	0	0	0	0	0	0	0	0	0	0	0	0	0	0	0
0	a02	1	2	piled materials	nd	nd	nd	nd	nd	nd	nd	nd	nd	nd	nd	nd	nd	nd	nd	nd	nd	nd	nd	nd	nd	nd	nd	nd
0	a04	1	4	domicile	0	0	0	0	0	0	0	0	0	0	0	0	0	0	0	0	0	0	0	0	0	0	0	0
0	a04	1	4	storeroom	0	0	0	0	0	0	0	0	0	0	0	0	0	0	0	0	0	0	0	0	0	0	0	0
0	a04	1	4	orchard fence	nd	nd	nd	nd	nd	nd	nd	nd	nd	nd	nd	nd	nd	nd	nd	nd	nd	nd	nd	nd	nd	nd	nd	nd
0	a04	1	4	other	nd	nd	nd	nd	nd	nd	nd	nd	nd	nd	nd	nd	nd	nd	nd	nd	nd	nd	nd	nd	nd	nd	nd	nd
0	a04	1	4	tree without chickens	nd	nd	nd	nd	nd	nd	nd	nd	nd	nd	nd	nd	nd	nd	nd	nd	nd	nd	nd	nd	nd	nd	nd	nd
0	a04	1	4	goat or sheep corral	0	0	0	0	0	0	0	0	0	0	0	0	0	0	0	0	0	0	0	0	0	0	0	0
0	a04	1	4	pig corral	0	0	0	0	1	0	1	2	0	0	0	0	0	0	0	0	0	0	0	0	0	0	0	0
0	a04	1	4	cow corral	0	0	0	0	0	0	0	0	0	0	0	0	0	0	0	0	0	0	0	0	0	0	0	0
0	a04	1	4	chicken house	nd	nd	nd	nd	nd	nd	nd	nd	nd	nd	nd	nd	nd	nd	nd	nd	nd	nd	nd	nd	nd	nd	nd	nd
0	a04	1	4	chicken tree	0	0	0	0	0	0	0	0	0	0	0	0	0	0	0	0	0	0	0	0	0	0	0	0
0	a04	1	4	latrine	0	0	0	0	0	0	0	0	0	0	0	0	0	0	0	0	0	0	0	0	0	0	0	0
0	a04	1	4	latrine	0	0	0	0	0	0	0	0	0	0	0	0	0	0	0	0	0	0	0	0	0	0	0	0
0	a04	1	4	oven	0	0	0	0	0	0	0	0	0	0	0	0	0	0	0	0	0	0	0	0	0	0	0	0
0	a05	1	5	domicile	0	0	0	0	0	0	0	0	0	0	0	0	0	0	0	0	0	0	0	0	0	0	0	0
0	a05	1	5	goat or sheep corral	0	2	1	8	5	2	5	23	0	0	0	0	0	0	0	0	0	0	0	0	0	0	0	0
0	a05	1	5	chicken coop	nd	nd	nd	nd	nd	nd	nd	nd	nd	nd	nd	nd	nd	nd	nd	nd	nd	nd	nd	nd	nd	nd	nd	nd
0	a05	1	5	chicken tree	0	0	0	0	0	0	0	0	0	0	0	0	0	0	0	0	0	0	0	0	0	0	0	0
0	a05	1	5	pig corral	0	0	0	0	0	0	0	0	0	0	0	0	0	0	0	0	0	0	0	0	0	0	0	0
0	a05	1	5	chicken tree	nd	nd	nd	nd	nd	nd	nd	nd	nd	nd	nd	nd	nd	nd	nd	nd	nd	nd	nd	nd	nd	nd	nd	nd
0	a05	1	5	tree without chickens	nd	nd	nd	nd	nd	nd	nd	nd	nd	nd	nd	nd	nd	nd	nd	nd	nd	nd	nd	nd	nd	nd	nd	nd
0	a05	1	5	kitchen	0	0	0	0	0	0	0	0	0	0	0	0	0	0	0	0	0	0	0	0	0	0	0	0
0	a05	1	5	tree without chickens	nd	nd	nd	nd	nd	nd	nd	nd	nd	nd	nd	nd	nd	nd	nd	nd	nd	nd	nd	nd	nd	nd	nd	nd
0	a05	1	5	chicken house	nd	nd	nd	nd	nd	nd	nd	nd	nd	nd	nd	nd	nd	nd	nd	nd	nd	nd	nd	nd	nd	nd	nd	nd
0	a05	1	5	latrine	nd	nd	nd	nd	nd	nd	nd	nd	nd	nd	nd	nd	nd	nd	nd	nd	nd	nd	nd	nd	nd	nd	nd	nd
0	a05	1	5	chicken coop	0	0	0	0	0	0	0	0	0	0	0	0	0	0	0	0	0	0	0	0	0	0	0	0
0	a05	1	5	cow corral	0	0	0	0	0	0	0	0	0	0	0	0	0	0	0	0	0	0	0	0	0	0	0	0
0	a05	1	5	chicken tree	0	0	0	0	0	0	0	0	0	0	0	0	0	0	0	0	0	0	0	0	0	0	0	0
0	a06	1	6	domicile	0	0	0	0	0	0	0	0	0	0	0	0	0	0	0	0	0	0	0	0	0	0	0	0
0	a06	1	6	oven	nd	nd	nd	nd	nd	nd	nd	nd	nd	nd	nd	nd	nd	nd	nd	nd	nd	nd	nd	nd	nd	nd	nd	nd
0	a06	1	6	chicken tree	0	0	0	0	0	0	0	0	0	0	0	0	0	0	0	0	0	0	0	0	0	0	0	0
0	a06	1	6	tree without chickens	nd	nd	nd	nd	nd	nd	nd	nd	nd	nd	nd	nd	nd	nd	nd	nd	nd	nd	nd	nd	nd	nd	nd	nd
0	a06	1	6	tree without chickens	nd	nd	nd	nd	nd	nd	nd	nd	nd	nd	nd	nd	nd	nd	nd	nd	nd	nd	nd	nd	nd	nd	nd	nd
0	a06	1	6	chicken tree	nd	nd	nd	nd	nd	nd	nd	nd	nd	nd	nd	nd	nd	nd	nd	nd	nd	nd	nd	nd	nd	nd	nd	nd
0	a06	1	6	pig corral	nd	nd	nd	nd	nd	nd	nd	nd	nd	nd	nd	nd	nd	nd	nd	nd	nd	nd	nd	nd	nd	nd	nd	nd
0	a06	1	6	latrine	0	0	0	0	0	0	0	0	0	0	0	0	0	0	0	0	0	0	0	0	0	0	0	0
0	a06	1	6	storeroom	nd	nd	nd	nd	nd	nd	nd	nd	nd	nd	nd	nd	nd	nd	nd	nd	nd	nd	nd	nd	nd	nd	nd	nd
0	a06	1	6	kitchen	0	0	0	0	0	0	0	0	0	0	0	0	0	0	0	0	0	0	0	0	1	0	0	1
0	a08	1	8	domicile	0	0	0	0	0	0	0	0	0	0	0	0	0	0	0	0	0	0	0	0	0	0	0	0
0	a08	1	8	oven	nd	nd	nd	nd	nd	nd	nd	nd	nd	nd	nd	nd	nd	nd	nd	nd	nd	nd	nd	nd	nd	nd	nd	nd
0	a08	1	8	storeroom	nd	nd	nd	nd	nd	nd	nd	nd	nd	nd	nd	nd	nd	nd	nd	nd	nd	nd	nd	nd	nd	nd	nd	nd
0	a08	1	8	chicken tree	0	0	0	0	0	0	0	0	0	0	0	0	0	0	0	0	0	0	0	0	0	0	0	0
0	a08	1	8	storeroom	nd	nd	nd	nd	nd	nd	nd	nd	nd	nd	nd	nd	nd	nd	nd	nd	nd	nd	nd	nd	nd	nd	nd	nd
0	a08	1	8	latrine	0	0	0	0	0	0	0	0	0	0	0	0	0	0	0	0	0	0	0	0	0	0	0	0
0	a08	1	8	piled materials	nd	nd	nd	nd	nd	nd	nd	nd	nd	nd	nd	nd	nd	nd	nd	nd	nd	nd	nd	nd	nd	nd	nd	nd
0	a08	1	8	open shed	nd	nd	nd	nd	nd	nd	nd	nd	nd	nd	nd	nd	nd	nd	nd	nd	nd	nd	nd	nd	nd	nd	nd	nd
0	a08	1	8	kitchen	0	0	0	0	0	0	0	0	0	0	0	0	0	0	0	0	0	0	0	0	0	0	0	0
0	a09	1	9	domicile	0	0	0	0	0	0	0	0	0	0	0	0	0	0	0	0	0	0	0	0	0	0	0	0
0	a10	1	10	domicile	0	0	0	0	0	0	0	0	0	0	0	0	0	0	0	0	0	0	0	0	0	0	0	0
0	a10	1	10	latrine	0	0	0	0	0	0	0	0	0	0	0	0	0	0	0	0	0	0	0	0	0	0	0	0
0	a10	1	10	oven	nd	nd	nd	nd	nd	nd	nd	nd	nd	nd	nd	nd	nd	nd	nd	nd	nd	nd	nd	nd	nd	nd	nd	nd
0	a10	1	10	chicken tree	0	0	0	0	0	0	0	0	0	0	0	0	0	0	0	0	0	0	0	0	0	0	5	5
0	a10	1	10	chicken coop	nd	nd	nd	nd	nd	nd	nd	nd	nd	nd	nd	nd	nd	nd	nd	nd	nd	nd	nd	nd	nd	nd	nd	nd
0	a10	1	10	chicken tree	nd	nd	nd	nd	nd	nd	nd	nd	nd	nd	nd	nd	nd	nd	nd	nd	nd	nd	nd	nd	nd	nd	nd	nd
0	a10	1	10	nest	nd	nd	nd	nd	nd	nd	nd	nd	nd	nd	nd	nd	nd	nd	nd	nd	nd	nd	nd	nd	nd	nd	nd	nd
0	a10	1	10	nest	nd	nd	nd	nd	nd	nd	nd	nd	nd	nd	nd	nd	nd	nd	nd	nd	nd	nd	nd	nd	nd	nd	nd	nd
0	a100	1	100	domicile	0	0	0	0	0	0	0	0	0	0	0	0	0	0	0	0	0	0	0	0	0	0	0	0
0	a100	1	100	tree without chickens	nd	nd	nd	nd	nd	nd	nd	nd	nd	nd	nd	nd	nd	nd	nd	nd	nd	nd	nd	nd	nd	nd	nd	nd
0	a100	1	100	pig corral	nd	nd	nd	nd	nd	nd	nd	nd	nd	nd	nd	nd	nd	nd	nd	nd	nd	nd	nd	nd	nd	nd	nd	nd
0	a100	1	100	oven	nd	nd	nd	nd	nd	nd	nd	nd	nd	nd	nd	nd	nd	nd	nd	nd	nd	nd	nd	nd	nd	nd	nd	nd
0	a100	1	100	latrine	nd	nd	nd	nd	nd	nd	nd	nd	nd	nd	nd	nd	nd	nd	nd	nd	nd	nd	nd	nd	nd	nd	nd	nd
0	a100	1	100	chicken house	nd	nd	nd	nd	nd	nd	nd	nd	nd	nd	nd	nd	nd	nd	nd	nd	nd	nd	nd	nd	nd	nd	nd	nd
0	a100	1	100	cow corral	0	0	0	0	0	0	0	0	0	0	0	0	0	0	0	0	0	0	0	0	0	0	0	0
0	a100	1	100	chicken coop	0	0	0	0	0	1	0	1	0	0	0	0	0	0	0	0	0	0	0	0	0	0	0	0
0	a100	1	100	tree without chickens	nd	nd	nd	nd	nd	nd	nd	nd	nd	nd	nd	nd	nd	nd	nd	nd	nd	nd	nd	nd	nd	nd	nd	nd
0	a100	1	100	storeroom	nd	nd	nd	nd	nd	nd	nd	nd	nd	nd	nd	nd	nd	nd	nd	nd	nd	nd	nd	nd	nd	nd	nd	nd
0	a100	1	100	pig corral	0	0	0	0	0	0	0	0	0	0	0	0	0	0	0	0	0	0	0	0	0	0	0	0
0	a100	1	100	goat or sheep corral	0	2	1	0	0	0	0	3	0	0	0	0	0	0	0	0	0	0	0	0	0	0	0	0
0	a101	1	101	domicile	0	0	0	0	0	0	0	0	0	0	0	0	0	0	0	0	0	0	0	0	0	0	0	0
0	a101	1	101	chicken tree	nd	nd	nd	nd	nd	nd	nd	nd	nd	nd	nd	nd	nd	nd	nd	nd	nd	nd	nd	nd	nd	nd	nd	nd
0	a101	1	101	pig corral	nd	nd	nd	nd	nd	nd	nd	nd	nd	nd	nd	nd	nd	nd	nd	nd	nd	nd	nd	nd	nd	nd	nd	nd
0	a101	1	101	orchard fence	nd	nd	nd	nd	nd	nd	nd	nd	nd	nd	nd	nd	nd	nd	nd	nd	nd	nd	nd	nd	nd	nd	nd	nd
0	a101	1	101	storeroom	nd	nd	nd	nd	nd	nd	nd	nd	nd	nd	nd	nd	nd	nd	nd	nd	nd	nd	nd	nd	nd	nd	nd	nd
0	a101	1	101	pig corral	nd	nd	nd	nd	nd	nd	nd	nd	nd	nd	nd	nd	nd	nd	nd	nd	nd	nd	nd	nd	nd	nd	nd	nd
0	a101	1	101	storeroom	nd	nd	nd	nd	nd	nd	nd	nd	nd	nd	nd	nd	nd	nd	nd	nd	nd	nd	nd	nd	nd	nd	nd	nd
0	a101	1	101	open shed	0	0	0	0	0	0	0	0	0	0	0	0	0	0	0	0	0	0	0	0	0	0	0	0
0	a102	1	102	domicile	0	0	0	0	0	0	0	0	0	0	0	0	0	0	0	0	0	0	0	0	0	0	0	0
0	a102	1	102	cow corral	nd	nd	nd	nd	nd	nd	nd	nd	nd	nd	nd	nd	nd	nd	nd	nd	nd	nd	nd	nd	nd	nd	nd	nd
0	a102	1	102	chicken coop	0	0	0	0	0	0	0	0	0	0	0	0	0	0	0	0	0	0	0	0	0	0	0	0
0	a102	1	102	chicken house	nd	nd	nd	nd	nd	nd	nd	nd	nd	nd	nd	nd	nd	nd	nd	nd	nd	nd	nd	nd	nd	nd	nd	nd
0	a102	1	102	goat or sheep corral	nd	nd	nd	nd	nd	nd	nd	nd	nd	nd	nd	nd	nd	nd	nd	nd	nd	nd	nd	nd	nd	nd	nd	nd
0	a102	1	102	goat or sheep corral	nd	nd	nd	nd	nd	nd	nd	nd	nd	nd	nd	nd	nd	nd	nd	nd	nd	nd	nd	nd	nd	nd	nd	nd
0	a102	1	102	chicken tree	0	0	0	0	0	0	0	0	0	0	0	0	0	0	0	0	0	0	0	1	0	0	0	1
0	a102	1	102	latrine	0	0	0	0	0	0	0	0	0	0	0	0	0	0	0	0	0	0	0	0	0	0	0	0
0	a102	1	102	tree without chickens	nd	nd	nd	nd	nd	nd	nd	nd	nd	nd	nd	nd	nd	nd	nd	nd	nd	nd	nd	nd	nd	nd	nd	nd
0	a102	1	102	tree without chickens	nd	nd	nd	nd	nd	nd	nd	nd	nd	nd	nd	nd	nd	nd	nd	nd	nd	nd	nd	nd	nd	nd	nd	nd
0	a102	1	102	open shed	0	0	0	0	0	0	0	0	0	0	0	0	0	0	0	0	0	0	0	0	0	0	0	0
0	a102	1	102	pig corral	nd	nd	nd	nd	nd	nd	nd	nd	nd	nd	nd	nd	nd	nd	nd	nd	nd	nd	nd	nd	nd	nd	nd	nd
0	a102b	1	200	domicile	0	0	0	0	0	0	0	0	0	0	0	0	0	0	0	0	0	0	0	0	0	0	0	0
0	a102b	1	200	chicken tree	0	0	0	0	0	0	0	0	0	0	0	0	0	0	0	0	0	0	0	0	0	0	0	0
0	a102b	1	200	latrine	0	0	0	0	0	0	0	0	0	0	0	0	0	0	0	0	0	0	0	0	0	0	0	0
0	a103b	1	103	domicile	0	0	0	0	0	0	0	0	0	0	0	0	0	0	0	0	0	0	0	0	0	0	0	0
0	a103b	1	103	piled materials	nd	nd	nd	nd	nd	nd	nd	nd	nd	nd	nd	nd	nd	nd	nd	nd	nd	nd	nd	nd	nd	nd	nd	nd
0	a103b	1	103	piled materials	nd	nd	nd	nd	nd	nd	nd	nd	nd	nd	nd	nd	nd	nd	nd	nd	nd	nd	nd	nd	nd	nd	nd	nd
0	a103b	1	103	chicken house	nd	nd	nd	nd	nd	nd	nd	nd	nd	nd	nd	nd	nd	nd	nd	nd	nd	nd	nd	nd	nd	nd	nd	nd
0	a103b	1	103	goat or sheep corral	nd	nd	nd	nd	nd	nd	nd	nd	nd	nd	nd	nd	nd	nd	nd	nd	nd	nd	nd	nd	nd	nd	nd	nd
0	a103b	1	103	goat or sheep corral	nd	nd	nd	nd	nd	nd	nd	nd	nd	nd	nd	nd	nd	nd	nd	nd	nd	nd	nd	nd	nd	nd	nd	nd
0	a103b	1	103	chicken tree	0	0	0	0	0	0	0	0	0	0	0	0	0	0	0	0	0	0	0	0	0	0	0	0
0	a103b	1	103	latrine	nd	nd	nd	nd	nd	nd	nd	nd	nd	nd	nd	nd	nd	nd	nd	nd	nd	nd	nd	nd	nd	nd	nd	nd
0	a103b	1	103	latrine	0	0	0	0	0	0	0	0	0	0	0	0	0	0	0	0	0	0	0	0	0	0	0	0
0	a103b	1	103	chicken tree	nd	nd	nd	nd	nd	nd	nd	nd	nd	nd	nd	nd	nd	nd	nd	nd	nd	nd	nd	nd	nd	nd	nd	nd
0	a103b	1	103	chicken tree	nd	nd	nd	nd	nd	nd	nd	nd	nd	nd	nd	nd	nd	nd	nd	nd	nd	nd	nd	nd	nd	nd	nd	nd
0	a103b	1	103	pig corral	nd	nd	nd	nd	nd	nd	nd	nd	nd	nd	nd	nd	nd	nd	nd	nd	nd	nd	nd	nd	nd	nd	nd	nd
0	a103b	1	103	chicken tree	nd	nd	nd	nd	nd	nd	nd	nd	nd	nd	nd	nd	nd	nd	nd	nd	nd	nd	nd	nd	nd	nd	nd	nd
0	a103b	1	103	storeroom	nd	nd	nd	nd	nd	nd	nd	nd	nd	nd	nd	nd	nd	nd	nd	nd	nd	nd	nd	nd	nd	nd	nd	nd
0	a103b	1	103	goat or sheep corral	0	0	0	0	0	0	0	0	0	0	0	0	0	0	0	0	0	0	0	0	0	0	0	0
0	a103	1	201	domicile	0	0	0	0	0	0	0	0	0	0	0	0	0	0	0	0	0	0	0	0	0	0	0	0
0	a104	1	104	domicile	0	0	0	0	0	0	0	0	0	0	0	0	0	0	0	0	0	0	0	0	0	0	0	0
0	a104	1	104	oven	0	0	0	0	0	0	0	0	0	0	0	0	0	0	0	0	0	0	0	0	0	0	0	0
0	a104	1	104	goat or sheep corral	nd	nd	nd	nd	nd	nd	nd	nd	nd	nd	nd	nd	nd	nd	nd	nd	nd	nd	nd	nd	nd	nd	nd	nd
0	a104	1	104	goat or sheep corral	nd	nd	nd	nd	nd	nd	nd	nd	nd	nd	nd	nd	nd	nd	nd	nd	nd	nd	nd	nd	nd	nd	nd	nd
0	a104	1	104	piled materials	nd	nd	nd	nd	nd	nd	nd	nd	nd	nd	nd	nd	nd	nd	nd	nd	nd	nd	nd	nd	nd	nd	nd	nd
0	a104	1	104	chicken house	nd	nd	nd	nd	nd	nd	nd	nd	nd	nd	nd	nd	nd	nd	nd	nd	nd	nd	nd	nd	nd	nd	nd	nd
0	a104	1	104	chicken coop	0	0	0	0	0	0	0	0	0	0	0	0	0	0	0	0	0	0	0	0	0	0	0	0
0	a104	1	104	piled materials	nd	nd	nd	nd	nd	nd	nd	nd	nd	nd	nd	nd	nd	nd	nd	nd	nd	nd	nd	nd	nd	nd	nd	nd
0	a104	1	104	chicken tree	0	0	0	0	0	0	0	0	0	0	0	0	0	0	0	0	0	0	0	0	0	0	2	2
0	a104	1	104	tree without chickens	nd	nd	nd	nd	nd	nd	nd	nd	nd	nd	nd	nd	nd	nd	nd	nd	nd	nd	nd	nd	nd	nd	nd	nd
0	a104	1	104	piled materials	nd	nd	nd	nd	nd	nd	nd	nd	nd	nd	nd	nd	nd	nd	nd	nd	nd	nd	nd	nd	nd	nd	nd	nd
0	a104	1	104	latrine	0	0	0	0	0	0	0	0	0	0	0	0	0	0	0	0	0	0	0	0	0	0	0	0
0	a104	1	104	pig corral	nd	nd	nd	nd	nd	nd	nd	nd	nd	nd	nd	nd	nd	nd	nd	nd	nd	nd	nd	nd	nd	nd	nd	nd
0	a104	1	104	storeroom	0	0	0	0	0	0	0	0	0	0	0	0	0	0	0	0	0	0	0	0	0	0	0	0
0	a104	1	104	goat or sheep corral	0	0	0	0	0	0	0	0	0	0	0	0	0	0	0	0	0	0	0	0	0	0	0	0
0	a104	1	104	pig corral	nd	nd	nd	nd	nd	nd	nd	nd	nd	nd	nd	nd	nd	nd	nd	nd	nd	nd	nd	nd	nd	nd	nd	nd
0	a105	1	105	domicile	0	0	0	0	0	0	0	0	0	0	0	0	0	0	0	0	0	0	0	0	0	0	0	0
0	a105	1	105	chicken house	nd	nd	nd	nd	nd	nd	nd	nd	nd	nd	nd	nd	nd	nd	nd	nd	nd	nd	nd	nd	nd	nd	nd	nd
0	a105	1	105	nest	nd	nd	nd	nd	nd	nd	nd	nd	nd	nd	nd	nd	nd	nd	nd	nd	nd	nd	nd	nd	nd	nd	nd	nd
0	a105	1	105	oven	0	6	9	7	3	4	3	32	0	0	0	0	0	0	0	0	0	0	0	0	0	0	0	0
0	a105	1	105	pig corral	nd	nd	nd	nd	nd	nd	nd	nd	nd	nd	nd	nd	nd	nd	nd	nd	nd	nd	nd	nd	nd	nd	nd	nd
0	a105	1	105	chicken tree	nd	nd	nd	nd	nd	nd	nd	nd	nd	nd	nd	nd	nd	nd	nd	nd	nd	nd	nd	nd	nd	nd	nd	nd
0	a105	1	105	tree without chickens	nd	nd	nd	nd	nd	nd	nd	nd	nd	nd	nd	nd	nd	nd	nd	nd	nd	nd	nd	nd	nd	nd	nd	nd
0	a105	1	105	chicken tree	nd	nd	nd	nd	nd	nd	nd	nd	nd	nd	nd	nd	nd	nd	nd	nd	nd	nd	nd	nd	nd	nd	nd	nd
0	a105	1	105	chicken tree	0	0	0	0	0	0	0	0	0	0	0	0	0	0	0	0	0	0	0	0	1	0	1	2
0	a105	1	105	piled materials	nd	nd	nd	nd	nd	nd	nd	nd	nd	nd	nd	nd	nd	nd	nd	nd	nd	nd	nd	nd	nd	nd	nd	nd
0	a105	1	105	piled materials	nd	nd	nd	nd	nd	nd	nd	nd	nd	nd	nd	nd	nd	nd	nd	nd	nd	nd	nd	nd	nd	nd	nd	nd
0	a105	1	105	goat or sheep corral	0	4	5	0	8	2	7	26	0	0	0	0	0	0	0	0	0	0	0	0	0	0	0	0
0	a105	1	105	latrine	0	0	0	0	0	0	0	0	0	0	0	0	0	0	0	0	0	0	0	0	0	0	0	0
0	a105	1	105	chicken coop	nd	nd	nd	nd	nd	nd	nd	nd	nd	nd	nd	nd	nd	nd	nd	nd	nd	nd	nd	nd	nd	nd	nd	nd
0	a105	1	105	pig corral	0	0	0	0	0	0	0	0	0	0	0	0	0	0	0	0	0	0	0	0	2	1	0	3
0	a106	1	106	domicile	0	0	0	0	0	0	0	0	0	0	0	0	0	0	0	0	0	0	0	0	0	0	0	0
0	a106	1	106	orchard fence	nd	nd	nd	nd	nd	nd	nd	nd	nd	nd	nd	nd	nd	nd	nd	nd	nd	nd	nd	nd	nd	nd	nd	nd
0	a106	1	106	orchard fence	nd	nd	nd	nd	nd	nd	nd	nd	nd	nd	nd	nd	nd	nd	nd	nd	nd	nd	nd	nd	nd	nd	nd	nd
0	a106	1	106	oven	nd	nd	nd	nd	nd	nd	nd	nd	nd	nd	nd	nd	nd	nd	nd	nd	nd	nd	nd	nd	nd	nd	nd	nd
0	a106	1	106	piled materials	nd	nd	nd	nd	nd	nd	nd	nd	nd	nd	nd	nd	nd	nd	nd	nd	nd	nd	nd	nd	nd	nd	nd	nd
0	a106	1	106	piled materials	nd	nd	nd	nd	nd	nd	nd	nd	nd	nd	nd	nd	nd	nd	nd	nd	nd	nd	nd	nd	nd	nd	nd	nd
0	a106	1	106	kitchen	nd	nd	nd	nd	nd	nd	nd	nd	nd	nd	nd	nd	nd	nd	nd	nd	nd	nd	nd	nd	nd	nd	nd	nd
0	a106	1	106	oven	0	0	0	0	0	0	0	0	0	0	0	0	0	0	0	0	0	0	0	0	0	0	0	0
0	a106	1	106	tree without chickens	nd	nd	nd	nd	nd	nd	nd	nd	nd	nd	nd	nd	nd	nd	nd	nd	nd	nd	nd	nd	nd	nd	nd	nd
0	a106	1	106	chicken tree	0	0	0	0	0	0	0	0	0	0	0	0	0	0	0	0	0	0	0	0	0	0	0	0
0	a106	1	106	latrine	0	0	0	0	0	0	0	0	0	0	0	0	0	0	0	0	0	0	0	0	0	0	0	0
0	a106	1	106	pig corral	0	0	0	0	0	0	0	0	0	0	0	0	0	0	0	0	0	0	0	0	0	0	0	0
0	a107	1	107	domicile	0	0	0	0	0	0	0	0	0	0	0	0	0	0	0	0	0	0	0	0	0	0	0	0
0	a107	1	107	pig corral	0	0	0	0	0	0	0	0	0	0	0	0	0	0	0	0	0	0	0	0	0	0	0	0
0	a107	1	107	orchard fence	nd	nd	nd	nd	nd	nd	nd	nd	nd	nd	nd	nd	nd	nd	nd	nd	nd	nd	nd	nd	nd	nd	nd	nd
0	a107	1	107	piled materials	nd	nd	nd	nd	nd	nd	nd	nd	nd	nd	nd	nd	nd	nd	nd	nd	nd	nd	nd	nd	nd	nd	nd	nd
0	a107	1	107	chicken coop	0	0	0	0	0	0	0	0	0	0	0	0	0	0	0	0	0	0	0	0	0	0	0	0
0	a107	1	107	open shed	0	0	0	0	0	0	0	0	0	0	0	0	0	0	0	0	0	0	0	0	0	0	0	0
0	a107	1	107	oven	nd	nd	nd	nd	nd	nd	nd	nd	nd	nd	nd	nd	nd	nd	nd	nd	nd	nd	nd	nd	nd	nd	nd	nd
0	a107	1	107	chicken tree	0	0	0	0	0	0	0	0	0	0	0	0	0	0	0	0	0	0	0	0	0	0	0	0
0	a107	1	107	chicken house	nd	nd	nd	nd	nd	nd	nd	nd	nd	nd	nd	nd	nd	nd	nd	nd	nd	nd	nd	nd	nd	nd	nd	nd
0	a107	1	107	chicken tree	nd	nd	nd	nd	nd	nd	nd	nd	nd	nd	nd	nd	nd	nd	nd	nd	nd	nd	nd	nd	nd	nd	nd	nd
0	a107	1	107	chicken house	nd	nd	nd	nd	nd	nd	nd	nd	nd	nd	nd	nd	nd	nd	nd	nd	nd	nd	nd	nd	nd	nd	nd	nd
0	a107	1	107	other	nd	nd	nd	nd	nd	nd	nd	nd	nd	nd	nd	nd	nd	nd	nd	nd	nd	nd	nd	nd	nd	nd	nd	nd
0	a107	1	107	latrine	0	0	0	0	0	0	0	0	0	0	0	0	0	0	0	0	0	0	0	0	0	0	0	0
0	a107	1	107	nest	nd	nd	nd	nd	nd	nd	nd	nd	nd	nd	nd	nd	nd	nd	nd	nd	nd	nd	nd	nd	nd	nd	nd	nd
0	a108	1	108	domicile	0	0	0	0	0	0	0	0	0	0	0	0	0	0	0	0	0	0	0	0	0	0	0	0
0	a108	1	108	chicken tree	0	0	0	0	0	0	0	0	0	0	0	0	0	0	0	0	0	0	0	0	0	0	1	1
0	a108	1	108	pig corral	nd	nd	nd	nd	nd	nd	nd	nd	nd	nd	nd	nd	nd	nd	nd	nd	nd	nd	nd	nd	nd	nd	nd	nd
0	a108	1	108	piled materials	nd	nd	nd	nd	nd	nd	nd	nd	nd	nd	nd	nd	nd	nd	nd	nd	nd	nd	nd	nd	nd	nd	nd	nd
0	a108	1	108	tree without chickens	nd	nd	nd	nd	nd	nd	nd	nd	nd	nd	nd	nd	nd	nd	nd	nd	nd	nd	nd	nd	nd	nd	nd	nd
0	a108	1	108	piled materials	nd	nd	nd	nd	nd	nd	nd	nd	nd	nd	nd	nd	nd	nd	nd	nd	nd	nd	nd	nd	nd	nd	nd	nd
0	a108	1	108	tree without chickens	nd	nd	nd	nd	nd	nd	nd	nd	nd	nd	nd	nd	nd	nd	nd	nd	nd	nd	nd	nd	nd	nd	nd	nd
0	a108	1	108	oven	0	0	0	0	0	0	0	0	0	0	0	0	0	0	0	0	0	0	0	0	0	0	0	0
0	a109	1	109	domicile	0	0	0	0	0	0	0	0	0	0	0	0	0	0	0	0	0	0	0	0	0	0	0	0
0	a109	1	109	cow corral	0	0	0	0	0	0	0	0	0	0	0	0	0	0	0	0	0	0	0	0	0	0	0	0
0	a109	1	109	pig corral	0	0	0	0	0	1	0	1	0	0	0	0	0	0	0	0	0	0	0	0	0	0	0	0
0	a109	1	109	kitchen	0	0	0	0	0	0	0	0	0	0	0	0	0	0	0	0	0	0	0	0	0	0	0	0
0	a109	1	109	chicken tree	0	0	0	0	0	0	0	0	0	0	0	0	0	0	0	0	0	0	0	0	0	0	0	0
0	a109	1	109	chicken tree	nd	nd	nd	nd	nd	nd	nd	nd	nd	nd	nd	nd	nd	nd	nd	nd	nd	nd	nd	nd	nd	nd	nd	nd
0	a109	1	109	chicken tree	nd	nd	nd	nd	nd	nd	nd	nd	nd	nd	nd	nd	nd	nd	nd	nd	nd	nd	nd	nd	nd	nd	nd	nd
0	a109	1	109	piled materials	nd	nd	nd	nd	nd	nd	nd	nd	nd	nd	nd	nd	nd	nd	nd	nd	nd	nd	nd	nd	nd	nd	nd	nd
0	a109	1	109	storeroom	nd	nd	nd	nd	nd	nd	nd	nd	nd	nd	nd	nd	nd	nd	nd	nd	nd	nd	nd	nd	nd	nd	nd	nd
0	a109	1	109	piled materials	nd	nd	nd	nd	nd	nd	nd	nd	nd	nd	nd	nd	nd	nd	nd	nd	nd	nd	nd	nd	nd	nd	nd	nd
0	a109	1	109	tree without chickens	nd	nd	nd	nd	nd	nd	nd	nd	nd	nd	nd	nd	nd	nd	nd	nd	nd	nd	nd	nd	nd	nd	nd	nd
0	a109	1	109	other	nd	nd	nd	nd	nd	nd	nd	nd	nd	nd	nd	nd	nd	nd	nd	nd	nd	nd	nd	nd	nd	nd	nd	nd
0	a109	1	109	latrine	0	0	0	0	0	0	0	0	0	0	0	0	0	0	0	0	0	0	0	0	0	0	0	0
0	a109	1	109	goat or sheep corral	0	0	0	0	0	1	1	2	0	0	0	0	0	0	0	0	0	0	0	0	0	0	0	0
0	a11	1	11	domicile	0	0	0	0	0	0	0	0	0	0	0	0	0	0	0	0	0	0	0	0	0	0	0	0
0	a11	1	11	goat or sheep corral	nd	nd	nd	nd	nd	nd	nd	nd	nd	nd	nd	nd	nd	nd	nd	nd	nd	nd	nd	nd	nd	nd	nd	nd
0	a11	1	11	chicken tree	nd	nd	nd	nd	nd	nd	nd	nd	nd	nd	nd	nd	nd	nd	nd	nd	nd	nd	nd	nd	nd	nd	nd	nd
0	a11	1	11	piled materials	nd	nd	nd	nd	nd	nd	nd	nd	nd	nd	nd	nd	nd	nd	nd	nd	nd	nd	nd	nd	nd	nd	nd	nd
0	a11	1	11	piled materials	nd	nd	nd	nd	nd	nd	nd	nd	nd	nd	nd	nd	nd	nd	nd	nd	nd	nd	nd	nd	nd	nd	nd	nd
0	a11	1	11	goat or sheep corral	nd	nd	nd	nd	nd	nd	nd	nd	nd	nd	nd	nd	nd	nd	nd	nd	nd	nd	nd	nd	nd	nd	nd	nd
0	a11	1	11	chicken tree	0	0	0	0	0	0	0	0	0	0	0	0	0	0	0	0	0	0	0	0	0	0	0	0
0	a11	1	11	chicken coop	0	0	0	0	0	0	0	0	0	0	0	0	0	0	0	0	0	0	0	0	0	0	0	0
0	a110	1	110	domicile	0	0	0	0	0	0	0	0	0	0	0	0	0	0	0	0	0	0	0	0	0	0	0	0
0	a110	1	110	piled materials	nd	nd	nd	nd	nd	nd	nd	nd	nd	nd	nd	nd	nd	nd	nd	nd	nd	nd	nd	nd	nd	nd	nd	nd
0	a110	1	110	piled materials	nd	nd	nd	nd	nd	nd	nd	nd	nd	nd	nd	nd	nd	nd	nd	nd	nd	nd	nd	nd	nd	nd	nd	nd
0	a110	1	110	storeroom	nd	nd	nd	nd	nd	nd	nd	nd	nd	nd	nd	nd	nd	nd	nd	nd	nd	nd	nd	nd	nd	nd	nd	nd
0	a110	1	110	storeroom	0	0	0	0	0	0	0	0	0	0	0	0	0	0	0	0	0	0	0	0	0	0	0	0
0	a110	1	110	cow corral	0	0	0	0	0	0	0	0	0	0	0	0	0	0	0	0	0	0	0	0	0	0	0	0
0	a110	1	110	pig corral	nd	nd	nd	nd	nd	nd	nd	nd	nd	nd	nd	nd	nd	nd	nd	nd	nd	nd	nd	nd	nd	nd	nd	nd
0	a110	1	110	pig corral	0	0	0	0	0	0	0	0	0	0	0	0	0	0	0	0	0	0	0	0	0	0	0	0
0	a110	1	110	storeroom	nd	nd	nd	nd	nd	nd	nd	nd	nd	nd	nd	nd	nd	nd	nd	nd	nd	nd	nd	nd	nd	nd	nd	nd
0	a110	1	110	chicken tree	nd	nd	nd	nd	nd	nd	nd	nd	nd	nd	nd	nd	nd	nd	nd	nd	nd	nd	nd	nd	nd	nd	nd	nd
0	a110	1	110	open shed	0	0	0	0	0	0	0	0	0	0	0	0	0	0	0	0	0	0	0	0	0	0	0	0
0	a110	1	110	chicken coop	nd	nd	nd	nd	nd	nd	nd	nd	nd	nd	nd	nd	nd	nd	nd	nd	nd	nd	nd	nd	nd	nd	nd	nd
0	a110	1	110	chicken coop	0	0	1	1	0	0	2	4	0	0	0	0	0	0	0	0	0	0	0	0	0	1	3	4
0	a110	1	110	chicken tree	nd	nd	nd	nd	nd	nd	nd	nd	nd	nd	nd	nd	nd	nd	nd	nd	nd	nd	nd	nd	nd	nd	nd	nd
0	a110	1	110	chicken tree	nd	nd	nd	nd	nd	nd	nd	nd	nd	nd	nd	nd	nd	nd	nd	nd	nd	nd	nd	nd	nd	nd	nd	nd
0	a110	1	110	tree without chickens	nd	nd	nd	nd	nd	nd	nd	nd	nd	nd	nd	nd	nd	nd	nd	nd	nd	nd	nd	nd	nd	nd	nd	nd
0	a110	1	110	tree without chickens	nd	nd	nd	nd	nd	nd	nd	nd	nd	nd	nd	nd	nd	nd	nd	nd	nd	nd	nd	nd	nd	nd	nd	nd
0	a110	1	110	tree without chickens	nd	nd	nd	nd	nd	nd	nd	nd	nd	nd	nd	nd	nd	nd	nd	nd	nd	nd	nd	nd	nd	nd	nd	nd
0	a110	1	110	tree without chickens	nd	nd	nd	nd	nd	nd	nd	nd	nd	nd	nd	nd	nd	nd	nd	nd	nd	nd	nd	nd	nd	nd	nd	nd
0	a110	1	110	tree without chickens	nd	nd	nd	nd	nd	nd	nd	nd	nd	nd	nd	nd	nd	nd	nd	nd	nd	nd	nd	nd	nd	nd	nd	nd
0	a110	1	110	tree without chickens	1	0	0	0	0	0	1	2	0	0	0	0	0	0	0	0	0	0	0	0	0	0	0	0
0	a112	1	112	domicile	nd	nd	nd	nd	nd	nd	nd	nd	nd	nd	nd	nd	nd	nd	nd	nd	nd	nd	nd	nd	nd	nd	nd	nd
0	a112	1	112	chicken tree	nd	nd	nd	nd	nd	nd	nd	nd	nd	nd	nd	nd	nd	nd	nd	nd	nd	nd	nd	nd	nd	nd	nd	nd
0	a112	1	112	chicken tree	nd	nd	nd	nd	nd	nd	nd	nd	nd	nd	nd	nd	nd	nd	nd	nd	nd	nd	nd	nd	nd	nd	nd	nd
0	a112	1	112	chicken house	nd	nd	nd	nd	nd	nd	nd	nd	nd	nd	nd	nd	nd	nd	nd	nd	nd	nd	nd	nd	nd	nd	nd	nd
0	a112	1	112	storeroom	nd	nd	nd	nd	nd	nd	nd	nd	nd	nd	nd	nd	nd	nd	nd	nd	nd	nd	nd	nd	nd	nd	nd	nd
0	a112	1	112	pig corral	nd	nd	nd	nd	nd	nd	nd	nd	nd	nd	nd	nd	nd	nd	nd	nd	nd	nd	nd	nd	nd	nd	nd	nd
0	a112ex	1	202	domicile	0	0	0	0	0	0	0	0	0	0	0	0	0	0	0	0	0	0	0	0	0	0	0	0
0	a112ex	1	202	chicken tree	nd	nd	nd	nd	nd	nd	nd	nd	nd	nd	nd	nd	nd	nd	nd	nd	nd	nd	nd	nd	nd	nd	nd	nd
0	a112ex	1	202	chicken tree	0	0	0	0	0	0	0	0	0	0	0	0	0	0	0	0	0	0	0	0	0	0	1	1
0	a112ex	1	202	pig corral	0	0	0	0	0	0	0	0	0	0	0	0	0	0	0	0	0	0	0	0	0	0	0	0
0	a112ex	1	202	piled materials	nd	nd	nd	nd	nd	nd	nd	nd	nd	nd	nd	nd	nd	nd	nd	nd	nd	nd	nd	nd	nd	nd	nd	nd
0	a112ex	1	202	piled materials	nd	nd	nd	nd	nd	nd	nd	nd	nd	nd	nd	nd	nd	nd	nd	nd	nd	nd	nd	nd	nd	nd	nd	nd
0	a112ex	1	202	piled materials	nd	nd	nd	nd	nd	nd	nd	nd	nd	nd	nd	nd	nd	nd	nd	nd	nd	nd	nd	nd	nd	nd	nd	nd
0	a112ex	1	202	chicken house	nd	nd	nd	nd	nd	nd	nd	nd	nd	nd	nd	nd	nd	nd	nd	nd	nd	nd	nd	nd	nd	nd	nd	nd
0	a112ex	1	202	piled materials	nd	nd	nd	nd	nd	nd	nd	nd	nd	nd	nd	nd	nd	nd	nd	nd	nd	nd	nd	nd	nd	nd	nd	nd
0	a112ex	1	202	latrine	0	0	0	0	0	0	0	0	0	0	0	0	0	0	0	0	0	0	0	0	0	0	0	0
0	a112ex	1	202	goat or sheep corral	0	0	0	0	0	0	0	0	0	0	0	0	0	0	0	0	0	0	0	0	0	0	0	0
0	a113	1	113	domicile	0	0	0	0	0	0	0	0	0	0	0	0	0	0	0	0	0	0	0	0	0	0	0	0
0	a113	1	113	chicken house	nd	nd	nd	nd	nd	nd	nd	nd	nd	nd	nd	nd	nd	nd	nd	nd	nd	nd	nd	nd	nd	nd	nd	nd
0	a113	1	113	piled materials	nd	nd	nd	nd	nd	nd	nd	nd	nd	nd	nd	nd	nd	nd	nd	nd	nd	nd	nd	nd	nd	nd	nd	nd
0	a113	1	113	chicken house	nd	nd	nd	nd	nd	nd	nd	nd	nd	nd	nd	nd	nd	nd	nd	nd	nd	nd	nd	nd	nd	nd	nd	nd
0	a113	1	113	piled materials	nd	nd	nd	nd	nd	nd	nd	nd	nd	nd	nd	nd	nd	nd	nd	nd	nd	nd	nd	nd	nd	nd	nd	nd
0	a113	1	113	chicken tree	0	0	0	0	0	0	0	0	0	0	0	0	0	0	0	0	0	0	0	0	0	0	0	0
0	a113	1	113	tree without chickens	nd	nd	nd	nd	nd	nd	nd	nd	nd	nd	nd	nd	nd	nd	nd	nd	nd	nd	nd	nd	nd	nd	nd	nd
0	a113	1	113	tree without chickens	nd	nd	nd	nd	nd	nd	nd	nd	nd	nd	nd	nd	nd	nd	nd	nd	nd	nd	nd	nd	nd	nd	nd	nd
0	a113	1	113	storeroom	0	0	0	0	0	0	0	0	0	0	0	0	0	0	0	0	0	0	0	0	0	0	0	0
0	a115	1	115	domicile	0	0	0	0	0	0	0	0	0	0	0	0	0	0	0	0	0	0	0	0	0	0	0	0
0	a115	1	115	oven	0	0	0	0	0	0	0	0	0	0	0	0	0	0	0	0	0	0	0	0	0	0	0	0
0	a115	1	115	chicken coop	nd	nd	nd	nd	nd	nd	nd	nd	nd	nd	nd	nd	nd	nd	nd	nd	nd	nd	nd	nd	nd	nd	nd	nd
0	a115	1	115	storeroom	0	0	0	0	0	0	0	0	0	0	0	0	0	0	0	0	0	0	0	0	0	0	0	0
0	a115	1	115	piled materials	nd	nd	nd	nd	nd	nd	nd	nd	nd	nd	nd	nd	nd	nd	nd	nd	nd	nd	nd	nd	nd	nd	nd	nd
0	a115	1	115	piled materials	nd	nd	nd	nd	nd	nd	nd	nd	nd	nd	nd	nd	nd	nd	nd	nd	nd	nd	nd	nd	nd	nd	nd	nd
0	a115	1	115	piled materials	nd	nd	nd	nd	nd	nd	nd	nd	nd	nd	nd	nd	nd	nd	nd	nd	nd	nd	nd	nd	nd	nd	nd	nd
0	a115	1	115	kitchen	nd	nd	nd	nd	nd	nd	nd	nd	nd	nd	nd	nd	nd	nd	nd	nd	nd	nd	nd	nd	nd	nd	nd	nd
0	a115	1	115	storeroom	nd	nd	nd	nd	nd	nd	nd	nd	nd	nd	nd	nd	nd	nd	nd	nd	nd	nd	nd	nd	nd	nd	nd	nd
0	a115	1	115	pig corral	0	0	0	0	0	0	0	0	0	0	0	0	0	0	0	0	0	0	0	0	0	0	0	0
0	a115	1	115	pig corral	0	0	0	0	0	0	0	0	0	0	0	0	0	0	0	0	0	0	0	0	0	0	0	0
0	a115	1	115	chicken tree	0	0	0	0	0	0	0	0	0	0	0	0	0	0	0	0	0	0	0	0	0	0	0	0
0	a115	1	115	piled materials	nd	nd	nd	nd	nd	nd	nd	nd	nd	nd	nd	nd	nd	nd	nd	nd	nd	nd	nd	nd	nd	nd	nd	nd
0	a116	1	116	domicile	0	0	0	0	0	0	0	0	0	0	0	0	0	0	0	0	0	0	0	0	0	0	0	0
0	a116	1	116	chicken tree	nd	nd	nd	nd	nd	nd	nd	nd	nd	nd	nd	nd	nd	nd	nd	nd	nd	nd	nd	nd	nd	nd	nd	nd
0	a116	1	116	piled materials	nd	nd	nd	nd	nd	nd	nd	nd	nd	nd	nd	nd	nd	nd	nd	nd	nd	nd	nd	nd	nd	nd	nd	nd
0	a116	1	116	pig corral	0	0	0	0	0	0	0	0	0	0	0	0	0	0	0	0	0	0	0	0	0	0	0	0
0	a116	1	116	pig corral	nd	nd	nd	nd	nd	nd	nd	nd	nd	nd	nd	nd	nd	nd	nd	nd	nd	nd	nd	nd	nd	nd	nd	nd
0	a116	1	116	chicken tree	nd	nd	nd	nd	nd	nd	nd	nd	nd	nd	nd	nd	nd	nd	nd	nd	nd	nd	nd	nd	nd	nd	nd	nd
0	a116	1	116	nest	nd	nd	nd	nd	nd	nd	nd	nd	nd	nd	nd	nd	nd	nd	nd	nd	nd	nd	nd	nd	nd	nd	nd	nd
0	a116	1	116	piled materials	nd	nd	nd	nd	nd	nd	nd	nd	nd	nd	nd	nd	nd	nd	nd	nd	nd	nd	nd	nd	nd	nd	nd	nd
0	a116	1	116	piled materials	nd	nd	nd	nd	nd	nd	nd	nd	nd	nd	nd	nd	nd	nd	nd	nd	nd	nd	nd	nd	nd	nd	nd	nd
0	a116	1	116	cow corral	nd	nd	nd	nd	nd	nd	nd	nd	nd	nd	nd	nd	nd	nd	nd	nd	nd	nd	nd	nd	nd	nd	nd	nd
0	a116	1	116	open shed	nd	nd	nd	nd	nd	nd	nd	nd	nd	nd	nd	nd	nd	nd	nd	nd	nd	nd	nd	nd	nd	nd	nd	nd
0	a116	1	116	piled materials	nd	nd	nd	nd	nd	nd	nd	nd	nd	nd	nd	nd	nd	nd	nd	nd	nd	nd	nd	nd	nd	nd	nd	nd
0	a116	1	116	chicken coop	nd	nd	nd	nd	nd	nd	nd	nd	nd	nd	nd	nd	nd	nd	nd	nd	nd	nd	nd	nd	nd	nd	nd	nd
0	a116	1	116	piled materials	nd	nd	nd	nd	nd	nd	nd	nd	nd	nd	nd	nd	nd	nd	nd	nd	nd	nd	nd	nd	nd	nd	nd	nd
0	a116	1	116	storeroom	0	0	0	0	0	0	0	0	0	0	0	0	0	0	0	0	0	0	0	0	0	0	0	0
0	a116	1	116	other	0	1	3	3	2	1	0	10	0	0	0	0	0	0	0	0	0	0	0	0	0	0	0	0
0	a119	1	119	domicile	0	0	0	0	0	0	0	0	0	0	0	0	0	1	1	2	0	0	0	0	0	0	0	0
0	a120	1	120	domicile	0	0	0	0	0	1	0	1	0	0	0	0	0	0	0	0	0	0	0	0	0	0	0	0
0	a120	1	120	piled materials	nd	nd	nd	nd	nd	nd	nd	nd	nd	nd	nd	nd	nd	nd	nd	nd	nd	nd	nd	nd	nd	nd	nd	nd
0	a120	1	120	latrine	nd	nd	nd	nd	nd	nd	nd	nd	nd	nd	nd	nd	nd	nd	nd	nd	nd	nd	nd	nd	nd	nd	nd	nd
0	a120	1	120	chicken tree	0	0	0	0	0	0	0	0	0	0	0	0	0	0	0	0	0	0	0	0	0	0	0	0
0	a120	1	120	tree without chickens	nd	nd	nd	nd	nd	nd	nd	nd	nd	nd	nd	nd	nd	nd	nd	nd	nd	nd	nd	nd	nd	nd	nd	nd
0	a120	1	120	tree without chickens	nd	nd	nd	nd	nd	nd	nd	nd	nd	nd	nd	nd	nd	nd	nd	nd	nd	nd	nd	nd	nd	nd	nd	nd
0	a120	1	120	tree without chickens	nd	nd	nd	nd	nd	nd	nd	nd	nd	nd	nd	nd	nd	nd	nd	nd	nd	nd	nd	nd	nd	nd	nd	nd
0	a120	1	120	tree without chickens	nd	nd	nd	nd	nd	nd	nd	nd	nd	nd	nd	nd	nd	nd	nd	nd	nd	nd	nd	nd	nd	nd	nd	nd
0	a120	1	120	latrine	0	0	0	0	0	0	0	0	0	0	0	0	0	0	0	0	0	0	0	0	0	0	0	0
0	a120	1	120	pig corral	0	0	0	0	0	0	0	0	0	0	0	0	0	0	0	0	0	0	0	0	0	0	0	0
0	a121	1	121	domicile	0	0	0	0	0	0	0	0	0	0	0	0	0	0	0	0	0	0	0	0	0	0	0	0
0	a121	1	121	chicken tree	0	0	0	0	0	0	0	0	0	0	0	0	0	0	0	0	0	0	0	0	0	0	0	0
0	a121	1	121	pig corral	0	0	0	0	0	0	0	0	0	0	0	0	0	0	0	0	0	0	0	0	0	0	0	0
0	a121	1	121	other	nd	nd	nd	nd	nd	nd	nd	nd	nd	nd	nd	nd	nd	nd	nd	nd	nd	nd	nd	nd	nd	nd	nd	nd
0	a121	1	121	chicken tree	0	0	0	0	0	0	0	0	0	0	0	0	0	0	0	0	0	0	0	0	0	0	0	0
0	a121	1	121	chicken coop	nd	nd	nd	nd	nd	nd	nd	nd	nd	nd	nd	nd	nd	nd	nd	nd	nd	nd	nd	nd	nd	nd	nd	nd
0	a121	1	121	piled materials	nd	nd	nd	nd	nd	nd	nd	nd	nd	nd	nd	nd	nd	nd	nd	nd	nd	nd	nd	nd	nd	nd	nd	nd
0	a121	1	121	goat or sheep corral	0	0	2	0	2	0	0	4	0	0	0	0	0	0	0	0	0	0	0	0	0	1	2	3
0	a121	1	121	latrine	0	0	0	0	0	0	0	0	0	0	0	0	0	0	0	0	0	0	0	0	0	0	0	0
0	a121	1	121	cow corral	0	0	0	0	0	0	0	0	0	0	0	0	0	0	0	0	0	0	0	0	0	0	0	0
0	a122	1	122	domicile	nd	nd	nd	nd	nd	nd	nd	nd	nd	nd	nd	nd	nd	nd	nd	nd	nd	nd	nd	nd	nd	nd	nd	nd
0	a122	1	122	tree without chickens	nd	nd	nd	nd	nd	nd	nd	nd	nd	nd	nd	nd	nd	nd	nd	nd	nd	nd	nd	nd	nd	nd	nd	nd
0	a122	1	122	tree without chickens	nd	nd	nd	nd	nd	nd	nd	nd	nd	nd	nd	nd	nd	nd	nd	nd	nd	nd	nd	nd	nd	nd	nd	nd
0	a123	1	123	domicile	0	0	0	0	0	1	0	1	0	0	0	0	0	0	0	0	0	0	0	0	0	0	0	0
0	a123	1	123	chicken tree	0	0	1	0	0	0	0	1	0	0	0	0	0	0	0	0	0	0	1	3	2	1	6	13
0	a123	1	123	tree without chickens	nd	nd	nd	nd	nd	nd	nd	nd	nd	nd	nd	nd	nd	nd	nd	nd	nd	nd	nd	nd	nd	nd	nd	nd
0	a123	1	123	chicken coop	0	0	0	0	0	0	0	0	0	0	0	0	0	0	0	0	0	0	0	0	0	0	0	0
0	a123	1	123	chicken house	nd	nd	nd	nd	nd	nd	nd	nd	nd	nd	nd	nd	nd	nd	nd	nd	nd	nd	nd	nd	nd	nd	nd	nd
0	a123	1	123	latrine	0	0	0	0	0	0	0	0	0	0	0	0	0	0	0	0	0	0	0	0	0	0	0	0
0	a123	1	123	latrine	0	0	0	0	0	0	0	0	0	0	0	0	0	0	0	0	0	0	0	0	0	0	0	0
0	a123	1	123	goat or sheep corral	0	0	0	0	0	0	0	0	0	0	0	0	0	0	0	0	0	0	0	0	0	0	0	0
0	a124	1	124	domicile	0	0	0	0	0	0	0	0	0	0	0	0	0	0	0	0	0	0	0	0	0	0	0	0
0	a124	1	124	chicken tree	0	0	0	0	0	0	0	0	0	0	0	0	0	0	0	0	0	0	0	0	0	0	0	0
0	a124	1	124	latrine	0	0	0	0	0	0	0	0	0	0	0	0	0	0	0	0	0	0	0	0	0	0	0	0
0	a124	1	124	chicken coop	nd	nd	nd	nd	nd	nd	nd	nd	nd	nd	nd	nd	nd	nd	nd	nd	nd	nd	nd	nd	nd	nd	nd	nd
0	a124	1	124	chicken tree	nd	nd	nd	nd	nd	nd	nd	nd	nd	nd	nd	nd	nd	nd	nd	nd	nd	nd	nd	nd	nd	nd	nd	nd
0	a125	1	125	domicile	nd	nd	nd	nd	nd	nd	nd	nd	nd	nd	nd	nd	nd	nd	nd	nd	nd	nd	nd	nd	nd	nd	nd	nd
0	a125	1	125	chicken tree	nd	nd	nd	nd	nd	nd	nd	nd	nd	nd	nd	nd	nd	nd	nd	nd	nd	nd	nd	nd	nd	nd	nd	nd
0	a126	1	126	domicile	0	0	0	0	0	0	0	0	0	0	0	0	0	0	0	0	0	0	0	0	0	0	0	0
0	a126	1	126	chicken tree	0	0	0	0	0	0	0	0	0	0	0	0	0	0	0	0	0	0	0	0	0	0	0	0
0	a126	1	126	pig corral	0	0	0	0	0	0	0	0	0	0	0	0	0	0	0	0	0	0	0	0	0	0	0	0
0	a126	1	126	goat or sheep corral	6	0	2	2	0	1	1	12	0	0	0	0	0	0	0	0	0	0	0	0	0	0	0	0
0	a126	1	126	chicken house	nd	nd	nd	nd	nd	nd	nd	nd	nd	nd	nd	nd	nd	nd	nd	nd	nd	nd	nd	nd	nd	nd	nd	nd
0	a126	1	126	chicken tree	nd	nd	nd	nd	nd	nd	nd	nd	nd	nd	nd	nd	nd	nd	nd	nd	nd	nd	nd	nd	nd	nd	nd	nd
0	a126	1	126	piled materials	nd	nd	nd	nd	nd	nd	nd	nd	nd	nd	nd	nd	nd	nd	nd	nd	nd	nd	nd	nd	nd	nd	nd	nd
0	a126	1	126	kitchen	0	0	0	0	0	0	0	0	0	0	0	0	0	0	0	0	0	0	0	0	0	0	0	0
0	a126	1	126	piled materials	0	0	0	0	0	0	0	0	0	0	0	0	0	0	0	0	0	0	0	0	0	0	0	0
0	a127	1	127	domicile	0	0	0	0	0	0	0	0	0	0	0	0	0	0	0	0	0	0	0	0	0	0	0	0
0	a127	1	127	chicken tree	0	0	0	0	0	0	0	0	0	0	0	0	0	0	0	0	0	0	0	0	0	0	0	0
0	a127	1	127	pig corral	0	0	0	0	0	0	0	0	0	0	0	0	0	0	0	0	0	0	0	0	0	0	0	0
0	a127	1	127	latrine	0	0	0	0	0	0	0	0	0	0	0	0	0	0	0	0	0	0	0	0	0	0	0	0
0	a12	1	12	domicile	0	0	0	0	0	0	0	0	0	0	0	0	0	0	0	0	0	0	0	0	0	0	0	0
0	a12	1	12	pig corral	0	0	0	0	0	0	0	0	0	0	0	0	0	0	0	0	0	0	0	0	0	0	0	0
0	a12	1	12	storeroom	nd	nd	nd	nd	nd	nd	nd	nd	nd	nd	nd	nd	nd	nd	nd	nd	nd	nd	nd	nd	nd	nd	nd	nd
0	a12	1	12	oven	nd	nd	nd	nd	nd	nd	nd	nd	nd	nd	nd	nd	nd	nd	nd	nd	nd	nd	nd	nd	nd	nd	nd	nd
0	a12	1	12	chicken tree	0	0	0	0	0	0	0	0	0	0	0	0	0	0	0	0	0	0	0	0	0	0	0	0
0	a12	1	12	tree without chickens	nd	nd	nd	nd	nd	nd	nd	nd	nd	nd	nd	nd	nd	nd	nd	nd	nd	nd	nd	nd	nd	nd	nd	nd
0	a12	1	12	latrine	0	0	0	0	0	0	0	0	0	0	0	0	0	0	0	0	0	0	0	0	0	0	0	0
0	a12	1	12	chicken tree	nd	nd	nd	nd	nd	nd	nd	nd	nd	nd	nd	nd	nd	nd	nd	nd	nd	nd	nd	nd	nd	nd	nd	nd
0	a13	1	13	domicile	0	0	0	0	0	0	0	0	0	0	0	0	0	0	0	0	0	0	0	0	0	0	0	0
0	a13	1	13	oven	0	0	0	0	0	0	0	0	0	0	0	0	0	0	0	0	0	0	0	0	0	0	0	0
0	a13	1	13	storeroom	nd	nd	nd	nd	nd	nd	nd	nd	nd	nd	nd	nd	nd	nd	nd	nd	nd	nd	nd	nd	nd	nd	nd	nd
0	a13	1	13	chicken tree	nd	nd	nd	nd	nd	nd	nd	nd	nd	nd	nd	nd	nd	nd	nd	nd	nd	nd	nd	nd	nd	nd	nd	nd
0	a13	1	13	goat or sheep corral	nd	nd	nd	nd	nd	nd	nd	nd	nd	nd	nd	nd	nd	nd	nd	nd	nd	nd	nd	nd	nd	nd	nd	nd
0	a13	1	13	pig corral	nd	nd	nd	nd	nd	nd	nd	nd	nd	nd	nd	nd	nd	nd	nd	nd	nd	nd	nd	nd	nd	nd	nd	nd
0	a13	1	13	chicken tree	0	0	0	0	0	0	0	0	0	0	0	0	0	0	0	0	0	0	0	0	0	0	0	0
0	a13	1	13	piled materials	nd	nd	nd	nd	nd	nd	nd	nd	nd	nd	nd	nd	nd	nd	nd	nd	nd	nd	nd	nd	nd	nd	nd	nd
0	a13	1	13	latrine	0	0	0	0	0	0	0	0	0	0	0	0	0	0	0	0	0	0	0	0	0	0	0	0
0	a13	1	13	chicken tree	nd	nd	nd	nd	nd	nd	nd	nd	nd	nd	nd	nd	nd	nd	nd	nd	nd	nd	nd	nd	nd	nd	nd	nd
0	a13	1	13	goat or sheep corral	0	0	0	0	0	0	0	0	0	0	0	0	0	0	0	0	0	0	0	0	0	0	0	0
0	a14	1	14	domicile	0	0	0	0	0	0	0	0	0	0	0	0	0	0	0	0	0	0	0	0	0	0	0	0
0	a14	1	14	goat or sheep corral	0	1	0	1	0	1	0	3	0	0	0	0	0	0	0	0	0	0	0	0	0	0	0	0
0	a14	1	14	goat or sheep corral	nd	nd	nd	nd	nd	nd	nd	nd	nd	nd	nd	nd	nd	nd	nd	nd	nd	nd	nd	nd	nd	nd	nd	nd
0	a14	1	14	pig corral	nd	nd	nd	nd	nd	nd	nd	nd	nd	nd	nd	nd	nd	nd	nd	nd	nd	nd	nd	nd	nd	nd	nd	nd
0	a14	1	14	chicken tree	nd	nd	nd	nd	nd	nd	nd	nd	nd	nd	nd	nd	nd	nd	nd	nd	nd	nd	nd	nd	nd	nd	nd	nd
0	a14	1	14	chicken house	nd	nd	nd	nd	nd	nd	nd	nd	nd	nd	nd	nd	nd	nd	nd	nd	nd	nd	nd	nd	nd	nd	nd	nd
0	a14	1	14	oven	0	0	0	0	0	0	0	0	0	0	0	0	0	0	0	0	0	0	0	0	0	0	0	0
0	a14	1	14	piled materials	nd	nd	nd	nd	nd	nd	nd	nd	nd	nd	nd	nd	nd	nd	nd	nd	nd	nd	nd	nd	nd	nd	nd	nd
0	a14	1	14	storeroom	0	0	0	0	0	0	0	0	0	0	0	0	0	0	0	0	0	0	0	0	0	0	0	0
0	a14	1	14	chicken tree	nd	nd	nd	nd	nd	nd	nd	nd	nd	nd	nd	nd	nd	nd	nd	nd	nd	nd	nd	nd	nd	nd	nd	nd
0	a14	1	14	tree without chickens	nd	nd	nd	nd	nd	nd	nd	nd	nd	nd	nd	nd	nd	nd	nd	nd	nd	nd	nd	nd	nd	nd	nd	nd
0	a14	1	14	tree without chickens	nd	nd	nd	nd	nd	nd	nd	nd	nd	nd	nd	nd	nd	nd	nd	nd	nd	nd	nd	nd	nd	nd	nd	nd
0	a14	1	14	piled materials	nd	nd	nd	nd	nd	nd	nd	nd	nd	nd	nd	nd	nd	nd	nd	nd	nd	nd	nd	nd	nd	nd	nd	nd
0	a14	1	14	chicken coop	0	0	0	0	0	0	0	0	0	0	0	0	0	0	0	0	0	0	0	0	0	0	0	0
0	a14	1	14	piled materials	nd	nd	nd	nd	nd	nd	nd	nd	nd	nd	nd	nd	nd	nd	nd	nd	nd	nd	nd	nd	nd	nd	nd	nd
0	a14	1	14	kitchen	0	0	0	0	0	0	0	0	0	0	0	0	0	0	0	0	0	0	0	0	0	0	0	0
0	a14	1	14	latrine	nd	nd	nd	nd	nd	nd	nd	nd	nd	nd	nd	nd	nd	nd	nd	nd	nd	nd	nd	nd	nd	nd	nd	nd
0	a14	1	14	chicken coop	0	0	0	0	0	0	0	0	0	0	0	0	0	0	0	0	0	0	0	0	0	0	0	0
0	a15	1	15	domicile	0	0	0	0	0	0	0	0	0	0	0	0	0	0	0	0	0	0	0	0	0	0	0	0
0	a15	1	15	chicken tree	nd	nd	nd	nd	nd	nd	nd	nd	nd	nd	nd	nd	nd	nd	nd	nd	nd	nd	nd	nd	nd	nd	nd	nd
0	a15	1	15	latrine	nd	nd	nd	nd	nd	nd	nd	nd	nd	nd	nd	nd	nd	nd	nd	nd	nd	nd	nd	nd	nd	nd	nd	nd
0	a15	1	15	kitchen	0	0	0	0	0	0	0	0	0	0	0	0	0	0	0	0	0	0	0	0	0	0	0	0
0	a15	1	15	chicken coop	nd	nd	nd	nd	nd	nd	nd	nd	nd	nd	nd	nd	nd	nd	nd	nd	nd	nd	nd	nd	nd	nd	nd	nd
0	a15	1	15	pig corral	nd	nd	nd	nd	nd	nd	nd	nd	nd	nd	nd	nd	nd	nd	nd	nd	nd	nd	nd	nd	nd	nd	nd	nd
0	a15	1	15	goat or sheep corral	nd	nd	nd	nd	nd	nd	nd	nd	nd	nd	nd	nd	nd	nd	nd	nd	nd	nd	nd	nd	nd	nd	nd	nd
0	a15	1	15	open shed	nd	nd	nd	nd	nd	nd	nd	nd	nd	nd	nd	nd	nd	nd	nd	nd	nd	nd	nd	nd	nd	nd	nd	nd
0	a16ex	1	203	domicile	0	0	0	0	0	0	0	0	0	0	0	0	0	0	0	0	0	0	0	0	0	0	0	0
0	a16ex	1	203	piled materials	nd	nd	nd	nd	nd	nd	nd	nd	nd	nd	nd	nd	nd	nd	nd	nd	nd	nd	nd	nd	nd	nd	nd	nd
0	a16ex	1	203	storeroom	nd	nd	nd	nd	nd	nd	nd	nd	nd	nd	nd	nd	nd	nd	nd	nd	nd	nd	nd	nd	nd	nd	nd	nd
0	a16ex	1	203	storeroom	nd	nd	nd	nd	nd	nd	nd	nd	nd	nd	nd	nd	nd	nd	nd	nd	nd	nd	nd	nd	nd	nd	nd	nd
0	a16ex	1	203	piled materials	nd	nd	nd	nd	nd	nd	nd	nd	nd	nd	nd	nd	nd	nd	nd	nd	nd	nd	nd	nd	nd	nd	nd	nd
0	a16ex	1	203	chicken tree	nd	nd	nd	nd	nd	nd	nd	nd	nd	nd	nd	nd	nd	nd	nd	nd	nd	nd	nd	nd	nd	nd	nd	nd
0	a16ex	1	203	oven	nd	nd	nd	nd	nd	nd	nd	nd	nd	nd	nd	nd	nd	nd	nd	nd	nd	nd	nd	nd	nd	nd	nd	nd
0	a16ex	1	203	piled materials	nd	nd	nd	nd	nd	nd	nd	nd	nd	nd	nd	nd	nd	nd	nd	nd	nd	nd	nd	nd	nd	nd	nd	nd
0	a16ex	1	203	chicken coop	nd	nd	nd	nd	nd	nd	nd	nd	nd	nd	nd	nd	nd	nd	nd	nd	nd	nd	nd	nd	nd	nd	nd	nd
0	a18	1	18	domicile	0	0	0	0	0	0	0	0	0	0	0	0	0	0	0	0	0	0	0	0	0	0	0	0
0	a18	1	18	goat or sheep corral	0	1	0	0	0	2	1	4	0	0	0	0	0	1	0	1	0	0	0	0	0	0	0	0
0	a18	1	18	cow corral	0	0	0	0	0	0	0	0	0	0	0	0	0	1	0	1	0	0	0	0	0	0	0	0
0	a18	1	18	pig corral	0	0	0	0	0	0	0	0	0	0	0	0	0	0	0	0	0	0	0	0	0	0	0	0
0	a18	1	18	chicken tree	nd	nd	nd	nd	nd	nd	nd	nd	nd	nd	nd	nd	nd	nd	nd	nd	nd	nd	nd	nd	nd	nd	nd	nd
0	a18	1	18	chicken tree	nd	nd	nd	nd	nd	nd	nd	nd	nd	nd	nd	nd	nd	nd	nd	nd	nd	nd	nd	nd	nd	nd	nd	nd
0	a18	1	18	storeroom	0	0	0	0	0	0	0	0	0	0	0	0	0	0	0	0	0	0	0	0	0	0	0	0
0	a18	1	18	tree without chickens	nd	nd	nd	nd	nd	nd	nd	nd	nd	nd	nd	nd	nd	nd	nd	nd	nd	nd	nd	nd	nd	nd	nd	nd
0	a18	1	18	goat or sheep corral	nd	nd	nd	nd	nd	nd	nd	nd	nd	nd	nd	nd	nd	nd	nd	nd	nd	nd	nd	nd	nd	nd	nd	nd
0	a18	1	18	other	nd	nd	nd	nd	nd	nd	nd	nd	nd	nd	nd	nd	nd	nd	nd	nd	nd	nd	nd	nd	nd	nd	nd	nd
0	a18	1	18	piled materials	nd	nd	nd	nd	nd	nd	nd	nd	nd	nd	nd	nd	nd	nd	nd	nd	nd	nd	nd	nd	nd	nd	nd	nd
0	a18	1	18	latrine	0	0	0	0	0	0	0	0	0	0	0	0	0	0	0	0	0	0	0	0	0	0	0	0
0	a18	1	18	oven	nd	nd	nd	nd	nd	nd	nd	nd	nd	nd	nd	nd	nd	nd	nd	nd	nd	nd	nd	nd	nd	nd	nd	nd
0	a19	1	19	domicile	0	0	0	0	0	0	1	1	0	0	0	0	0	0	0	0	0	0	0	0	0	0	0	0
0	a19	1	19	goat or sheep corral	nd	nd	nd	nd	nd	nd	nd	nd	nd	nd	nd	nd	nd	nd	nd	nd	nd	nd	nd	nd	nd	nd	nd	nd
0	a19	1	19	goat or sheep corral	0	0	0	0	0	0	0	0	0	0	0	0	0	0	0	0	0	0	0	0	0	0	0	0
0	a19	1	19	pig corral	0	0	0	0	0	0	0	0	0	0	0	0	0	0	0	0	0	0	0	0	0	0	0	0
0	a19	1	19	chicken tree	0	0	0	0	0	0	0	0	0	0	0	0	0	0	0	0	0	0	0	0	0	0	0	0
0	a19	1	19	chicken tree	nd	nd	nd	nd	nd	nd	nd	nd	nd	nd	nd	nd	nd	nd	nd	nd	nd	nd	nd	nd	nd	nd	nd	nd
0	a19	1	19	chicken tree	nd	nd	nd	nd	nd	nd	nd	nd	nd	nd	nd	nd	nd	nd	nd	nd	nd	nd	nd	nd	nd	nd	nd	nd
0	a19	1	19	piled materials	nd	nd	nd	nd	nd	nd	nd	nd	nd	nd	nd	nd	nd	nd	nd	nd	nd	nd	nd	nd	nd	nd	nd	nd
0	a19	1	19	chicken tree	nd	nd	nd	nd	nd	nd	nd	nd	nd	nd	nd	nd	nd	nd	nd	nd	nd	nd	nd	nd	nd	nd	nd	nd
0	a19	1	19	tree without chickens	nd	nd	nd	nd	nd	nd	nd	nd	nd	nd	nd	nd	nd	nd	nd	nd	nd	nd	nd	nd	nd	nd	nd	nd
0	a19	1	19	tree without chickens	nd	nd	nd	nd	nd	nd	nd	nd	nd	nd	nd	nd	nd	nd	nd	nd	nd	nd	nd	nd	nd	nd	nd	nd
0	a19	1	19	piled materials	nd	nd	nd	nd	nd	nd	nd	nd	nd	nd	nd	nd	nd	nd	nd	nd	nd	nd	nd	nd	nd	nd	nd	nd
0	a19	1	19	other	nd	nd	nd	nd	nd	nd	nd	nd	nd	nd	nd	nd	nd	nd	nd	nd	nd	nd	nd	nd	nd	nd	nd	nd
0	a19	1	19	chicken tree	0	0	0	0	0	0	0	0	0	0	0	0	0	0	0	0	0	0	0	0	0	0	0	0
0	a19	1	19	orchard fence	nd	nd	nd	nd	nd	nd	nd	nd	nd	nd	nd	nd	nd	nd	nd	nd	nd	nd	nd	nd	nd	nd	nd	nd
0	a19	1	19	chicken house	nd	nd	nd	nd	nd	nd	nd	nd	nd	nd	nd	nd	nd	nd	nd	nd	nd	nd	nd	nd	nd	nd	nd	nd
0	a19	1	19	latrine	0	0	0	0	0	0	0	0	0	0	0	0	0	0	0	0	0	0	0	0	0	0	0	0
0	a19	1	19	oven	0	0	0	0	0	0	0	0	0	0	0	0	0	0	0	0	0	0	0	0	0	0	0	0
0	a20	1	20	domicile	0	0	0	0	0	0	0	0	0	0	0	0	0	0	0	0	0	0	0	0	0	0	0	0
0	a20	1	20	kitchen	0	0	0	0	0	0	0	0	0	0	0	0	0	0	0	0	0	0	0	0	0	0	0	0
0	a20	1	20	open shed	nd	nd	nd	nd	nd	nd	nd	nd	nd	nd	nd	nd	nd	nd	nd	nd	nd	nd	nd	nd	nd	nd	nd	nd
0	a20	1	20	chicken tree	0	0	0	0	0	0	0	0	0	0	0	0	0	0	0	0	0	0	0	0	0	0	0	0
0	a20	1	20	nest	nd	nd	nd	nd	nd	nd	nd	nd	nd	nd	nd	nd	nd	nd	nd	nd	nd	nd	nd	nd	nd	nd	nd	nd
0	a20	1	20	other	nd	nd	nd	nd	nd	nd	nd	nd	nd	nd	nd	nd	nd	nd	nd	nd	nd	nd	nd	nd	nd	nd	nd	nd
0	a20	1	20	chicken tree	nd	nd	nd	nd	nd	nd	nd	nd	nd	nd	nd	nd	nd	nd	nd	nd	nd	nd	nd	nd	nd	nd	nd	nd
0	a20	1	20	tree without chickens	nd	nd	nd	nd	nd	nd	nd	nd	nd	nd	nd	nd	nd	nd	nd	nd	nd	nd	nd	nd	nd	nd	nd	nd
0	a20	1	20	tree without chickens	nd	nd	nd	nd	nd	nd	nd	nd	nd	nd	nd	nd	nd	nd	nd	nd	nd	nd	nd	nd	nd	nd	nd	nd
0	a20	1	20	latrine	0	0	0	0	0	0	0	0	0	0	0	0	0	0	0	0	0	0	0	0	0	0	0	0
0	a20	1	20	piled materials	nd	nd	nd	nd	nd	nd	nd	nd	nd	nd	nd	nd	nd	nd	nd	nd	nd	nd	nd	nd	nd	nd	nd	nd
0	a20	1	20	pig corral	0	0	0	0	0	0	0	0	0	0	0	0	0	0	0	0	0	0	0	0	0	0	0	0
0	a21	1	21	domicile	0	0	0	0	0	0	0	0	0	0	0	0	0	0	0	0	0	0	0	0	0	0	0	0
0	a21	1	21	chicken tree	nd	nd	nd	nd	nd	nd	nd	nd	nd	nd	nd	nd	nd	nd	nd	nd	nd	nd	nd	nd	nd	nd	nd	nd
0	a21	1	21	storeroom	nd	nd	nd	nd	nd	nd	nd	nd	nd	nd	nd	nd	nd	nd	nd	nd	nd	nd	nd	nd	nd	nd	nd	nd
0	a21	1	21	chicken tree	nd	nd	nd	nd	nd	nd	nd	nd	nd	nd	nd	nd	nd	nd	nd	nd	nd	nd	nd	nd	nd	nd	nd	nd
0	a21	1	21	pig corral	nd	nd	nd	nd	nd	nd	nd	nd	nd	nd	nd	nd	nd	nd	nd	nd	nd	nd	nd	nd	nd	nd	nd	nd
0	a21	1	21	piled materials	nd	nd	nd	nd	nd	nd	nd	nd	nd	nd	nd	nd	nd	nd	nd	nd	nd	nd	nd	nd	nd	nd	nd	nd
0	a21	1	21	tree without chickens	nd	nd	nd	nd	nd	nd	nd	nd	nd	nd	nd	nd	nd	nd	nd	nd	nd	nd	nd	nd	nd	nd	nd	nd
0	a21	1	21	pig corral	0	0	0	0	0	0	0	0	0	0	0	0	0	0	0	0	0	0	0	0	0	0	0	0
0	a21	1	21	chicken tree	0	0	0	0	0	0	0	0	0	0	0	0	0	0	0	0	0	0	0	0	0	0	0	0
0	a24	1	24	domicile	0	0	0	0	0	0	0	0	0	0	0	0	0	0	0	0	0	0	0	0	0	0	0	0
0	a24	1	24	cow corral	nd	nd	nd	nd	nd	nd	nd	nd	nd	nd	nd	nd	nd	nd	nd	nd	nd	nd	nd	nd	nd	nd	nd	nd
0	a24	1	24	pig corral	0	0	0	0	0	0	0	0	0	0	0	0	0	0	0	0	0	0	0	0	0	0	0	0
0	a24	1	24	chicken tree	nd	nd	nd	nd	nd	nd	nd	nd	nd	nd	nd	nd	nd	nd	nd	nd	nd	nd	nd	nd	nd	nd	nd	nd
0	a24	1	24	goat or sheep corral	0	0	0	0	4	6	5	15	0	0	0	0	0	0	0	0	0	0	0	0	0	0	0	0
0	a24	1	24	storeroom	0	0	0	0	0	0	0	0	0	0	0	0	0	0	0	0	0	0	0	0	0	0	0	0
0	a24	1	24	storeroom	nd	nd	nd	nd	nd	nd	nd	nd	nd	nd	nd	nd	nd	nd	nd	nd	nd	nd	nd	nd	nd	nd	nd	nd
0	a24	1	24	open shed	nd	nd	nd	nd	nd	nd	nd	nd	nd	nd	nd	nd	nd	nd	nd	nd	nd	nd	nd	nd	nd	nd	nd	nd
0	a24	1	24	chicken tree	0	0	0	0	0	0	0	0	0	0	0	0	0	0	0	0	0	0	0	0	0	0	0	0
0	a24	1	24	latrine	nd	nd	nd	nd	nd	nd	nd	nd	nd	nd	nd	nd	nd	nd	nd	nd	nd	nd	nd	nd	nd	nd	nd	nd
0	a24	1	24	pig corral	nd	nd	nd	nd	nd	nd	nd	nd	nd	nd	nd	nd	nd	nd	nd	nd	nd	nd	nd	nd	nd	nd	nd	nd
0	a24	1	24	kitchen	0	0	0	0	0	0	0	0	0	0	0	0	0	0	0	0	0	0	0	0	0	0	0	0
0	a24	1	24	tree without chickens	nd	nd	nd	nd	nd	nd	nd	nd	nd	nd	nd	nd	nd	nd	nd	nd	nd	nd	nd	nd	nd	nd	nd	nd
0	a24	1	24	orchard fence	nd	nd	nd	nd	nd	nd	nd	nd	nd	nd	nd	nd	nd	nd	nd	nd	nd	nd	nd	nd	nd	nd	nd	nd
0	a25	1	25	domicile	nd	nd	nd	nd	nd	nd	nd	nd	nd	nd	nd	nd	nd	nd	nd	nd	nd	nd	nd	nd	nd	nd	nd	nd
0	a25	1	25	piled materials	nd	nd	nd	nd	nd	nd	nd	nd	nd	nd	nd	nd	nd	nd	nd	nd	nd	nd	nd	nd	nd	nd	nd	nd
0	a25	1	25	tree without chickens	nd	nd	nd	nd	nd	nd	nd	nd	nd	nd	nd	nd	nd	nd	nd	nd	nd	nd	nd	nd	nd	nd	nd	nd
0	a25	1	25	tree without chickens	nd	nd	nd	nd	nd	nd	nd	nd	nd	nd	nd	nd	nd	nd	nd	nd	nd	nd	nd	nd	nd	nd	nd	nd
0	a25	1	25	chicken tree	nd	nd	nd	nd	nd	nd	nd	nd	nd	nd	nd	nd	nd	nd	nd	nd	nd	nd	nd	nd	nd	nd	nd	nd
0	a25	1	25	oven	nd	nd	nd	nd	nd	nd	nd	nd	nd	nd	nd	nd	nd	nd	nd	nd	nd	nd	nd	nd	nd	nd	nd	nd
0	a25	1	25	chicken coop	nd	nd	nd	nd	nd	nd	nd	nd	nd	nd	nd	nd	nd	nd	nd	nd	nd	nd	nd	nd	nd	nd	nd	nd
0	a25	1	25	latrine	nd	nd	nd	nd	nd	nd	nd	nd	nd	nd	nd	nd	nd	nd	nd	nd	nd	nd	nd	nd	nd	nd	nd	nd
0	a25	1	25	latrine	nd	nd	nd	nd	nd	nd	nd	nd	nd	nd	nd	nd	nd	nd	nd	nd	nd	nd	nd	nd	nd	nd	nd	nd
0	a26	1	26	domicile	0	0	0	0	0	0	0	0	0	0	0	0	0	0	0	0	0	0	0	0	0	0	0	0
0	a26	1	26	pig corral	nd	nd	nd	nd	nd	nd	nd	nd	nd	nd	nd	nd	nd	nd	nd	nd	nd	nd	nd	nd	nd	nd	nd	nd
0	a26	1	26	chicken tree	0	0	0	0	0	0	0	0	0	0	0	0	0	0	0	0	0	0	0	2	1	0	0	3
0	a26	1	26	oven	0	0	0	0	0	0	0	0	0	0	0	0	0	0	0	0	0	0	0	0	0	0	0	0
0	a26	1	26	chicken tree	nd	nd	nd	nd	nd	nd	nd	nd	nd	nd	nd	nd	nd	nd	nd	nd	nd	nd	nd	nd	nd	nd	nd	nd
0	a26	1	26	latrine	0	0	0	0	0	0	0	0	0	0	0	0	0	0	0	0	0	0	0	0	0	0	0	0
0	a26	1	26	orchard fence	0	0	0	0	0	0	0	0	0	0	0	0	0	0	0	0	0	0	0	0	0	0	0	0
0	a26	1	26	kitchen	0	0	0	0	0	0	0	0	0	0	0	0	0	0	0	0	0	0	0	0	0	0	0	0
0	a26b	1	204	domicile	0	0	0	0	0	0	0	0	0	0	0	0	0	0	0	0	0	0	0	0	0	0	0	0
0	a26b	1	204	chicken tree	0	0	0	0	0	0	0	0	0	0	0	0	0	0	0	0	0	0	0	0	0	1	3	4
0	a27	1	27	domicile	nd	nd	nd	nd	nd	nd	nd	nd	nd	nd	nd	nd	nd	nd	nd	nd	nd	nd	nd	nd	nd	nd	nd	nd
0	a27	1	27	chicken tree	nd	nd	nd	nd	nd	nd	nd	nd	nd	nd	nd	nd	nd	nd	nd	nd	nd	nd	nd	nd	nd	nd	nd	nd
0	a27	1	27	oven	nd	nd	nd	nd	nd	nd	nd	nd	nd	nd	nd	nd	nd	nd	nd	nd	nd	nd	nd	nd	nd	nd	nd	nd
0	a27	1	27	tree without chickens	nd	nd	nd	nd	nd	nd	nd	nd	nd	nd	nd	nd	nd	nd	nd	nd	nd	nd	nd	nd	nd	nd	nd	nd
0	a27	1	27	piled materials	nd	nd	nd	nd	nd	nd	nd	nd	nd	nd	nd	nd	nd	nd	nd	nd	nd	nd	nd	nd	nd	nd	nd	nd
0	a27	1	27	nest	nd	nd	nd	nd	nd	nd	nd	nd	nd	nd	nd	nd	nd	nd	nd	nd	nd	nd	nd	nd	nd	nd	nd	nd
0	a27	1	27	tree without chickens	nd	nd	nd	nd	nd	nd	nd	nd	nd	nd	nd	nd	nd	nd	nd	nd	nd	nd	nd	nd	nd	nd	nd	nd
0	a27	1	27	storeroom	nd	nd	nd	nd	nd	nd	nd	nd	nd	nd	nd	nd	nd	nd	nd	nd	nd	nd	nd	nd	nd	nd	nd	nd
0	a27	1	27	piled materials	nd	nd	nd	nd	nd	nd	nd	nd	nd	nd	nd	nd	nd	nd	nd	nd	nd	nd	nd	nd	nd	nd	nd	nd
0	a27	1	27	pig corral	nd	nd	nd	nd	nd	nd	nd	nd	nd	nd	nd	nd	nd	nd	nd	nd	nd	nd	nd	nd	nd	nd	nd	nd
0	a27	1	27	pig corral	nd	nd	nd	nd	nd	nd	nd	nd	nd	nd	nd	nd	nd	nd	nd	nd	nd	nd	nd	nd	nd	nd	nd	nd
0	a27	1	27	chicken tree	nd	nd	nd	nd	nd	nd	nd	nd	nd	nd	nd	nd	nd	nd	nd	nd	nd	nd	nd	nd	nd	nd	nd	nd
0	a27	1	27	latrine	nd	nd	nd	nd	nd	nd	nd	nd	nd	nd	nd	nd	nd	nd	nd	nd	nd	nd	nd	nd	nd	nd	nd	nd
0	a27	1	27	chicken house	nd	nd	nd	nd	nd	nd	nd	nd	nd	nd	nd	nd	nd	nd	nd	nd	nd	nd	nd	nd	nd	nd	nd	nd
0	a27	1	27	piled materials	nd	nd	nd	nd	nd	nd	nd	nd	nd	nd	nd	nd	nd	nd	nd	nd	nd	nd	nd	nd	nd	nd	nd	nd
0	a27b	1	205	domicile	nd	nd	nd	nd	nd	nd	nd	nd	nd	nd	nd	nd	nd	nd	nd	nd	nd	nd	nd	nd	nd	nd	nd	nd
0	a28	1	28	domicile	0	0	0	0	0	0	0	0	0	0	0	0	0	0	0	0	0	0	0	0	0	0	0	0
0	a28	1	28	pig corral	nd	nd	nd	nd	nd	nd	nd	nd	nd	nd	nd	nd	nd	nd	nd	nd	nd	nd	nd	nd	nd	nd	nd	nd
0	a28	1	28	oven	0	0	0	0	0	0	0	0	0	0	0	0	0	0	0	0	0	0	0	0	0	0	0	0
0	a28	1	28	storeroom	0	0	0	0	0	0	0	0	0	0	0	0	0	0	0	0	0	0	0	0	0	0	0	0
0	a28	1	28	kitchen	0	0	0	0	0	0	0	0	0	0	0	0	0	0	0	0	0	0	0	0	0	0	0	0
0	a28	1	28	chicken tree	0	0	0	0	0	0	0	0	0	0	0	0	0	0	0	0	0	0	3	2	2	1	8	16
0	a28	1	28	goat or sheep corral	nd	nd	nd	nd	nd	nd	nd	nd	nd	nd	nd	nd	nd	nd	nd	nd	nd	nd	nd	nd	nd	nd	nd	nd
0	a28	1	28	tree without chickens	nd	nd	nd	nd	nd	nd	nd	nd	nd	nd	nd	nd	nd	nd	nd	nd	nd	nd	nd	nd	nd	nd	nd	nd
0	a28	1	28	tree without chickens	nd	nd	nd	nd	nd	nd	nd	nd	nd	nd	nd	nd	nd	nd	nd	nd	nd	nd	nd	nd	nd	nd	nd	nd
0	a28	1	28	latrine	nd	nd	nd	nd	nd	nd	nd	nd	nd	nd	nd	nd	nd	nd	nd	nd	nd	nd	nd	nd	nd	nd	nd	nd
0	a28	1	28	goat or sheep corral	0	0	0	0	0	0	0	0	0	0	0	0	0	0	0	0	0	0	0	0	0	0	0	0
0	a29	1	29	domicile	0	0	0	0	0	0	0	0	0	0	0	0	0	0	0	0	0	0	0	0	0	0	0	0
0	a29	1	29	goat or sheep corral	0	0	0	0	0	0	0	0	0	0	0	1	1	0	1	3	0	0	0	0	0	0	0	0
0	a29	1	29	storeroom	0	0	0	0	0	0	0	0	0	0	0	0	0	0	0	0	0	0	0	0	0	0	0	0
0	a29	1	29	chicken tree	nd	nd	nd	nd	nd	nd	nd	nd	nd	nd	nd	nd	nd	nd	nd	nd	nd	nd	nd	nd	nd	nd	nd	nd
0	a29	1	29	tree without chickens	nd	nd	nd	nd	nd	nd	nd	nd	nd	nd	nd	nd	nd	nd	nd	nd	nd	nd	nd	nd	nd	nd	nd	nd
0	a29	1	29	pig corral	0	0	0	0	0	0	0	0	0	0	0	0	0	0	0	0	0	0	0	0	0	0	0	0
0	a29	1	29	piled materials	nd	nd	nd	nd	nd	nd	nd	nd	nd	nd	nd	nd	nd	nd	nd	nd	nd	nd	nd	nd	nd	nd	nd	nd
0	a29	1	29	chicken tree	nd	nd	nd	nd	nd	nd	nd	nd	nd	nd	nd	nd	nd	nd	nd	nd	nd	nd	nd	nd	nd	nd	nd	nd
0	a29	1	29	tree without chickens	nd	nd	nd	nd	nd	nd	nd	nd	nd	nd	nd	nd	nd	nd	nd	nd	nd	nd	nd	nd	nd	nd	nd	nd
0	a29	1	29	latrine	0	0	0	0	0	0	0	0	0	0	0	0	0	0	0	0	0	0	0	0	0	0	0	0
0	a29	1	29	oven	0	0	0	0	0	0	0	0	0	0	0	0	0	0	0	0	0	0	0	0	0	0	0	0
0	a30	1	30	domicile	nd	nd	nd	nd	nd	nd	nd	nd	nd	nd	nd	nd	nd	nd	nd	nd	nd	nd	nd	nd	nd	nd	nd	nd
0	a30	1	30	pig corral	nd	nd	nd	nd	nd	nd	nd	nd	nd	nd	nd	nd	nd	nd	nd	nd	nd	nd	nd	nd	nd	nd	nd	nd
0	a30	1	30	oven	nd	nd	nd	nd	nd	nd	nd	nd	nd	nd	nd	nd	nd	nd	nd	nd	nd	nd	nd	nd	nd	nd	nd	nd
0	a30	1	30	chicken tree	nd	nd	nd	nd	nd	nd	nd	nd	nd	nd	nd	nd	nd	nd	nd	nd	nd	nd	nd	nd	nd	nd	nd	nd
0	a30	1	30	piled materials	nd	nd	nd	nd	nd	nd	nd	nd	nd	nd	nd	nd	nd	nd	nd	nd	nd	nd	nd	nd	nd	nd	nd	nd
0	a30	1	30	piled materials	nd	nd	nd	nd	nd	nd	nd	nd	nd	nd	nd	nd	nd	nd	nd	nd	nd	nd	nd	nd	nd	nd	nd	nd
0	a30	1	30	tree without chickens	nd	nd	nd	nd	nd	nd	nd	nd	nd	nd	nd	nd	nd	nd	nd	nd	nd	nd	nd	nd	nd	nd	nd	nd
0	a30	1	30	tree without chickens	nd	nd	nd	nd	nd	nd	nd	nd	nd	nd	nd	nd	nd	nd	nd	nd	nd	nd	nd	nd	nd	nd	nd	nd
0	a30	1	30	chicken tree	nd	nd	nd	nd	nd	nd	nd	nd	nd	nd	nd	nd	nd	nd	nd	nd	nd	nd	nd	nd	nd	nd	nd	nd
0	a30	1	30	storeroom	nd	nd	nd	nd	nd	nd	nd	nd	nd	nd	nd	nd	nd	nd	nd	nd	nd	nd	nd	nd	nd	nd	nd	nd
0	a30	1	30	latrine	nd	nd	nd	nd	nd	nd	nd	nd	nd	nd	nd	nd	nd	nd	nd	nd	nd	nd	nd	nd	nd	nd	nd	nd
0	a30	1	30	tree without chickens	nd	nd	nd	nd	nd	nd	nd	nd	nd	nd	nd	nd	nd	nd	nd	nd	nd	nd	nd	nd	nd	nd	nd	nd
0	a30	1	30	latrine	nd	nd	nd	nd	nd	nd	nd	nd	nd	nd	nd	nd	nd	nd	nd	nd	nd	nd	nd	nd	nd	nd	nd	nd
0	a31	1	31	domicile	nd	nd	nd	nd	nd	nd	nd	nd	nd	nd	nd	nd	nd	nd	nd	nd	nd	nd	nd	nd	nd	nd	nd	nd
0	a31	1	31	chicken tree	nd	nd	nd	nd	nd	nd	nd	nd	nd	nd	nd	nd	nd	nd	nd	nd	nd	nd	nd	nd	nd	nd	nd	nd
0	a31	1	31	chicken tree	nd	nd	nd	nd	nd	nd	nd	nd	nd	nd	nd	nd	nd	nd	nd	nd	nd	nd	nd	nd	nd	nd	nd	nd
0	a31	1	31	pig corral	nd	nd	nd	nd	nd	nd	nd	nd	nd	nd	nd	nd	nd	nd	nd	nd	nd	nd	nd	nd	nd	nd	nd	nd
0	a31	1	31	latrine	nd	nd	nd	nd	nd	nd	nd	nd	nd	nd	nd	nd	nd	nd	nd	nd	nd	nd	nd	nd	nd	nd	nd	nd
0	a31	1	31	chicken house	nd	nd	nd	nd	nd	nd	nd	nd	nd	nd	nd	nd	nd	nd	nd	nd	nd	nd	nd	nd	nd	nd	nd	nd
0	a31	1	31	tree without chickens	nd	nd	nd	nd	nd	nd	nd	nd	nd	nd	nd	nd	nd	nd	nd	nd	nd	nd	nd	nd	nd	nd	nd	nd
0	a31	1	31	tree without chickens	nd	nd	nd	nd	nd	nd	nd	nd	nd	nd	nd	nd	nd	nd	nd	nd	nd	nd	nd	nd	nd	nd	nd	nd
0	a31	1	31	tree without chickens	nd	nd	nd	nd	nd	nd	nd	nd	nd	nd	nd	nd	nd	nd	nd	nd	nd	nd	nd	nd	nd	nd	nd	nd
0	a31	1	31	tree without chickens	nd	nd	nd	nd	nd	nd	nd	nd	nd	nd	nd	nd	nd	nd	nd	nd	nd	nd	nd	nd	nd	nd	nd	nd
0	a31	1	31	chicken coop	nd	nd	nd	nd	nd	nd	nd	nd	nd	nd	nd	nd	nd	nd	nd	nd	nd	nd	nd	nd	nd	nd	nd	nd
0	a32	1	32	domicile	0	0	0	0	0	0	0	0	0	0	0	0	0	0	0	0	0	0	0	0	0	0	0	0
0	a32	1	32	goat or sheep corral	0	0	0	0	0	0	0	0	0	0	0	0	0	0	0	0	0	0	0	0	0	0	0	0
0	a32	1	32	chicken tree	0	0	0	0	0	0	0	0	0	0	0	0	0	0	0	0	0	0	0	1	3	0	3	7
0	a32	1	32	chicken house	nd	nd	nd	nd	nd	nd	nd	nd	nd	nd	nd	nd	nd	nd	nd	nd	nd	nd	nd	nd	nd	nd	nd	nd
0	a32	1	32	kitchen	0	0	0	0	0	0	0	0	0	0	0	0	0	0	0	0	0	0	0	0	0	0	0	0
0	a32	1	32	chicken tree	0	0	0	0	0	0	0	0	0	0	0	0	0	0	0	0	0	0	0	0	0	0	0	0
0	a32	1	32	piled materials	nd	nd	nd	nd	nd	nd	nd	nd	nd	nd	nd	nd	nd	nd	nd	nd	nd	nd	nd	nd	nd	nd	nd	nd
0	a32	1	32	chicken tree	nd	nd	nd	nd	nd	nd	nd	nd	nd	nd	nd	nd	nd	nd	nd	nd	nd	nd	nd	nd	nd	nd	nd	nd
0	a32	1	32	chicken tree	nd	nd	nd	nd	nd	nd	nd	nd	nd	nd	nd	nd	nd	nd	nd	nd	nd	nd	nd	nd	nd	nd	nd	nd
0	a32	1	32	pig corral	0	0	0	0	0	0	0	0	0	0	0	0	0	0	0	0	0	0	0	0	0	0	0	0
0	a32	1	32	latrine	nd	nd	nd	nd	nd	nd	nd	nd	nd	nd	nd	nd	nd	nd	nd	nd	nd	nd	nd	nd	nd	nd	nd	nd
0	a32	1	32	piled materials	nd	nd	nd	nd	nd	nd	nd	nd	nd	nd	nd	nd	nd	nd	nd	nd	nd	nd	nd	nd	nd	nd	nd	nd
0	a32	1	32	chicken tree	nd	nd	nd	nd	nd	nd	nd	nd	nd	nd	nd	nd	nd	nd	nd	nd	nd	nd	nd	nd	nd	nd	nd	nd
0	a32	1	32	chicken coop	nd	nd	nd	nd	nd	nd	nd	nd	nd	nd	nd	nd	nd	nd	nd	nd	nd	nd	nd	nd	nd	nd	nd	nd
0	a32b	1	206	domicile	0	0	0	0	0	0	0	0	0	0	0	0	0	0	0	0	0	0	0	0	0	0	0	0
0	a32b	1	206	pig corral	nd	nd	nd	nd	nd	nd	nd	nd	nd	nd	nd	nd	nd	nd	nd	nd	nd	nd	nd	nd	nd	nd	nd	nd
0	a32b	1	206	piled materials	nd	nd	nd	nd	nd	nd	nd	nd	nd	nd	nd	nd	nd	nd	nd	nd	nd	nd	nd	nd	nd	nd	nd	nd
0	a32b	1	206	chicken house	nd	nd	nd	nd	nd	nd	nd	nd	nd	nd	nd	nd	nd	nd	nd	nd	nd	nd	nd	nd	nd	nd	nd	nd
0	a32b	1	206	piled materials	nd	nd	nd	nd	nd	nd	nd	nd	nd	nd	nd	nd	nd	nd	nd	nd	nd	nd	nd	nd	nd	nd	nd	nd
0	a32b	1	206	storeroom	nd	nd	nd	nd	nd	nd	nd	nd	nd	nd	nd	nd	nd	nd	nd	nd	nd	nd	nd	nd	nd	nd	nd	nd
0	a33	1	33	domicile	0	0	0	0	0	0	0	0	0	0	0	0	0	0	0	0	0	0	0	0	0	0	0	0
0	a33	1	33	tree without chickens	nd	nd	nd	nd	nd	nd	nd	nd	nd	nd	nd	nd	nd	nd	nd	nd	nd	nd	nd	nd	nd	nd	nd	nd
0	a33	1	33	latrine	0	0	0	0	0	0	0	0	0	0	0	0	0	0	0	0	0	0	0	0	0	0	0	0
0	a33	1	33	pig corral	nd	nd	nd	nd	nd	nd	nd	nd	nd	nd	nd	nd	nd	nd	nd	nd	nd	nd	nd	nd	nd	nd	nd	nd
0	a33	1	33	chicken tree	0	0	0	0	0	0	0	0	0	0	0	0	0	0	0	0	0	0	0	0	0	0	0	0
0	a33	1	33	nest	nd	nd	nd	nd	nd	nd	nd	nd	nd	nd	nd	nd	nd	nd	nd	nd	nd	nd	nd	nd	nd	nd	nd	nd
0	a33	1	33	oven	0	0	0	0	0	0	0	0	0	0	0	0	0	0	0	0	0	0	0	0	0	0	0	0
0	a33	1	33	goat or sheep corral	0	0	0	0	0	0	0	0	0	0	0	0	0	0	0	0	0	0	0	0	0	0	0	0
0	a34	1	34	domicile	0	0	0	0	0	0	0	0	0	0	0	0	0	0	0	0	0	0	0	0	0	0	0	0
0	a34	1	34	kitchen	0	0	0	0	0	0	0	0	0	0	0	0	0	0	0	0	0	0	0	0	0	0	0	0
0	a34	1	34	goat or sheep corral	0	0	0	0	2	0	3	5	0	0	0	0	0	0	0	0	0	0	0	0	0	0	0	0
0	a34	1	34	orchard fence	nd	nd	nd	nd	nd	nd	nd	nd	nd	nd	nd	nd	nd	nd	nd	nd	nd	nd	nd	nd	nd	nd	nd	nd
0	a34	1	34	goat or sheep corral	nd	nd	nd	nd	nd	nd	nd	nd	nd	nd	nd	nd	nd	nd	nd	nd	nd	nd	nd	nd	nd	nd	nd	nd
0	a34	1	34	chicken tree	nd	nd	nd	nd	nd	nd	nd	nd	nd	nd	nd	nd	nd	nd	nd	nd	nd	nd	nd	nd	nd	nd	nd	nd
0	a34	1	34	tree without chickens	nd	nd	nd	nd	nd	nd	nd	nd	nd	nd	nd	nd	nd	nd	nd	nd	nd	nd	nd	nd	nd	nd	nd	nd
0	a34	1	34	storeroom	nd	nd	nd	nd	nd	nd	nd	nd	nd	nd	nd	nd	nd	nd	nd	nd	nd	nd	nd	nd	nd	nd	nd	nd
0	a34	1	34	goat or sheep corral	0	0	0	0	0	0	0	0	0	0	0	0	0	0	0	0	0	0	0	0	0	0	0	0
0	a36	1	36	domicile	nd	nd	nd	nd	nd	nd	nd	nd	nd	nd	nd	nd	nd	nd	nd	nd	nd	nd	nd	nd	nd	nd	nd	nd
0	a36	1	36	chicken house	nd	nd	nd	nd	nd	nd	nd	nd	nd	nd	nd	nd	nd	nd	nd	nd	nd	nd	nd	nd	nd	nd	nd	nd
0	a36	1	36	chicken tree	nd	nd	nd	nd	nd	nd	nd	nd	nd	nd	nd	nd	nd	nd	nd	nd	nd	nd	nd	nd	nd	nd	nd	nd
0	a36	1	36	oven	nd	nd	nd	nd	nd	nd	nd	nd	nd	nd	nd	nd	nd	nd	nd	nd	nd	nd	nd	nd	nd	nd	nd	nd
0	a36	1	36	pig corral	nd	nd	nd	nd	nd	nd	nd	nd	nd	nd	nd	nd	nd	nd	nd	nd	nd	nd	nd	nd	nd	nd	nd	nd
0	a36	1	36	chicken house	nd	nd	nd	nd	nd	nd	nd	nd	nd	nd	nd	nd	nd	nd	nd	nd	nd	nd	nd	nd	nd	nd	nd	nd
0	a36	1	36	tree without chickens	nd	nd	nd	nd	nd	nd	nd	nd	nd	nd	nd	nd	nd	nd	nd	nd	nd	nd	nd	nd	nd	nd	nd	nd
0	a36	1	36	storeroom	nd	nd	nd	nd	nd	nd	nd	nd	nd	nd	nd	nd	nd	nd	nd	nd	nd	nd	nd	nd	nd	nd	nd	nd
0	a36	1	36	piled materials	nd	nd	nd	nd	nd	nd	nd	nd	nd	nd	nd	nd	nd	nd	nd	nd	nd	nd	nd	nd	nd	nd	nd	nd
0	a36	1	36	chicken tree	nd	nd	nd	nd	nd	nd	nd	nd	nd	nd	nd	nd	nd	nd	nd	nd	nd	nd	nd	nd	nd	nd	nd	nd
0	a36	1	36	chicken coop	nd	nd	nd	nd	nd	nd	nd	nd	nd	nd	nd	nd	nd	nd	nd	nd	nd	nd	nd	nd	nd	nd	nd	nd
0	a36	1	36	latrine	nd	nd	nd	nd	nd	nd	nd	nd	nd	nd	nd	nd	nd	nd	nd	nd	nd	nd	nd	nd	nd	nd	nd	nd
0	a37	1	37	domicile	nd	nd	nd	nd	nd	nd	nd	nd	nd	nd	nd	nd	nd	nd	nd	nd	nd	nd	nd	nd	nd	nd	nd	nd
0	a37	1	37	chicken house	nd	nd	nd	nd	nd	nd	nd	nd	nd	nd	nd	nd	nd	nd	nd	nd	nd	nd	nd	nd	nd	nd	nd	nd
0	a37	1	37	chicken tree	nd	nd	nd	nd	nd	nd	nd	nd	nd	nd	nd	nd	nd	nd	nd	nd	nd	nd	nd	nd	nd	nd	nd	nd
0	a44	1	44	domicile	0	0	0	0	0	0	0	0	0	0	0	0	0	0	0	0	0	0	0	0	0	0	0	0
0	a44	1	44	storeroom	nd	nd	nd	nd	nd	nd	nd	nd	nd	nd	nd	nd	nd	nd	nd	nd	nd	nd	nd	nd	nd	nd	nd	nd
0	a44	1	44	chicken tree	0	0	0	0	0	0	0	0	0	0	0	0	0	0	0	0	0	0	0	0	0	4	4	8
0	a44	1	44	goat or sheep corral	0	0	0	0	0	0	3	3	0	0	0	0	0	0	0	0	0	0	0	0	0	0	0	0
0	a44	1	44	piled materials	nd	nd	nd	nd	nd	nd	nd	nd	nd	nd	nd	nd	nd	nd	nd	nd	nd	nd	nd	nd	nd	nd	nd	nd
0	a44	1	44	piled materials	nd	nd	nd	nd	nd	nd	nd	nd	nd	nd	nd	nd	nd	nd	nd	nd	nd	nd	nd	nd	nd	nd	nd	nd
0	a44	1	44	pig corral	0	0	0	0	4	4	20	28	0	0	0	0	0	0	0	0	0	0	0	0	0	0	0	0
0	a44	1	44	chicken coop	nd	nd	nd	nd	nd	nd	nd	nd	nd	nd	nd	nd	nd	nd	nd	nd	nd	nd	nd	nd	nd	nd	nd	nd
0	a44	1	44	tree without chickens	nd	nd	nd	nd	nd	nd	nd	nd	nd	nd	nd	nd	nd	nd	nd	nd	nd	nd	nd	nd	nd	nd	nd	nd
0	a44	1	44	latrine	0	0	0	0	0	0	0	0	0	0	0	0	0	0	0	0	0	0	0	0	0	0	0	0
0	a44	1	44	chicken coop	nd	nd	nd	nd	nd	nd	nd	nd	nd	nd	nd	nd	nd	nd	nd	nd	nd	nd	nd	nd	nd	nd	nd	nd
0	a45	1	45	domicile	0	0	0	0	0	0	0	0	0	0	0	0	0	0	0	0	0	0	0	0	0	0	0	0
0	a45	1	45	storeroom	0	0	0	0	0	0	0	0	0	0	0	0	0	0	0	0	0	0	0	0	0	0	0	0
0	a45	1	45	goat or sheep corral	0	1	1	0	8	2	10	22	0	0	0	0	0	0	0	0	0	0	0	0	0	0	0	0
0	a45	1	45	tree without chickens	nd	nd	nd	nd	nd	nd	nd	nd	nd	nd	nd	nd	nd	nd	nd	nd	nd	nd	nd	nd	nd	nd	nd	nd
0	a45	1	45	chicken tree	0	0	0	0	0	0	0	0	0	0	0	0	0	0	0	0	0	0	0	0	0	0	1	1
0	a45	1	45	chicken tree	0	0	0	0	0	0	0	0	0	0	0	0	0	0	0	0	0	0	0	0	0	0	0	0
0	a45	1	45	oven	nd	nd	nd	nd	nd	nd	nd	nd	nd	nd	nd	nd	nd	nd	nd	nd	nd	nd	nd	nd	nd	nd	nd	nd
0	a45	1	45	open shed	nd	nd	nd	nd	nd	nd	nd	nd	nd	nd	nd	nd	nd	nd	nd	nd	nd	nd	nd	nd	nd	nd	nd	nd
0	a45	1	45	pig corral	nd	nd	nd	nd	nd	nd	nd	nd	nd	nd	nd	nd	nd	nd	nd	nd	nd	nd	nd	nd	nd	nd	nd	nd
0	a45	1	45	latrine	0	0	0	0	0	0	0	0	0	0	0	0	0	0	0	0	0	0	0	0	0	0	0	0
0	a45	1	45	other	nd	nd	nd	nd	nd	nd	nd	nd	nd	nd	nd	nd	nd	nd	nd	nd	nd	nd	nd	nd	nd	nd	nd	nd
0	a45	1	45	pig corral	0	0	0	0	0	0	0	0	0	0	0	0	0	0	0	0	0	0	0	0	0	0	0	0
0	a46	1	46	domicile	0	0	0	0	0	0	0	0	0	0	0	0	0	0	0	0	0	0	0	0	0	0	0	0
0	a46	1	46	storeroom	0	0	0	0	0	0	0	0	0	0	0	0	0	0	0	0	0	0	0	0	0	0	0	0
0	a46	1	46	piled materials	nd	nd	nd	nd	nd	nd	nd	nd	nd	nd	nd	nd	nd	nd	nd	nd	nd	nd	nd	nd	nd	nd	nd	nd
0	a46	1	46	chicken tree	0	0	0	0	0	0	0	0	0	0	0	0	0	0	0	0	0	0	0	0	0	0	0	0
0	a46	1	46	piled materials	nd	nd	nd	nd	nd	nd	nd	nd	nd	nd	nd	nd	nd	nd	nd	nd	nd	nd	nd	nd	nd	nd	nd	nd
0	a46	1	46	goat or sheep corral	nd	nd	nd	nd	nd	nd	nd	nd	nd	nd	nd	nd	nd	nd	nd	nd	nd	nd	nd	nd	nd	nd	nd	nd
0	a46	1	46	pig corral	0	0	0	0	1	1	0	2	0	0	0	0	0	0	0	0	0	0	0	0	0	0	0	0
0	a46	1	46	nest	nd	nd	nd	nd	nd	nd	nd	nd	nd	nd	nd	nd	nd	nd	nd	nd	nd	nd	nd	nd	nd	nd	nd	nd
0	a46	1	46	chicken coop	nd	nd	nd	nd	nd	nd	nd	nd	nd	nd	nd	nd	nd	nd	nd	nd	nd	nd	nd	nd	nd	nd	nd	nd
0	a46	1	46	latrine	0	0	0	0	0	0	0	0	0	0	0	0	0	0	0	0	0	0	0	0	0	0	0	0
0	a114	1	114	domicile	nd	nd	nd	nd	nd	nd	nd	nd	nd	nd	nd	nd	nd	nd	nd	nd	nd	nd	nd	nd	nd	nd	nd	nd
0	a114	1	114	storeroom	nd	nd	nd	nd	nd	nd	nd	nd	nd	nd	nd	nd	nd	nd	nd	nd	nd	nd	nd	nd	nd	nd	nd	nd
0	a114	1	114	storeroom	nd	nd	nd	nd	nd	nd	nd	nd	nd	nd	nd	nd	nd	nd	nd	nd	nd	nd	nd	nd	nd	nd	nd	nd
0	a114	1	114	piled materials	nd	nd	nd	nd	nd	nd	nd	nd	nd	nd	nd	nd	nd	nd	nd	nd	nd	nd	nd	nd	nd	nd	nd	nd
0	a47	1	47	domicile	0	0	0	0	0	0	0	0	0	0	0	0	0	0	0	0	0	0	0	0	0	0	0	0
0	a47	1	47	latrine	nd	nd	nd	nd	nd	nd	nd	nd	nd	nd	nd	nd	nd	nd	nd	nd	nd	nd	nd	nd	nd	nd	nd	nd
0	a47	1	47	chicken tree	0	0	0	0	0	0	0	0	0	0	0	0	0	0	0	0	0	0	0	0	0	0	0	0
0	a131	1	131	domicile	0	0	0	0	0	0	0	0	0	0	0	0	0	0	0	0	0	0	0	0	0	0	0	0
0	a131	1	131	goat or sheep corral	0	0	0	0	0	0	0	0	0	0	0	0	0	0	0	0	0	0	0	0	0	0	0	0
0	a131	1	131	pig corral	0	0	0	0	0	0	0	0	0	0	0	0	0	0	0	0	0	0	0	0	0	0	0	0
0	a131	1	131	pig corral	0	0	0	0	0	0	0	0	0	0	0	0	0	0	0	0	0	0	0	0	0	0	0	0
0	a131	1	131	latrine	0	0	0	0	0	0	0	0	0	0	0	0	0	0	0	0	0	0	0	0	0	0	0	0
0	a131	1	131	chicken coop	0	0	0	0	0	0	0	0	0	0	0	0	0	0	0	0	0	0	0	0	0	0	0	0
0	a129	1	129	domicile	0	0	0	0	0	0	0	0	0	0	0	0	0	0	0	0	0	0	0	0	0	0	0	0
0	a129	1	129	pig corral	0	0	0	0	0	0	0	0	0	0	0	0	0	0	0	0	0	0	0	0	0	0	0	0
0	a129	1	129	chicken tree	0	0	0	0	0	0	0	0	0	0	0	0	0	0	0	0	0	0	0	0	0	0	0	0
0	a129	1	129	chicken house	0	0	0	0	0	0	0	0	0	0	0	0	0	0	0	0	0	0	0	0	0	0	0	0
0	a129	1	129	chicken house	0	0	0	0	0	0	0	0	0	0	0	0	0	0	0	0	0	0	0	0	0	0	0	0
0	a129	1	129	storeroom	0	0	0	0	0	0	0	0	0	0	0	0	0	0	0	0	0	0	0	0	0	0	0	0
0	a132	1	132	domicile	0	0	0	0	0	1	0	1	0	0	0	0	0	0	0	0	0	0	0	0	0	0	0	0
0	a132	1	132	pig corral	0	0	0	0	0	0	0	0	0	0	0	0	0	0	0	0	0	0	0	0	0	0	0	0
0	a132	1	132	chicken tree	0	0	0	0	0	0	0	0	0	0	0	0	0	0	0	0	0	0	0	0	0	1	9	10
0	a132	1	132	kitchen	0	0	0	0	0	0	0	0	0	0	0	0	0	0	0	0	0	0	0	0	0	0	0	0
0	a130	1	130	domicile	0	0	0	0	0	0	0	0	0	0	0	0	0	0	0	0	0	0	0	0	0	0	0	0
0	a130	1	130	chicken tree	0	0	0	0	0	0	0	0	0	0	0	0	0	0	0	0	0	0	0	0	0	0	0	0
0	a130	1	130	piled materials	0	0	0	0	0	0	0	0	0	0	0	0	0	0	0	0	0	0	0	0	0	0	0	0
0	a111	1	111	domicile	nd	nd	nd	nd	nd	nd	nd	nd	nd	nd	nd	nd	nd	nd	nd	nd	nd	nd	nd	nd	nd	nd	nd	nd
0	t01	2	1	domicile	0	0	0	0	0	0	0	0	0	0	0	0	0	0	0	0	0	0	0	0	0	0	0	0
0	t01	2	1	storeroom	0	0	0	0	0	0	0	0	0	0	0	0	0	0	0	0	0	0	0	0	0	0	0	0
0	t01	2	1	pig corral	0	0	0	0	0	0	0	0	0	0	0	0	0	0	0	0	0	0	0	0	0	0	0	0
0	t01	2	1	chicken tree	0	0	0	0	0	0	0	0	0	0	0	0	0	0	0	0	0	0	0	0	0	0	0	0
0	t01	2	1	latrine	0	0	0	0	0	0	0	0	0	0	0	0	0	0	0	0	0	0	0	0	0	0	0	0
0	t01	2	1	oven	0	0	0	0	0	0	0	0	0	0	0	0	0	0	0	0	0	0	0	0	0	0	0	0
0	t02	2	2	domicile	0	0	0	0	0	0	0	0	0	0	0	0	0	0	0	0	0	0	0	0	0	0	0	0
0	t02	2	2	goat or sheep corral	0	0	0	0	0	0	0	0	0	0	0	0	0	0	0	0	0	0	0	0	0	0	0	0
0	t02	2	2	orchard fence	0	0	0	0	0	0	0	0	0	0	0	0	0	0	0	0	0	0	0	0	0	0	0	0
0	t02	2	2	chicken tree	0	0	0	0	0	0	0	0	0	0	0	0	0	0	0	0	0	0	0	0	0	0	0	0
0	t02	2	2	storeroom	0	0	0	0	0	0	0	0	0	0	0	0	0	0	0	0	0	0	0	0	0	0	0	0
0	t02	2	2	oven	0	0	0	0	0	0	0	0	0	0	0	0	0	0	0	0	0	0	0	0	0	0	0	0
0	t02	2	2	open shed	0	0	0	0	0	0	0	0	0	0	0	0	0	0	0	0	0	0	0	0	0	0	0	0
0	t02	2	2	cow corral	0	0	0	0	0	0	0	0	0	0	0	0	0	0	0	0	0	0	0	0	0	0	0	0
0	t02	2	2	latrine	0	0	0	0	0	0	0	0	0	0	0	0	0	0	0	0	0	0	0	0	0	0	0	0
0	t02	2	2	piled materials	0	0	0	0	0	0	0	0	0	0	0	0	0	0	0	0	0	0	0	0	0	0	0	0
0	t03	2	3	domicile	0	0	0	0	0	0	0	0	0	0	0	0	0	0	0	0	0	0	0	0	0	0	0	0
0	t03	2	3	goat or sheep corral	0	0	0	0	0	0	0	0	0	0	0	0	0	0	0	0	0	0	0	0	0	0	0	0
0	t03	2	3	other	0	0	0	0	0	0	0	0	0	0	0	0	0	0	0	0	0	0	0	0	0	0	0	0
0	t03	2	3	cow corral	0	0	0	0	0	0	0	0	0	0	0	0	0	0	0	0	0	0	0	0	0	0	0	0
0	t03	2	3	cow corral	0	0	0	0	0	0	0	0	0	0	0	0	0	0	0	0	0	0	0	0	0	0	0	0
0	t03	2	3	storeroom	0	0	0	0	0	0	0	0	0	0	0	0	0	0	0	0	0	0	0	0	0	0	0	0
0	t03	2	3	goat or sheep corral	0	0	0	0	0	0	0	0	0	0	0	0	0	0	0	0	0	0	0	0	0	0	0	0
0	t03	2	3	chicken tree	0	0	0	0	0	0	0	0	0	0	0	0	0	0	0	0	0	0	0	0	0	0	0	0
0	t03	2	3	chicken tree	0	0	0	0	0	0	0	0	0	0	0	0	0	0	0	0	0	0	0	0	0	0	0	0
0	t03	2	3	pig corral	0	0	0	0	0	0	0	0	0	0	0	0	0	0	0	0	0	0	0	0	0	0	0	0
0	t03	2	3	other	0	0	0	0	0	0	0	0	0	0	0	0	0	0	0	0	0	0	0	0	0	0	0	0
0	t03	2	3	latrine	0	0	0	0	0	0	0	0	0	0	0	0	0	0	0	0	0	0	0	0	0	0	0	0
0	t03	2	3	piled materials	0	0	0	0	0	0	0	0	0	0	0	0	0	0	0	0	0	0	0	0	0	0	0	0
0	t03	2	3	oven	0	0	0	0	0	0	0	0	0	0	0	0	0	0	0	0	0	0	0	0	0	0	0	0
0	t04	2	4	domicile	0	0	0	0	0	0	0	0	0	0	0	0	0	0	0	0	0	0	0	0	0	0	0	0
0	t04	2	4	storeroom	0	0	0	0	0	0	0	0	0	0	0	0	0	0	0	0	0	0	0	0	0	0	0	0
0	t04	2	4	pig corral	0	0	0	0	0	0	0	0	0	0	0	0	0	0	0	0	0	0	0	0	0	0	0	0
0	t04	2	4	chicken tree	0	0	0	0	0	0	0	0	0	0	0	0	0	0	0	0	0	0	0	0	0	0	0	0
0	t04	2	4	chicken tree	0	0	0	0	0	0	0	0	0	0	0	0	0	0	0	0	0	0	0	0	0	0	0	0
0	t04	2	4	pig corral	0	0	0	0	0	0	0	0	0	0	0	0	0	0	0	0	0	0	0	0	0	0	0	0
0	t04	2	4	chicken coop	0	0	0	0	0	0	0	0	0	0	0	0	0	0	0	0	0	0	0	0	0	0	0	0
0	t04	2	4	goat or sheep corral	0	0	0	0	0	0	0	0	0	0	0	0	0	0	0	0	0	0	0	0	0	0	0	0
0	t04	2	4	oven	0	0	0	0	0	0	0	0	0	0	0	0	0	0	0	0	0	0	0	0	0	0	0	0
0	t04	2	4	latrine	0	0	0	0	0	0	0	0	0	0	0	0	0	0	0	0	0	0	0	0	0	0	0	0
0	t04	2	4	latrine	0	0	0	0	0	0	0	0	0	0	0	0	0	0	0	0	0	0	0	0	0	0	0	0
0	t04	2	4	goat or sheep corral	0	0	0	0	0	0	0	0	0	0	0	0	0	0	0	0	0	0	0	0	0	0	0	0
0	t05	2	5	domicile	0	0	0	0	0	0	0	0	0	0	0	0	0	0	0	0	0	0	0	0	0	0	0	0
0	t05	2	5	storeroom	0	0	0	0	0	0	0	0	0	0	0	0	0	0	0	0	0	0	0	0	0	0	0	0
0	t05	2	5	chicken coop	0	0	0	0	0	0	0	0	0	0	0	0	0	0	0	0	0	0	0	0	0	0	0	0
0	t05	2	5	piled materials	0	0	0	0	0	0	0	0	0	0	0	0	0	0	0	0	0	0	0	0	0	0	0	0
0	t05	2	5	pig corral	0	0	0	0	0	0	0	0	0	0	0	0	0	0	0	0	0	0	0	0	0	0	0	0
0	t05	2	5	latrine	0	0	0	0	0	0	0	0	0	0	0	0	0	0	0	0	0	0	0	0	0	0	0	0
0	t05	2	5	orchard fence	0	0	0	0	0	0	0	0	0	0	0	0	0	0	0	0	0	0	0	0	0	0	0	0
0	t05	2	5	oven	0	0	0	0	0	0	0	0	0	0	0	0	0	0	0	0	0	0	0	0	0	0	0	0
0	t05	2	5	goat or sheep corral	0	0	0	0	0	0	0	0	0	0	0	0	0	0	0	0	0	0	0	0	0	0	0	0
0	t05	2	5	piled materials	0	0	0	0	0	0	0	0	0	0	0	0	0	0	0	0	0	0	0	0	0	0	0	0
0	t05	2	5	chicken tree	0	0	0	0	0	0	0	0	0	0	0	0	0	0	0	0	0	0	1	2	0	1	1	5
0	t05	2	5	open shed	0	0	0	0	0	0	0	0	0	0	0	0	0	0	0	0	0	0	0	0	0	0	0	0
0	t06	2	6	domicile	0	0	0	0	0	0	0	0	0	0	0	0	0	0	0	0	0	0	0	0	0	0	0	0
0	t06	2	6	orchard fence	0	0	0	0	0	0	0	0	0	0	0	0	0	0	0	0	0	0	0	0	0	0	0	0
0	t06	2	6	storeroom	0	0	0	0	0	0	0	0	0	0	0	0	0	0	0	0	0	0	0	0	0	0	0	0
0	t06	2	6	chicken tree	0	0	0	0	0	0	0	0	0	0	0	0	0	0	0	0	0	0	0	0	0	0	0	0
0	t06	2	6	kitchen	0	0	0	0	0	0	0	0	0	0	0	0	0	0	0	0	0	0	0	0	0	0	0	0
0	t07	2	7	domicile	0	0	0	0	0	0	0	0	0	0	0	0	0	0	0	0	0	0	0	0	0	0	0	0
0	t07	2	7	pig corral	0	0	0	0	0	0	0	0	0	0	0	0	0	0	0	0	0	0	0	0	0	0	0	0
0	t07	2	7	storeroom	0	0	0	0	0	0	0	0	0	0	0	0	0	0	0	0	0	0	0	0	0	0	0	0
0	t07	2	7	storeroom	0	0	0	0	0	0	0	0	0	0	0	0	0	0	0	0	0	0	0	0	0	0	0	0
0	t07	2	7	chicken tree	0	0	0	0	0	0	0	0	0	0	0	0	0	0	0	0	0	0	0	0	0	0	0	0
0	t07	2	7	goat or sheep corral	0	0	0	0	0	0	0	0	0	0	0	0	0	0	0	0	0	0	0	0	0	0	0	0
0	t07	2	7	tree without chickens	0	0	0	0	0	0	0	0	0	0	0	0	0	0	0	0	0	0	0	0	0	0	0	0
0	t07	2	7	latrine	0	0	0	0	0	0	0	0	0	0	0	0	0	0	0	0	0	0	0	0	0	0	0	0
0	t08	2	8	domicile	0	0	0	0	0	0	1	1	0	0	0	0	0	0	0	0	0	0	0	0	0	0	0	0
0	t08	2	8	storeroom	0	0	0	0	0	1	0	1	0	0	0	0	0	0	0	0	0	0	0	0	0	0	0	0
0	t08	2	8	pig corral	0	0	0	0	0	0	0	0	0	0	0	0	0	0	0	0	0	0	0	0	0	0	0	0
0	t08	2	8	chicken tree	0	0	0	0	0	0	0	0	0	0	0	0	0	0	0	0	0	0	0	0	0	0	0	0
0	t08	2	8	cow corral	0	0	0	0	0	0	0	0	0	0	0	0	0	0	0	0	0	0	0	0	0	0	0	0
0	t08	2	8	cow corral	0	0	0	0	0	0	0	0	0	0	0	0	0	0	0	0	0	0	0	0	0	0	0	0
0	t08	2	8	goat or sheep corral	1	0	0	0	0	0	0	1	0	0	0	0	0	0	0	0	0	0	0	0	0	0	0	0
0	t08	2	8	orchard fence	0	0	0	0	0	0	0	0	0	0	0	0	0	0	0	0	0	0	0	0	0	0	0	0
0	t08	2	8	tree without chickens	0	0	0	0	0	0	0	0	0	0	0	0	0	0	0	0	0	0	0	0	0	0	0	0
0	t08	2	8	pig corral	0	0	0	0	0	2	3	5	0	0	0	0	0	0	0	0	0	0	0	0	0	0	0	0
0	t08	2	8	oven	0	0	0	0	0	0	0	0	0	0	0	0	0	0	0	0	0	0	0	0	0	0	0	0
0	t08	2	8	latrine	0	0	0	0	0	0	0	0	0	0	0	0	0	0	0	0	0	0	0	0	0	0	0	0
0	t8b	2	201	domicile	0	0	0	0	0	0	0	0	0	0	0	0	0	0	0	0	0	0	0	0	0	0	0	0
0	t8b	2	201	chicken tree	0	0	0	0	0	0	0	0	0	0	0	0	0	1	0	1	0	0	0	0	0	0	0	0
0	t09	2	9	domicile	0	0	0	0	0	0	0	0	0	0	0	0	0	0	0	0	0	0	0	0	0	0	0	0
0	t09	2	9	kitchen	0	0	0	0	0	0	0	0	0	0	0	0	0	0	0	0	0	0	0	0	0	0	0	0
0	t09	2	9	chicken tree	0	0	0	0	0	0	0	0	0	0	0	0	0	0	0	0	0	0	0	0	0	0	0	0
0	t09	2	9	pig corral	0	0	0	0	0	0	0	0	0	0	0	0	0	0	0	0	0	0	0	0	0	0	0	0
0	t09	2	9	oven	0	0	0	0	0	0	0	0	0	0	0	0	0	0	0	0	0	0	0	0	0	0	0	0
0	t09	2	9	piled materials	0	0	0	0	0	0	0	0	0	0	0	0	0	0	0	0	0	0	0	0	0	0	0	0
0	t09	2	9	tree without chickens	0	0	0	0	0	0	0	0	0	0	0	0	0	0	0	0	0	0	0	0	0	0	0	0
0	t09	2	9	goat or sheep corral	0	0	0	0	0	0	0	0	0	0	0	0	0	0	0	0	0	0	0	0	0	0	0	0
0	t09	2	9	latrine	0	0	0	0	0	0	0	0	0	0	0	0	0	0	0	0	0	0	0	0	0	0	0	0
0	t09	2	9	open shed	0	0	0	0	0	0	0	0	0	0	0	0	0	0	0	0	0	0	0	0	0	0	0	0
0	t10	2	10	domicile	0	0	0	0	0	0	0	0	0	0	0	0	0	0	0	0	0	0	0	0	0	0	0	0
0	t10	2	10	kitchen	0	0	0	0	0	0	0	0	0	0	0	0	0	0	0	0	0	0	0	0	0	0	0	0
0	t10	2	10	storeroom	0	0	0	0	0	0	0	0	0	0	0	0	0	0	0	0	0	0	0	0	0	0	0	0
0	t10	2	10	pig corral	0	0	0	0	0	0	0	0	0	0	0	0	0	0	0	0	0	0	0	0	0	0	0	0
0	t10	2	10	goat or sheep corral	0	0	0	0	0	0	0	0	0	0	0	0	0	0	0	0	0	0	0	0	1	0	0	1
0	t10	2	10	chicken tree	0	0	0	0	0	0	0	0	0	0	0	0	0	0	0	0	0	0	0	0	0	0	0	0
0	t10	2	10	orchard fence	0	0	0	0	0	0	0	0	0	0	0	0	0	0	0	0	0	0	0	0	0	0	0	0
0	t10	2	10	goat or sheep corral	0	0	0	0	0	0	0	0	0	0	0	0	0	0	0	0	0	0	0	0	0	0	0	0
0	t10	2	10	oven	0	0	0	0	0	0	0	0	0	0	0	0	0	0	0	0	0	0	0	0	0	0	0	0
0	t10	2	10	tree without chickens	0	0	0	0	0	0	0	0	0	0	0	0	0	0	0	0	0	0	0	0	0	0	0	0
0	t10	2	10	latrine	0	0	0	0	0	0	0	0	0	0	0	0	0	0	0	0	0	0	0	0	0	0	0	0
0	t10	2	10	open shed	0	0	0	0	0	0	0	0	0	0	0	0	0	0	0	0	0	0	0	0	0	0	0	0
0	t100	2	100	domicile	0	0	0	0	0	0	0	0	0	0	0	0	0	0	0	0	0	0	0	0	0	0	0	0
0	t100	2	100	goat or sheep corral	0	1	1	1	2	0	0	5	0	0	0	0	0	0	0	0	0	0	0	0	0	0	0	0
0	t100	2	100	storeroom	0	0	0	0	0	0	0	0	0	0	0	0	0	0	0	0	0	0	0	0	0	0	0	0
0	t100	2	100	chicken tree	0	0	0	0	0	0	0	0	0	0	0	0	0	0	0	0	0	0	0	0	0	0	0	0
0	t100	2	100	kitchen	0	0	0	0	0	0	0	0	0	0	0	0	0	0	0	0	0	0	0	0	0	0	0	0
0	t100	2	100	chicken tree	0	0	0	0	0	0	0	0	0	0	0	0	0	0	0	0	0	0	0	0	0	0	0	0
0	t100	2	100	chicken house	0	0	0	0	0	0	0	0	0	0	0	0	0	0	0	0	0	0	0	0	0	0	0	0
0	t100	2	100	open shed	0	0	0	0	0	0	0	0	0	0	0	0	0	0	0	0	0	0	0	0	0	0	0	0
0	t100	2	100	piled materials	0	0	0	0	0	0	0	0	0	0	0	0	0	0	0	0	0	0	0	0	0	0	0	0
0	t100	2	100	piled materials	0	0	0	0	0	0	0	0	0	0	0	0	0	0	0	0	0	0	0	0	0	0	0	0
0	t100	2	100	piled materials	0	0	0	0	0	0	0	0	0	0	0	0	0	0	0	0	0	0	0	0	0	0	0	0
0	t100	2	100	chicken house	0	0	0	0	0	0	0	0	0	0	0	0	0	0	0	0	0	0	0	0	0	0	0	0
0	t100	2	100	chicken house	0	0	0	0	0	0	0	0	0	0	0	0	0	0	0	0	0	0	0	0	0	0	0	0
0	t100	2	100	chicken house	0	0	0	0	0	0	0	0	0	0	0	0	0	0	0	0	0	0	0	0	0	0	0	0
0	t100	2	100	chicken house	0	0	0	0	0	0	0	0	0	0	0	0	0	0	0	0	0	0	0	0	0	0	0	0
0	t100	2	100	chicken coop	0	0	0	0	0	0	0	0	0	0	0	0	0	0	0	0	0	0	0	0	0	0	0	0
0	t100	2	100	chicken tree	0	0	0	0	0	0	0	0	0	0	0	0	0	0	0	0	0	0	0	0	0	0	0	0
0	t100	2	100	latrine	0	0	0	0	0	0	0	0	0	0	0	0	0	0	0	0	0	0	0	0	0	0	0	0
0	t101	2	101	domicile	0	0	0	0	0	0	0	0	0	0	0	0	0	0	0	0	0	0	0	0	0	0	0	0
0	t101	2	101	pig corral	0	0	0	0	0	0	0	0	0	0	0	0	0	0	0	0	0	0	0	0	0	0	0	0
0	t101	2	101	chicken tree	0	0	0	0	0	0	0	0	0	0	0	0	0	0	0	0	0	0	0	0	0	0	0	0
0	t101	2	101	tree without chickens	0	0	0	0	0	0	0	0	0	0	0	0	0	0	0	0	0	0	0	0	0	0	0	0
0	t101	2	101	kitchen	0	0	0	0	0	0	0	0	0	0	0	0	0	0	0	0	0	0	0	0	0	0	0	0
0	t101	2	101	other	0	0	0	0	0	0	0	0	0	0	0	0	0	0	0	0	0	0	0	0	0	0	0	0
0	t101	2	101	goat or sheep corral	0	0	0	0	0	0	0	0	0	0	0	0	0	0	0	0	0	0	0	0	0	0	0	0
0	t101	2	101	latrine	0	0	0	0	0	0	0	0	0	0	0	0	0	0	0	0	0	0	0	0	0	0	0	0
0	t101	2	101	chicken tree	0	0	0	0	0	0	0	0	0	0	0	0	0	0	0	0	0	0	0	0	0	0	0	0
0	t101	2	101	goat or sheep corral	0	0	0	0	0	0	0	0	0	0	0	0	0	0	0	0	0	0	0	0	0	0	0	0
0	t101	2	101	cow corral	0	0	0	0	0	0	0	0	0	0	0	0	0	0	0	0	0	0	0	0	0	0	0	0
0	t107	2	107	domicile	0	0	0	0	0	0	0	0	0	0	0	0	0	0	0	0	0	0	0	0	0	0	0	0
0	t107	2	107	chicken house	0	0	0	0	0	0	0	0	0	0	0	0	0	0	0	0	0	0	0	0	0	0	0	0
0	t107	2	107	chicken tree	0	0	0	0	0	0	0	0	0	0	0	0	0	0	0	0	0	0	0	0	0	0	0	0
0	t107	2	107	piled materials	0	0	0	0	0	0	0	0	0	0	0	0	0	0	0	0	0	0	0	0	0	0	0	0
0	t12	2	12	domicile	0	0	0	0	0	0	0	0	0	0	0	0	0	0	0	0	0	0	0	0	0	0	0	0
0	t12	2	12	goat or sheep corral	0	0	0	0	0	0	0	0	0	0	0	0	0	0	0	0	0	0	0	0	0	0	0	0
0	t12	2	12	cow corral	0	0	0	0	0	0	1	1	0	0	0	0	0	0	0	0	0	0	0	0	0	0	0	0
0	t12	2	12	goat or sheep corral	0	0	0	1	3	0	0	4	0	0	0	0	0	0	0	0	0	0	0	0	0	0	0	0
0	t12	2	12	pig corral	0	2	0	0	0	0	1	3	0	0	0	0	0	0	0	0	0	0	0	0	0	0	0	0
0	t12	2	12	chicken tree	0	0	0	0	0	0	0	0	0	0	0	0	0	0	0	0	0	0	0	0	0	0	0	0
0	t12	2	12	storeroom	0	0	0	0	0	0	0	0	0	0	0	0	0	0	0	0	0	0	0	0	0	0	0	0
0	t12	2	12	open shed	0	0	0	0	0	0	0	0	0	0	0	0	0	0	0	0	0	0	0	0	0	0	0	0
0	t12	2	12	chicken coop	0	0	0	0	0	0	0	0	0	0	0	0	0	0	0	0	0	0	0	0	0	0	0	0
0	t12	2	12	chicken house	0	0	0	0	0	0	0	0	0	0	0	0	0	0	0	0	0	0	0	0	0	0	0	0
0	t12	2	12	kitchen	0	0	0	0	0	0	0	0	0	0	0	0	0	0	0	0	0	0	0	0	0	0	0	0
0	t12	2	12	chicken tree	0	0	0	0	0	0	0	0	0	0	0	0	0	0	0	0	0	0	0	0	0	0	0	0
0	t12	2	12	latrine	0	0	0	0	0	0	0	0	0	0	0	0	0	0	0	0	0	0	0	0	0	0	0	0
0	t12	2	12	pig corral	0	0	0	0	0	0	0	0	0	0	0	0	0	0	0	0	0	0	0	0	0	0	0	0
0	t12	2	12	piled materials	0	0	0	0	0	0	0	0	0	0	0	0	0	0	0	0	0	0	0	0	0	0	0	0
0	t12b	2	202	domicile	2	0	0	0	0	1	1	4	0	0	0	0	0	0	0	0	0	0	0	0	0	0	0	0
0	t12b	2	202	goat or sheep corral	0	0	0	0	0	0	0	0	0	0	0	0	0	0	0	0	0	0	0	0	0	0	0	0
0	t12b	2	202	pig corral	0	0	0	0	0	0	0	0	0	0	0	0	0	0	0	0	0	0	0	0	0	0	0	0
0	t12b	2	202	chicken tree	0	0	0	0	0	0	0	0	0	0	0	0	0	0	0	0	0	0	0	0	0	0	1	1
0	t12b	2	202	cow corral	0	0	0	0	0	0	0	0	0	0	0	0	0	0	0	0	0	0	0	0	0	0	0	0
0	t12b	2	202	open shed	0	0	0	0	0	0	0	0	0	0	0	0	0	0	0	0	0	0	0	0	0	0	0	0
0	t12b	2	202	orchard fence	0	0	0	0	0	0	0	0	0	0	0	0	0	0	0	0	0	0	0	0	0	0	0	0
0	t12b	2	202	goat or sheep corral	0	0	0	0	0	0	0	0	0	0	0	0	0	0	0	0	0	0	0	0	0	0	0	0
0	t12b	2	202	kitchen	0	0	0	0	0	0	0	0	0	0	0	0	0	0	0	0	0	0	0	0	0	0	0	0
0	t13	2	13	domicile	0	0	0	0	0	0	0	0	0	0	0	0	0	0	0	0	0	0	0	0	0	0	0	0
0	t13	2	13	goat or sheep corral	0	0	0	0	0	0	0	0	0	0	0	0	0	0	0	0	0	0	0	0	0	0	0	0
0	t13	2	13	oven	0	0	0	0	0	0	0	0	0	0	0	0	0	0	0	0	0	0	0	0	0	0	0	0
0	t13	2	13	chicken tree	0	0	0	0	0	0	0	0	0	0	0	0	0	0	0	0	0	0	0	0	0	0	0	0
0	t13	2	13	kitchen	0	0	0	0	0	0	0	0	0	0	0	0	0	0	0	0	0	0	0	0	0	0	0	0
0	t13	2	13	cow corral	0	0	0	0	0	0	0	0	0	0	0	0	0	0	0	0	0	0	0	0	0	0	0	0
0	t13	2	13	pig corral	0	0	0	0	0	0	0	0	0	0	0	0	0	0	0	0	0	0	0	0	0	0	0	0
0	t13	2	13	piled materials	0	0	0	0	0	0	0	0	0	0	0	0	0	0	0	0	0	0	0	0	0	0	0	0
0	t13	2	13	goat or sheep corral	0	0	0	0	0	0	0	0	0	0	0	0	0	0	0	0	0	0	0	0	0	0	0	0
0	t13	2	13	cow corral	0	0	0	0	0	0	0	0	0	0	0	0	0	0	0	0	0	0	0	0	0	0	0	0
0	t13	2	13	latrine	0	0	0	0	0	0	0	0	0	0	0	0	0	0	0	0	0	0	0	0	0	0	0	0
0	t13	2	13	storeroom	0	0	0	0	0	0	0	0	0	0	0	0	0	0	0	0	0	0	0	0	0	0	0	0
0	t13	2	13	open shed	0	0	0	0	0	0	0	0	0	0	0	0	0	0	0	0	0	0	0	0	0	0	0	0
0	t13b	2	203	domicile	0	0	0	0	0	0	0	0	0	0	0	0	0	0	0	0	0	0	0	0	0	0	0	0
0	t13b	2	203	goat or sheep corral	0	0	0	0	0	0	0	0	0	0	0	0	0	0	0	0	0	0	0	0	0	0	0	0
0	t13b	2	203	chicken tree	0	0	0	0	0	0	0	0	0	0	0	0	0	0	0	0	0	0	0	0	0	0	1	1
0	t13b	2	203	pig corral	0	0	0	0	0	0	0	0	0	0	0	0	0	0	0	0	0	0	0	0	0	0	0	0
0	t13b	2	203	piled materials	0	0	0	0	0	0	0	0	0	0	0	0	0	0	0	0	0	0	0	0	0	0	0	0
0	t13b	2	203	kitchen	0	0	0	0	0	0	0	0	0	0	0	0	0	0	0	0	0	0	0	0	0	0	0	0
0	t13c	2	204	domicile	0	0	0	0	0	0	0	0	0	0	0	0	0	0	0	0	0	0	0	0	0	0	0	0
0	t13c	2	204	goat or sheep corral	0	0	0	0	0	0	0	0	0	0	0	0	0	0	0	0	0	0	0	0	0	0	0	0
0	t14	2	14	domicile	0	0	0	0	0	0	0	0	0	0	0	0	0	0	0	0	0	0	0	0	0	0	0	0
0	t14	2	14	goat or sheep corral	0	0	0	0	0	0	0	0	0	0	0	0	0	0	0	0	0	0	0	0	0	0	0	0
0	t14	2	14	cow corral	0	0	0	0	0	0	0	0	0	0	0	0	0	0	0	0	0	0	0	0	0	0	0	0
0	t14	2	14	open shed	0	0	0	0	0	0	0	0	0	0	0	0	0	0	0	0	0	0	0	0	0	0	0	0
0	t14	2	14	cow corral	0	0	0	0	0	0	0	0	0	0	0	0	0	0	0	0	0	0	0	0	0	0	0	0
0	t14	2	14	goat or sheep corral	0	0	0	0	0	0	0	0	0	0	0	0	0	0	0	0	0	0	0	0	0	0	0	0
0	t14	2	14	storeroom	0	0	0	0	0	0	0	0	0	0	0	0	0	0	0	0	0	0	0	0	0	0	0	0
0	t14	2	14	open shed	0	0	0	0	0	0	0	0	0	0	0	0	0	0	0	0	0	0	0	0	0	0	0	0
0	t14	2	14	pig corral	0	0	0	0	0	0	0	0	0	0	0	0	0	0	0	0	0	0	0	0	0	0	0	0
0	t14	2	14	chicken house	0	0	0	0	0	0	0	0	0	0	0	0	0	0	0	0	0	0	0	0	0	0	0	0
0	t14	2	14	chicken tree	0	0	0	0	0	0	0	0	0	0	0	0	0	0	0	0	0	0	0	0	0	1	1	2
0	t14	2	14	pig corral	0	0	0	0	0	0	0	0	0	0	0	0	0	0	0	0	0	0	0	0	0	0	0	0
0	t14	2	14	chicken tree	0	0	0	0	0	0	0	0	0	0	0	0	0	0	0	0	0	0	0	0	0	0	0	0
0	t14	2	14	kitchen	0	0	0	0	0	0	0	0	0	0	0	0	0	0	0	0	0	0	0	0	0	0	0	0
0	t14	2	14	latrine	0	0	0	0	0	0	0	0	0	0	0	0	0	0	0	0	0	0	0	0	0	0	0	0
0	t14	2	14	latrine	0	0	0	0	0	0	0	0	0	0	0	0	0	0	0	0	0	0	0	0	0	0	0	0
0	t14	2	14	oven	0	0	0	0	0	0	0	0	0	0	0	0	0	0	0	0	0	0	0	0	0	0	0	0
0	t14	2	14	goat or sheep corral	0	0	0	0	0	0	0	0	0	0	0	0	0	0	0	0	0	0	0	0	0	0	0	0
0	t15	2	15	domicile	0	0	0	0	0	2	1	3	0	0	0	0	0	0	0	0	0	0	0	0	0	0	0	0
0	t15	2	15	storeroom	0	0	0	0	0	0	0	0	0	0	0	0	0	0	0	0	0	0	0	0	0	0	0	0
0	t15	2	15	pig corral	0	0	0	0	0	0	0	0	0	0	0	0	0	0	0	0	0	0	0	0	0	0	0	0
0	t15	2	15	piled materials	0	0	0	0	0	0	0	0	0	0	0	0	0	0	0	0	0	0	0	0	0	0	0	0
0	t15	2	15	chicken tree	0	0	0	0	0	0	0	0	0	0	0	0	0	0	0	0	0	0	0	0	0	0	0	0
0	t15	2	15	pig corral	0	0	0	0	0	0	0	0	0	0	0	0	0	0	0	0	0	0	0	0	0	0	0	0
0	t15	2	15	goat or sheep corral	0	0	0	0	0	0	0	0	0	0	0	0	0	0	0	0	0	0	0	0	0	0	0	0
0	t15	2	15	cow corral	0	0	0	0	0	0	0	0	0	0	0	0	0	0	0	0	0	0	0	0	0	0	0	0
0	t15	2	15	open shed	0	0	0	0	0	0	0	0	0	0	0	0	0	0	0	0	0	0	0	0	0	0	0	0
0	t15	2	15	chicken house	0	0	0	0	0	0	0	0	0	0	0	0	0	0	0	0	0	0	0	0	0	0	0	0
0	t15	2	15	piled materials	0	0	0	0	0	0	0	0	0	0	0	0	0	0	0	0	0	0	0	0	0	0	0	0
0	t15	2	15	chicken tree	0	0	0	0	0	0	0	0	0	0	0	0	0	0	0	0	0	0	0	0	0	0	0	0
0	t15	2	15	chicken tree	0	0	0	0	0	0	0	0	0	0	0	0	0	0	0	0	0	0	0	0	0	0	0	0
0	t15	2	15	kitchen	0	0	0	0	0	0	0	0	0	0	0	0	0	0	0	0	0	0	0	0	0	0	0	0
0	t15	2	15	latrine	0	0	0	0	0	0	0	0	0	0	0	0	0	0	0	0	0	0	0	0	0	0	0	0
0	t15	2	15	cow corral	0	0	0	0	0	0	0	0	0	0	0	0	0	0	0	0	0	0	0	0	0	0	0	0
0	t15	2	15	chicken coop	0	0	0	0	0	0	0	0	0	0	0	0	0	0	0	0	0	0	0	0	0	0	0	0
0	t16	2	16	domicile	0	0	0	0	1	1	0	2	0	0	0	0	0	0	0	0	0	0	0	0	0	0	0	0
0	t16	2	16	goat or sheep corral	0	0	0	0	0	0	0	0	0	0	0	0	0	0	0	0	0	0	0	0	0	0	0	0
0	t16	2	16	open shed	0	0	0	0	0	0	0	0	0	0	0	0	0	0	0	0	0	0	0	0	0	0	0	0
0	t16	2	16	goat or sheep corral	0	0	0	0	0	0	0	0	0	0	0	0	0	0	0	0	0	0	0	0	0	0	0	0
0	t16	2	16	cow corral	0	0	0	0	0	0	0	0	0	0	0	0	0	0	0	0	0	0	0	0	0	0	0	0
0	t16	2	16	pig corral	0	0	0	0	0	0	0	0	0	0	1	0	0	0	1	2	0	0	0	0	0	0	0	0
0	t16	2	16	storeroom	0	0	0	1	0	1	1	3	0	0	0	0	0	0	0	0	0	0	0	0	0	0	0	0
0	t16	2	16	chicken tree	0	0	0	0	0	0	0	0	0	0	0	0	0	0	0	0	0	0	0	0	0	0	0	0
0	t16	2	16	chicken tree	0	0	0	0	0	0	0	0	0	0	0	0	0	0	0	0	0	0	0	0	0	0	0	0
0	t16	2	16	storeroom	0	0	0	0	0	0	0	0	0	0	0	0	0	0	0	0	0	0	0	0	0	0	0	0
0	t16	2	16	oven	0	0	0	0	0	0	0	0	0	0	0	0	0	0	0	0	0	0	0	0	0	0	0	0
0	t16	2	16	pig corral	0	0	0	0	0	0	0	0	0	0	0	0	0	0	0	0	0	0	0	0	0	0	0	0
0	t16	2	16	other	0	0	0	0	0	0	0	0	0	0	0	0	0	0	0	0	0	0	0	0	0	0	0	0
0	t16	2	16	other	0	0	1	0	0	1	1	3	0	0	0	0	0	0	0	0	0	0	0	0	0	0	0	0
0	t16	2	16	chicken coop	0	0	0	0	0	0	1	1	0	0	0	0	0	0	0	0	0	0	0	0	0	0	0	0
0	t17	2	17	domicile	0	0	0	0	1	1	1	3	0	0	0	0	0	0	0	0	0	0	0	0	0	0	0	0
0	t17	2	17	open shed	0	0	0	0	0	0	0	0	0	0	0	0	0	0	0	0	0	0	0	0	0	0	0	0
0	t17	2	17	chicken tree	0	0	0	0	0	0	0	0	0	0	0	0	0	0	0	0	0	0	0	0	0	0	0	0
0	t17	2	17	pig corral	0	0	0	0	0	0	0	0	0	0	0	0	0	0	0	0	0	0	0	0	1	0	0	1
0	t17	2	17	goat or sheep corral	0	0	0	0	0	0	0	0	0	0	0	0	0	0	0	0	0	0	0	0	0	0	0	0
0	t17	2	17	chicken house	0	0	0	0	0	0	0	0	0	0	0	0	0	0	0	0	0	0	0	0	0	0	0	0
0	t17	2	17	chicken tree	0	0	0	0	0	0	0	0	0	0	0	0	0	0	0	0	0	0	0	0	0	0	0	0
0	t17	2	17	latrine	0	0	0	0	0	0	0	0	0	0	0	0	0	0	0	0	0	0	0	0	0	0	0	0
0	t17	2	17	kitchen	0	4	1	0	7	1	5	18	0	0	0	0	0	0	0	0	0	0	0	0	0	0	0	0
0	t17	2	17	oven	0	0	0	0	0	0	0	0	0	0	0	0	0	0	0	0	0	0	0	0	0	0	0	0
0	t18	2	18	domicile	0	0	0	2	0	1	0	3	0	0	0	0	0	0	0	0	0	0	0	0	0	0	0	0
0	t18	2	18	kitchen	0	0	0	0	0	0	0	0	0	0	0	0	0	0	0	0	0	0	0	0	0	0	0	0
0	t18	2	18	cow corral	0	0	0	0	0	0	0	0	0	0	0	0	0	0	0	0	0	0	0	0	0	0	0	0
0	t18	2	18	pig corral	0	0	0	0	0	0	0	0	0	0	0	0	0	0	0	0	0	0	0	0	0	0	0	0
0	t18	2	18	chicken house	0	0	0	0	0	0	0	0	0	0	0	0	0	0	0	0	0	0	0	0	0	0	0	0
0	t18	2	18	chicken tree	0	0	0	0	0	0	0	0	0	0	0	0	0	0	0	0	0	0	0	0	0	0	0	0
0	t18	2	18	tree without chickens	0	0	0	0	0	0	0	0	0	0	0	0	0	0	0	0	0	0	0	0	0	0	0	0
0	t18	2	18	storeroom	0	0	0	0	0	0	0	0	0	0	0	0	0	0	0	0	0	0	0	0	0	0	0	0
0	t18	2	18	latrine	0	0	0	0	0	0	0	0	0	0	0	0	0	0	0	0	0	0	0	0	0	0	0	0
0	t18	2	18	oven	0	0	0	0	0	0	0	0	0	0	0	0	0	0	0	0	0	0	0	0	0	0	0	0
0	t18	2	18	piled materials	0	0	0	0	0	0	0	0	0	0	0	0	0	0	0	0	0	0	0	0	0	0	0	0
0	t19	2	19	domicile	0	0	0	0	0	0	0	0	0	0	0	0	0	0	0	0	0	0	0	0	0	0	0	0
0	t19	2	19	kitchen	0	0	0	0	0	0	0	0	0	0	0	0	0	0	0	0	0	0	0	0	0	0	0	0
0	t19	2	19	storeroom	0	0	0	0	0	0	0	0	0	0	0	0	0	0	0	0	0	0	0	0	0	0	0	0
0	t19	2	19	goat or sheep corral	0	0	0	0	0	0	0	0	0	0	0	0	0	0	0	0	0	0	0	0	0	0	0	0
0	t19	2	19	goat or sheep corral	0	0	0	0	0	0	0	0	0	0	0	0	0	0	0	0	0	0	0	0	0	0	0	0
0	t19	2	19	cow corral	0	0	0	0	0	0	0	0	0	0	0	0	0	0	0	0	0	0	0	0	0	0	0	0
0	t19	2	19	chicken tree	0	0	0	0	0	0	0	0	0	0	0	0	0	0	0	0	0	0	0	0	0	0	2	2
0	t19	2	19	oven	0	0	0	0	0	0	0	0	0	0	0	0	0	0	0	0	0	0	0	0	0	0	0	0
0	t19	2	19	latrine	0	0	0	0	0	0	0	0	0	0	0	0	0	0	0	0	0	0	0	0	0	0	0	0
0	t19	2	19	goat or sheep corral	0	0	0	0	0	0	0	0	0	0	0	0	0	0	0	0	0	0	0	0	0	0	0	0
0	t19b	2	205	domicile	0	0	0	0	0	0	0	0	0	0	0	0	0	0	0	0	0	0	0	0	0	0	0	0
0	t19b	2	205	storeroom	0	0	0	0	0	0	0	0	0	0	0	0	0	0	0	0	0	0	0	0	0	0	0	0
0	t19b	2	205	pig corral	0	0	0	0	0	0	0	0	0	0	0	0	0	0	0	0	0	0	0	0	0	0	0	0
0	t19b	2	205	goat or sheep corral	0	0	0	0	0	0	0	0	0	0	0	0	0	0	0	0	0	0	0	0	0	0	0	0
0	t19b	2	205	chicken house	0	0	0	0	0	0	0	0	0	0	0	0	0	0	0	0	0	0	0	0	0	0	0	0
0	t20	2	20	domicile	0	0	0	0	0	0	0	0	0	0	0	0	0	0	0	0	0	0	0	0	0	0	0	0
0	t20	2	20	pig corral	0	0	0	0	0	0	0	0	0	0	0	0	0	0	0	0	0	0	0	0	0	0	0	0
0	t20	2	20	storeroom	0	0	0	0	0	0	0	0	0	0	0	0	0	0	0	0	0	0	0	0	0	0	0	0
0	t20	2	20	cow corral	0	0	0	0	0	0	0	0	0	0	0	0	0	0	0	0	0	0	0	0	0	0	0	0
0	t20	2	20	open shed	0	0	0	0	0	0	0	0	0	0	0	0	0	0	0	0	0	0	0	0	0	0	0	0
0	t20	2	20	goat or sheep corral	0	0	0	0	0	0	0	0	0	0	0	0	0	0	0	0	0	0	0	0	0	0	0	0
0	t20	2	20	chicken tree	0	0	0	0	0	0	0	0	0	0	0	0	0	0	0	0	0	0	0	0	0	0	5	5
0	t20	2	20	oven	0	0	0	0	0	0	0	0	0	0	0	0	0	0	0	0	0	0	0	0	0	0	0	0
0	t20	2	20	tree without chickens	0	0	0	0	0	0	0	0	0	0	0	0	0	0	0	0	0	0	0	0	0	0	0	0
0	t20	2	20	chicken coop	0	0	0	0	0	0	0	0	0	0	0	0	0	0	0	0	0	0	0	0	0	0	0	0
0	t20	2	20	latrine	0	0	0	0	0	0	0	0	0	0	0	0	0	0	0	0	0	0	0	0	0	0	0	0
0	t21	2	21	domicile	0	0	0	0	0	0	0	0	0	0	0	0	0	0	0	0	0	0	0	0	0	0	0	0
0	t21	2	21	chicken tree	0	0	0	0	0	0	0	0	0	0	0	0	0	0	0	0	0	0	0	0	0	0	2	2
0	t21	2	21	kitchen	0	0	0	0	0	0	0	0	0	0	0	0	0	0	0	0	0	0	0	0	0	0	0	0
0	t21	2	21	storeroom	0	0	0	0	0	0	0	0	0	0	0	0	0	0	0	0	0	0	0	0	0	0	0	0
0	t21	2	21	goat or sheep corral	0	0	0	2	5	1	0	8	0	0	0	0	1	0	0	1	0	0	0	0	0	0	0	0
0	t21	2	21	cow corral	0	0	0	0	0	0	0	0	0	0	0	0	0	0	0	0	0	0	0	0	0	0	0	0
0	t21	2	21	cow corral	0	0	0	0	0	0	0	0	0	0	0	0	0	0	0	0	0	0	0	0	0	0	0	0
0	t21	2	21	pig corral	0	0	0	0	0	0	0	0	0	0	0	0	0	0	0	0	0	0	0	0	0	0	0	0
0	t21	2	21	nest	0	0	0	0	0	0	0	0	0	0	0	0	0	0	0	0	0	0	0	0	0	0	0	0
0	t21	2	21	storeroom	0	0	0	0	0	0	0	0	0	0	0	0	0	0	0	0	0	0	0	0	0	0	0	0
0	t21	2	21	latrine	0	0	0	0	0	0	0	0	0	0	0	0	0	0	0	0	0	0	0	0	0	0	0	0
0	t100b	2	200	domicile	0	0	0	0	0	0	0	0	0	0	0	0	0	0	0	0	0	0	0	0	0	0	0	0
0	t100b	2	200	chicken tree	0	0	0	0	0	0	0	0	0	0	0	0	0	0	0	0	0	0	0	0	0	0	1	1
0	t100b	2	200	pig corral	0	0	0	0	0	0	0	0	0	0	0	0	0	0	0	0	0	0	0	0	0	0	0	0
0	m01	3	1	domicile	0	0	0	0	0	0	0	0	0	0	0	0	0	0	0	0	0	0	0	0	0	0	0	0
0	m01	3	1	storeroom	0	0	0	0	0	0	0	0	0	0	0	0	0	0	0	0	0	0	0	0	0	0	0	0
0	m01	3	1	kitchen	0	0	0	0	0	0	0	0	0	0	0	0	0	0	0	0	0	0	0	0	0	0	0	0
0	m01	3	1	goat or sheep corral	0	0	0	0	0	0	0	0	0	0	0	0	0	0	0	0	0	0	0	0	0	0	0	0
0	m01	3	1	goat or sheep corral	0	0	0	0	0	0	0	0	0	0	0	0	0	0	0	0	0	0	0	0	0	0	0	0
0	m01	3	1	open shed	0	0	0	0	0	0	0	0	0	0	0	0	0	0	0	0	0	0	0	0	0	0	0	0
0	m01	3	1	chicken tree	0	0	0	0	0	0	0	0	0	0	0	0	0	0	0	0	0	0	0	0	0	0	0	0
0	m01	3	1	chicken tree	0	0	0	0	0	0	0	0	0	0	0	0	0	0	0	0	0	0	0	0	0	0	0	0
0	m01	3	1	piled materials	0	0	0	0	0	0	0	0	0	0	0	0	0	0	0	0	0	0	0	0	0	0	0	0
0	m01	3	1	open shed	0	0	0	0	0	0	0	0	0	0	0	0	0	0	0	0	0	0	0	0	0	0	0	0
0	m01	3	1	chicken house	0	0	0	0	0	0	0	0	0	0	0	0	0	0	0	0	0	0	0	0	0	0	0	0
0	m01	3	1	latrine	0	0	0	0	0	0	0	0	0	0	0	0	0	0	0	0	0	0	0	0	0	0	0	0
0	m02	3	2	domicile	0	0	0	0	0	0	0	0	0	0	0	0	0	0	0	0	0	0	0	0	0	0	0	0
0	m02	3	2	goat or sheep corral	0	0	0	0	0	0	0	0	0	0	0	0	0	0	0	0	0	0	0	0	0	0	0	0
0	m02	3	2	cow corral	0	0	0	0	0	0	0	0	0	0	0	0	0	0	0	0	0	0	0	0	0	0	0	0
0	m02	3	2	pig corral	0	0	0	0	0	0	0	0	0	0	0	0	0	0	0	0	0	0	0	0	0	0	0	0
0	m02	3	2	chicken tree	0	0	0	0	0	0	0	0	0	0	0	0	0	0	0	0	0	0	0	0	0	0	0	0
0	m02	3	2	storeroom	0	0	0	0	0	0	0	0	0	0	0	0	0	0	0	0	0	0	0	0	0	0	0	0
0	m02	3	2	chicken house	0	0	0	0	0	0	0	0	0	0	0	0	0	0	0	0	0	0	0	0	0	0	0	0
0	m02	3	2	open shed	0	0	0	0	0	0	0	0	0	0	0	0	0	0	0	0	0	0	0	0	0	0	0	0
0	m02	3	2	chicken house	0	0	0	0	0	0	0	0	0	0	0	0	0	0	0	0	0	0	0	0	0	0	0	0
0	m02	3	2	kitchen	0	0	0	0	0	0	0	0	0	0	0	0	0	0	0	0	0	0	0	0	0	0	0	0
0	m02	3	2	orchard fence	0	0	0	0	0	0	0	0	0	0	0	0	0	0	0	0	0	0	0	0	0	0	0	0
0	m02	3	2	goat or sheep corral	0	0	0	0	0	0	0	0	0	0	0	0	0	0	0	0	0	0	0	0	0	0	0	0
0	m02	3	2	latrine	0	0	0	0	0	0	0	0	0	0	0	0	0	0	0	0	0	0	0	0	0	0	0	0
0	m05	3	5	domicile	0	0	0	0	0	0	0	0	0	0	0	0	0	0	0	0	0	0	0	0	0	0	0	0
0	m05	3	5	chicken house	0	0	0	0	0	0	0	0	0	0	0	0	0	0	0	0	0	0	0	0	0	0	0	0
0	m05	3	5	pig corral	0	0	0	0	0	0	0	0	0	0	0	0	0	0	0	0	0	0	0	0	0	0	0	0
0	m05	3	5	piled materials	0	0	0	0	0	0	0	0	0	0	0	0	0	0	0	0	0	0	0	0	0	0	0	0
0	m05	3	5	chicken tree	0	0	0	0	0	0	0	0	0	0	0	0	0	0	0	0	0	0	0	0	0	0	0	0
0	m05	3	5	chicken coop	0	0	0	0	0	0	0	0	0	0	0	0	0	0	0	0	0	0	0	0	0	0	0	0
0	m05	3	5	oven	0	0	0	0	0	0	0	0	0	0	0	0	0	0	0	0	0	0	0	0	0	0	0	0
0	m05	3	5	latrine	0	0	0	0	0	0	0	0	0	0	0	0	0	0	0	0	0	0	0	0	0	0	0	0
0	m05	3	5	kitchen	0	0	0	0	0	0	0	0	0	0	0	0	0	0	0	0	0	0	0	0	0	0	0	0
0	m06	3	6	domicile	0	0	0	0	0	0	0	0	0	0	0	0	0	0	0	0	0	0	0	0	0	0	0	0
0	m06	3	6	orchard fence	0	0	0	0	0	0	0	0	0	0	0	0	0	0	0	0	0	0	0	0	0	0	0	0
0	m06	3	6	pig corral	0	0	0	0	0	0	0	0	0	0	0	0	0	0	0	0	0	0	0	0	0	0	0	0
0	m06	3	6	storeroom	0	0	0	0	0	0	0	0	0	0	0	0	0	0	0	0	0	0	0	0	0	0	0	0
0	m06	3	6	goat or sheep corral	0	0	0	0	0	0	0	0	0	0	0	1	2	0	0	3	0	0	0	0	0	0	0	0
0	m06	3	6	chicken house	0	0	0	0	0	0	0	0	0	0	0	0	0	0	0	0	0	0	0	0	0	0	0	0
0	m06	3	6	chicken tree	0	0	0	0	0	0	0	0	0	0	0	0	0	0	0	0	0	0	0	0	1	0	0	1
0	m06	3	6	storeroom	0	0	0	0	0	0	1	1	0	0	0	0	0	0	0	0	0	0	0	0	0	0	0	0
0	m06	3	6	tree without chickens	0	0	0	0	0	0	0	0	0	0	0	0	0	0	0	0	0	0	0	0	0	0	0	0
0	m06	3	6	chicken tree	0	0	0	0	0	0	0	0	0	0	0	0	0	0	0	0	0	0	0	0	0	0	0	0
0	m06	3	6	oven	0	0	0	0	0	0	0	0	0	0	0	0	0	0	0	0	0	0	0	0	0	0	0	0
0	m06	3	6	latrine	0	0	0	0	0	0	0	0	0	0	0	0	0	0	0	0	0	0	0	0	0	0	0	0
0	m07	3	7	domicile	0	0	0	0	0	0	0	0	0	0	0	0	0	0	0	0	0	0	0	0	0	0	0	0
0	m07	3	7	goat or sheep corral	0	0	0	0	0	0	0	0	0	0	0	0	0	0	0	0	0	0	0	0	0	0	0	0
0	m07	3	7	pig corral	0	0	0	0	0	0	0	0	0	0	0	0	0	0	0	0	0	0	0	0	0	0	0	0
0	m07	3	7	chicken tree	0	0	0	0	0	0	0	0	0	0	0	0	0	0	0	0	0	0	0	0	0	0	0	0
0	m07	3	7	chicken tree	0	0	0	0	0	0	0	0	0	0	0	0	0	0	0	0	0	0	0	0	0	0	0	0
0	m07	3	7	chicken tree	0	0	0	0	0	0	0	0	0	0	0	0	0	0	0	0	0	0	0	0	0	0	0	0
0	m07	3	7	latrine	0	0	0	0	0	0	0	0	0	0	0	0	0	0	0	0	0	0	0	0	0	0	0	0
0	m07	3	7	storeroom	0	0	0	0	0	0	0	0	0	0	0	0	0	0	0	0	0	0	0	0	0	0	0	0
0	m07	3	7	oven	0	0	0	0	0	0	0	0	0	0	0	0	0	0	0	0	0	0	0	0	0	0	0	0
0	m07	3	7	pig corral	1	0	1	3	6	3	1	16	0	0	0	0	0	0	0	0	0	0	0	0	0	0	0	0
0	m07	3	7	goat or sheep corral	0	0	0	0	2	0	0	2	0	0	0	1	1	2	3	7	0	0	0	0	0	0	0	0
0	m08	3	8	domicile	0	0	0	0	0	0	0	0	0	0	0	0	0	0	0	0	0	0	0	0	0	0	0	0
0	m08	3	8	kitchen	0	0	0	0	0	0	0	0	0	0	0	0	0	0	0	0	0	0	0	0	0	0	0	0
0	m08	3	8	pig corral	0	0	0	0	0	0	0	0	0	0	0	0	0	0	0	0	0	0	0	0	0	0	0	0
0	m08	3	8	pig corral	0	0	0	0	0	0	0	0	0	0	0	0	0	0	0	0	0	0	0	0	0	0	0	0
0	m08	3	8	pig corral	0	0	0	0	0	0	0	0	0	0	0	0	0	0	0	0	0	0	0	0	0	0	0	0
0	m08	3	8	chicken tree	0	0	0	0	0	0	0	0	0	0	0	0	0	0	0	0	0	0	0	0	0	0	0	0
0	m08	3	8	domicile	0	0	0	0	0	0	0	0	0	0	0	0	0	0	0	0	0	0	0	0	0	0	0	0
0	m08	3	8	piled materials	0	0	0	0	0	0	0	0	0	0	0	0	0	0	0	0	0	0	0	0	0	0	0	0
0	m08	3	8	piled materials	0	0	0	0	0	0	0	0	0	0	0	0	0	0	0	0	0	0	0	0	0	0	0	0
0	m08	3	8	open shed	0	0	0	0	0	0	0	0	0	0	0	0	0	0	0	0	0	0	0	0	0	0	0	0
0	m08	3	8	chicken coop	0	0	0	0	0	0	0	0	0	0	0	0	0	0	0	0	0	0	0	0	0	0	0	0
0	m08	3	8	chicken tree	0	0	0	0	0	0	0	0	0	0	0	0	0	0	0	0	0	0	0	0	0	0	0	0
0	m08	3	8	latrine	0	0	0	0	0	0	0	0	0	0	0	0	0	0	0	0	0	0	0	0	0	0	0	0
0	m8	3	8	oven	0	0	0	0	0	0	0	0	0	0	0	0	0	0	0	0	0	0	0	0	0	0	0	0
0	m09	3	9	domicile	0	0	0	0	0	0	0	0	0	0	0	0	0	0	0	0	0	0	0	0	0	0	0	0
0	m09	3	9	storeroom	0	0	0	0	0	0	0	0	0	0	0	0	0	0	0	0	0	0	0	0	0	0	0	0
0	m09	3	9	kitchen	0	0	0	0	0	0	0	0	0	0	0	0	0	0	0	0	0	0	0	0	0	0	0	0
0	m09	3	9	chicken house	0	0	0	0	0	0	0	0	0	0	0	0	0	0	0	0	0	0	0	0	0	0	0	0
0	m09	3	9	goat or sheep corral	0	0	0	0	0	0	0	0	0	0	0	0	0	0	0	0	0	0	0	0	0	0	0	0
0	m09	3	9	pig corral	0	0	0	0	0	0	0	0	0	0	0	0	0	0	0	0	0	0	0	0	0	0	0	0
0	m09	3	9	chicken tree	0	0	0	0	0	0	0	0	0	0	0	0	0	0	0	0	0	0	0	0	0	1	0	1
0	m09	3	9	tree without chickens	0	0	0	0	0	0	0	0	0	0	0	0	0	0	0	0	0	0	0	0	0	0	0	0
0	m09	3	9	latrine	0	0	0	0	0	0	0	0	0	0	0	0	0	0	0	0	0	0	0	0	0	0	0	0
0	m09	3	9	oven	0	0	0	0	0	0	0	0	0	0	0	0	0	0	0	0	0	0	0	0	0	0	0	0
0	m10a	3	200	domicile	0	0	0	0	0	0	0	0	0	0	0	0	0	0	0	0	0	0	0	0	0	0	0	0
0	m10a	3	200	storeroom	0	0	0	0	0	0	0	0	0	0	0	0	0	0	0	0	0	0	0	0	0	0	0	0
0	m10a	3	200	goat or sheep corral	0	0	0	0	0	0	0	0	0	0	0	0	0	0	0	0	0	0	0	0	0	0	0	0
0	m10a	3	200	pig corral	0	0	0	0	0	0	0	0	0	0	0	0	0	0	0	0	0	0	0	0	0	0	0	0
0	m10a	3	200	cow corral	0	0	0	0	0	0	0	0	0	0	0	0	0	0	0	0	0	0	0	0	0	0	0	0
0	m10a	3	200	chicken tree	0	0	0	0	0	0	0	0	0	0	0	0	0	0	0	0	0	0	0	0	0	0	0	0
0	m10a	3	200	nest	0	0	0	0	0	0	0	0	0	0	0	0	0	0	0	0	0	0	0	0	0	0	0	0
0	m10a	3	200	tree without chickens	0	0	0	0	0	0	0	0	0	0	0	0	0	0	0	0	0	0	0	0	0	0	0	0
0	m10a	3	200	chicken coop	0	0	0	0	0	0	0	0	0	0	0	0	0	0	0	0	0	0	0	0	0	0	0	0
0	m10a	3	200	pig corral	0	0	0	0	0	0	0	0	0	0	0	0	0	0	0	0	0	0	0	0	0	0	0	0
0	m10a	3	200	cow corral	0	0	0	0	0	0	0	0	0	0	0	0	0	0	0	0	0	0	0	0	0	0	0	0
0	m10a	3	200	oven	0	0	0	0	0	0	0	0	0	0	0	0	0	0	0	0	0	0	0	0	0	0	0	0
0	m10b	3	201	domicile	0	0	0	0	0	0	0	0	0	0	0	0	0	0	0	0	0	0	0	0	0	0	0	0
0	m10b	3	201	pig corral	0	0	0	0	0	0	0	0	0	0	0	0	0	0	0	0	0	0	0	0	0	0	0	0
0	m10b	3	201	tree without chickens	0	0	0	0	0	0	0	0	0	0	0	0	0	0	0	0	0	0	0	0	0	0	0	0
0	m10b	3	201	chicken house	0	0	0	0	0	0	0	0	0	0	0	0	0	0	0	0	0	0	0	0	0	0	0	0
0	m10b	3	201	oven	0	0	0	0	0	0	0	0	0	0	0	0	0	0	0	0	0	0	0	0	0	0	0	0
0	m10b	3	201	latrine	0	0	0	0	0	0	0	0	0	0	0	0	0	0	0	0	0	0	0	0	0	0	0	0
0	m10b	3	201	goat or sheep corral	2	1	0	0	1	0	0	4	0	0	0	0	0	0	0	0	0	0	0	0	0	0	0	0
0	m10d	3	202	domicile	0	0	0	0	0	0	0	0	0	0	0	0	0	0	0	0	0	0	0	0	0	0	0	0
0	m11	3	11	domicile	0	0	0	0	0	0	0	0	0	0	0	0	0	0	0	0	0	0	0	0	0	0	0	0
0	m11	3	11	piled materials	0	0	0	0	0	0	0	0	0	0	0	0	0	0	0	0	0	0	0	0	0	0	0	0
0	m11	3	11	goat or sheep corral	0	0	0	0	0	0	0	0	0	0	0	0	0	0	0	0	0	0	0	0	0	0	0	0
0	m11	3	11	goat or sheep corral	0	0	0	0	0	0	0	0	0	0	0	0	0	0	0	0	0	0	0	0	0	0	0	0
0	m11	3	11	open shed	0	0	0	0	0	0	0	0	0	0	0	0	0	0	0	0	0	0	0	0	0	0	0	0
0	m11	3	11	chicken tree	0	0	0	0	0	0	0	0	0	0	0	0	0	0	0	0	0	0	0	0	0	0	0	0
0	m11	3	11	open shed	0	0	0	0	0	0	0	0	0	0	0	0	0	0	0	0	0	0	0	0	0	0	0	0
0	m11	3	11	pig corral	0	0	0	0	0	0	0	0	0	0	0	0	0	0	0	0	0	0	0	0	0	0	0	0
0	m11	3	11	pig corral	0	0	1	0	0	2	2	5	0	0	0	0	0	0	0	0	0	0	0	0	0	0	0	0
0	m11	3	11	chicken coop	0	0	0	0	0	0	0	0	0	0	0	0	0	0	0	0	0	0	0	0	0	0	0	0
0	m11	3	11	chicken tree	0	0	0	0	0	0	0	0	0	0	0	0	0	0	0	0	0	0	0	0	0	0	0	0
0	m11	3	11	piled materials	0	0	0	0	0	0	0	0	0	0	0	0	0	0	0	0	0	0	0	0	0	0	0	0
0	m11	3	11	kitchen	0	2	7	2	4	4	12	31	0	0	0	0	0	0	0	0	0	0	0	0	0	0	0	0
0	m11	3	11	latrine	0	0	0	0	0	0	0	0	0	0	0	0	0	0	0	0	0	0	0	0	0	0	0	0
0	m11	3	11	chicken coop	0	0	0	0	0	0	0	0	0	0	0	0	0	0	0	0	0	0	0	0	0	0	0	0
0	m12	3	12	domicile	0	0	0	0	0	0	0	0	0	0	0	0	0	0	0	0	0	0	0	0	0	0	0	0
0	m12	3	12	pig corral	0	0	0	0	0	0	0	0	0	0	0	0	0	0	0	0	0	0	0	0	0	0	0	0
0	m12	3	12	oven	0	0	0	0	0	0	0	0	0	0	0	0	0	0	0	0	0	0	0	0	0	0	0	0
0	m12	3	12	open shed	0	0	0	0	0	0	0	0	0	0	0	0	0	0	0	0	0	0	0	0	0	0	0	0
0	m12	3	12	chicken tree	0	0	0	0	0	0	0	0	0	0	0	0	0	0	0	0	0	0	0	0	0	0	0	0
0	m12	3	12	goat or sheep corral	0	0	0	0	0	0	0	0	0	0	0	0	0	0	0	0	0	0	0	0	0	0	0	0
0	m12	3	12	pig corral	0	0	0	0	0	0	0	0	0	0	0	0	0	0	0	0	0	0	0	0	0	0	0	0
0	m12	3	12	goat or sheep corral	0	0	0	0	0	0	0	0	0	0	0	0	0	0	0	0	0	0	0	0	0	0	0	0
0	m12	3	12	latrine	0	0	0	0	0	0	0	0	0	0	0	0	0	0	0	0	0	0	0	0	0	0	0	0
0	m12	3	12	chicken tree	0	0	0	0	0	0	0	0	0	0	0	0	0	0	0	0	0	0	0	0	0	0	0	0
0	m12	3	12	cow corral	0	0	0	0	0	0	0	0	0	0	0	0	0	0	0	0	0	0	0	0	0	0	0	0
0	m13	3	13	domicile	0	0	0	0	0	0	0	0	0	0	0	0	0	0	0	0	0	0	0	0	0	0	0	0
0	m13	3	13	kitchen	0	0	0	0	0	0	0	0	0	0	0	0	0	0	0	0	0	0	0	0	0	0	0	0
0	m13	3	13	chicken tree	0	0	0	0	0	0	0	0	0	0	0	0	0	0	0	0	0	0	0	0	0	0	0	0
0	m13	3	13	pig corral	0	0	0	0	0	0	0	0	0	0	0	0	0	0	0	0	0	0	0	0	0	0	0	0
0	m13	3	13	open shed	0	0	0	0	0	0	0	0	0	0	0	0	0	0	0	0	0	0	0	0	0	0	0	0
0	m13	3	13	chicken coop	0	0	0	0	0	0	0	0	0	0	0	0	0	0	0	0	0	0	0	0	0	0	0	0
0	m13	3	13	goat or sheep corral	0	0	0	0	0	0	0	0	0	0	0	0	0	0	0	0	0	0	0	0	0	0	0	0
0	m13	3	13	pig corral	0	0	0	0	0	0	0	0	0	0	0	0	0	0	0	0	0	0	0	0	0	0	0	0
0	m13	3	13	chicken tree	0	0	0	0	0	0	0	0	0	0	0	0	0	0	0	0	0	0	0	0	0	0	0	0
0	m14	3	14	domicile	0	0	0	0	0	0	0	0	0	0	0	0	0	0	0	0	0	0	0	0	0	0	0	0
0	m14	3	14	open shed	0	0	0	0	0	0	0	0	0	0	0	0	0	0	0	0	0	0	0	0	0	0	0	0
0	m14	3	14	goat or sheep corral	0	0	0	0	0	0	0	0	0	0	0	0	0	0	0	0	0	0	0	0	0	0	0	0
0	m14	3	14	pig corral	0	0	0	1	0	0	0	1	0	0	0	0	0	0	0	0	0	0	0	0	0	0	0	0
0	m14	3	14	pig corral	0	0	0	0	0	0	0	0	0	0	0	0	0	0	0	0	0	0	0	0	0	0	0	0
0	m14	3	14	chicken coop	0	0	0	0	0	0	0	0	0	0	0	0	0	0	0	0	0	0	0	0	0	0	0	0
0	m14	3	14	storeroom	0	0	0	0	0	0	0	0	0	0	0	0	0	0	0	0	0	0	0	0	0	0	0	0
0	m14	3	14	storeroom	0	0	0	0	1	0	0	1	0	0	0	0	0	0	0	0	0	0	0	0	0	0	0	0
0	m14	3	14	piled materials	0	0	0	0	0	0	0	0	0	0	0	0	0	0	0	0	0	0	0	0	0	0	0	0
0	m14	3	14	chicken tree	0	0	0	0	0	0	0	0	0	0	0	0	0	0	0	0	0	0	0	0	0	0	0	0
0	m14	3	14	cow corral	0	0	0	0	0	0	0	0	0	0	0	0	0	0	0	0	0	0	0	0	0	0	0	0
0	m14	3	14	oven	0	0	0	0	0	0	0	0	0	0	0	0	0	0	0	0	0	0	0	0	0	0	0	0
0	m14	3	14	open shed	0	0	0	0	0	0	0	0	0	0	0	0	0	0	0	0	0	0	0	0	0	0	0	0
0	m14	3	14	latrine	0	0	0	0	0	0	0	0	0	0	0	0	0	0	0	0	0	0	0	0	0	0	0	0
0	m14	3	14	goat or sheep corral	0	0	0	0	0	1	0	1	0	0	0	0	0	0	0	0	0	0	0	0	0	0	0	0
0	m15	3	15	domicile	0	0	0	0	0	0	0	0	0	0	0	0	0	0	0	0	0	0	0	0	0	0	0	0
0	m15	3	15	goat or sheep corral	0	0	0	0	0	0	0	0	0	0	0	0	0	0	0	0	0	0	0	0	0	0	0	0
0	m15	3	15	goat or sheep corral	0	0	0	0	0	0	0	0	0	0	0	0	0	0	0	0	0	0	0	0	0	0	0	0
0	m15	3	15	chicken house	0	0	0	0	0	0	0	0	0	0	0	0	0	0	0	0	0	0	0	0	0	0	0	0
0	m15	3	15	chicken tree	0	0	0	0	0	0	0	0	0	0	0	0	0	0	0	0	0	0	0	0	0	0	0	0
0	m15	3	15	storeroom	0	0	0	0	0	0	0	0	0	0	0	0	0	0	0	0	0	0	0	0	0	0	0	0
0	m15b	3	204	domicile	0	0	0	0	0	0	0	0	0	0	0	0	0	0	0	0	0	0	0	0	0	0	0	0
0	m15b	3	204	open shed	0	0	0	0	0	0	0	0	0	0	0	0	0	0	0	0	0	0	0	0	0	0	0	0
0	m15b	3	204	cow corral	0	0	0	0	0	0	0	0	0	0	0	0	0	0	0	0	0	0	0	0	0	0	0	0
0	m15b	3	204	pig corral	0	0	0	0	0	0	0	0	0	0	0	0	0	0	0	0	0	0	0	0	0	0	0	0
0	m16	3	16	domicile	0	0	0	0	0	0	0	0	0	0	0	0	0	0	0	0	0	0	0	0	0	0	0	0
0	m16	3	16	pig corral	0	0	0	0	0	0	0	0	0	0	0	0	0	0	0	0	0	0	0	0	0	0	0	0
0	m16	3	16	goat or sheep corral	0	0	0	0	0	0	0	0	0	0	0	0	0	0	0	0	0	0	0	0	0	0	0	0
0	m16	3	16	storeroom	0	0	0	0	0	0	0	0	0	0	0	0	0	0	0	0	0	0	0	0	0	0	0	0
0	m16	3	16	cow corral	0	0	0	0	0	0	0	0	0	0	0	0	0	0	0	0	0	0	0	0	0	0	0	0
0	m16	3	16	chicken coop	0	0	0	0	0	0	0	0	0	0	0	0	0	0	0	0	0	0	0	0	0	0	0	0
0	m16	3	16	chicken tree	0	0	0	0	0	0	0	0	0	0	0	0	0	0	0	0	0	0	0	0	0	0	0	0
0	m16	3	16	goat or sheep corral	0	0	0	0	4	3	5	12	0	0	0	1	0	0	0	1	0	0	0	0	0	0	0	0
0	m16	3	16	latrine	0	0	0	0	0	0	0	0	0	0	0	0	0	0	0	0	0	0	0	0	0	0	0	0
0	m16	3	16	latrine	0	0	0	0	0	0	0	0	0	0	0	0	0	0	0	0	0	0	0	0	0	0	0	0
0	m16	3	16	chicken house	0	0	0	0	0	0	0	0	0	0	0	0	0	0	0	0	0	0	0	0	0	0	0	0
0	m16	3	16	piled materials	0	0	0	0	0	0	0	0	0	0	0	0	0	0	0	0	0	0	0	0	0	0	0	0
0	m16	3	16	piled materials	0	0	0	0	0	0	0	0	0	0	0	0	0	0	0	0	0	0	0	0	0	0	0	0
0	m16	3	16	pig corral	0	0	0	0	0	0	0	0	0	0	0	0	0	0	0	0	0	0	0	0	0	0	0	0
0	m16	3	16	storeroom	0	0	0	0	0	1	0	1	0	0	0	0	0	0	0	0	0	0	0	0	0	0	0	0
0	m16	3	16	oven	0	0	0	0	0	0	0	0	0	0	0	0	0	0	0	0	0	0	0	0	0	0	0	0
0	m16	3	16	piled materials	0	0	0	0	0	0	0	0	0	0	0	0	0	0	0	0	0	0	0	0	0	0	0	0
0	m16b	3	203	domicile	0	0	0	0	0	0	0	0	0	0	0	0	0	0	0	0	0	0	0	0	0	0	0	0
0	m16b	3	203	goat or sheep corral	0	0	0	0	0	0	0	0	0	0	0	0	0	0	0	0	0	0	0	0	0	0	0	0
0	m16b	3	203	chicken tree	0	0	0	0	0	0	0	0	0	0	0	0	0	0	0	0	0	0	0	0	0	0	0	0
0	m16b	3	203	kitchen	0	0	0	0	0	0	0	0	0	0	0	0	0	0	0	0	0	0	0	0	0	0	0	0
0	m16b	3	203	piled materials	0	0	0	0	0	0	0	0	0	0	0	0	0	0	0	0	0	0	0	0	0	0	0	0
0	m16b	3	203	latrine	0	0	0	0	0	0	0	0	0	0	0	0	0	0	0	0	0	0	0	0	0	0	0	0
0	m17	3	17	domicile	0	0	0	0	0	0	0	0	0	0	0	0	0	0	0	0	0	0	0	0	0	0	0	0
0	m17	3	17	kitchen	0	0	0	0	0	0	0	0	0	0	0	0	0	0	0	0	0	0	0	0	0	0	0	0
0	m17	3	17	storeroom	0	0	0	0	0	0	0	0	0	0	0	0	0	0	0	0	0	0	0	0	0	0	0	0
0	m17	3	17	open shed	0	0	0	0	0	0	0	0	0	0	0	0	0	0	0	0	0	0	0	0	0	0	0	0
0	m17	3	17	goat or sheep corral	0	0	0	0	0	0	0	0	0	0	0	0	0	0	0	0	0	0	0	0	0	0	0	0
0	m17	3	17	pig corral	0	0	0	0	0	0	0	0	0	0	0	0	0	0	0	0	0	0	0	0	0	0	0	0
0	m17	3	17	latrine	0	0	0	0	0	0	0	0	0	0	0	0	0	0	0	0	0	0	0	0	0	0	0	0
0	m17	3	17	latrine	0	0	0	0	0	0	0	0	0	0	0	0	0	0	0	0	0	0	0	0	0	0	0	0
0	m17	3	17	tree without chickens	0	0	0	0	0	0	0	0	0	0	0	0	0	0	0	0	0	0	0	0	0	0	0	0
0	m17	3	17	other	0	0	0	0	0	0	0	0	0	0	0	0	0	0	0	0	0	0	0	0	0	0	0	0
0	m17	3	17	chicken tree	0	0	0	0	0	0	0	0	0	0	0	0	0	0	0	0	0	0	0	0	0	0	0	0
0	m17	3	17	goat or sheep corral	0	0	0	0	0	0	0	0	0	0	0	0	0	0	0	0	0	0	0	0	0	0	0	0
0	m17	3	17	piled materials	0	0	0	0	0	0	0	0	0	0	0	0	0	0	0	0	0	0	0	0	0	0	0	0
0	m17	3	17	chicken tree	0	0	0	0	0	0	0	0	0	0	0	0	0	0	0	0	0	0	0	0	1	0	0	1
0	m18	3	18	domicile	0	0	0	0	0	0	0	0	0	0	0	0	0	0	0	0	0	0	0	0	0	0	0	0
0	m18	3	18	pig corral	0	0	0	0	0	0	0	0	0	0	0	0	0	0	0	0	0	0	0	0	0	0	0	0
0	m18	3	18	open shed	0	0	0	0	0	0	0	0	0	0	0	0	0	0	0	0	0	0	0	0	0	0	0	0
0	m18	3	18	chicken coop	0	0	0	0	0	0	0	0	0	0	0	0	0	0	0	0	0	0	0	0	0	0	0	0
0	m18	3	18	oven	0	0	0	0	0	0	0	0	0	0	0	0	0	0	0	0	0	0	0	0	0	0	0	0
0	m18	3	18	chicken coop	0	0	0	0	0	0	0	0	0	0	0	0	0	0	0	0	0	0	0	0	0	0	0	0
0	m18	3	18	chicken tree	0	0	0	0	0	0	0	0	0	0	0	0	0	0	0	0	0	0	0	0	0	0	0	0
0	m18	3	18	chicken tree	0	0	0	0	0	0	0	0	0	0	0	0	0	0	0	0	0	0	0	0	0	0	0	0
0	m18	3	18	piled materials	0	0	0	0	0	0	0	0	0	0	0	0	0	0	0	0	0	0	0	0	0	0	0	0
0	m18	3	18	latrine	0	0	0	0	0	0	0	0	0	0	0	0	0	0	0	0	0	0	0	0	0	0	0	0
0	m19	3	19	domicile	0	0	0	0	0	0	0	0	0	0	0	0	0	0	0	0	0	0	0	0	0	0	0	0
0	m19	3	19	chicken tree	0	0	0	0	0	0	0	0	0	0	0	0	0	0	0	0	0	0	0	0	0	0	0	0
0	m19	3	19	goat or sheep corral	0	0	0	0	0	0	0	0	0	0	0	0	0	0	0	0	0	0	0	0	0	0	0	0
0	m19	3	19	pig corral	0	0	0	0	0	0	0	0	0	0	0	0	0	0	0	0	0	0	0	0	0	0	0	0
0	m19	3	19	chicken house	0	0	0	0	0	0	0	0	0	0	0	0	0	0	0	0	0	0	0	0	0	0	0	0
0	m19	3	19	chicken house	0	0	0	0	0	0	0	0	0	0	0	0	0	0	0	0	0	0	0	0	0	0	0	0
0	m19	3	19	oven	0	0	0	0	0	0	0	0	0	0	0	0	0	0	0	0	0	0	0	0	0	0	0	0
0	m19	3	19	storeroom	0	0	0	0	0	0	0	0	0	0	0	0	0	0	0	0	0	0	0	0	0	0	0	0
0	m19	3	19	latrine	0	0	0	0	0	0	0	0	0	0	0	0	0	0	0	0	0	0	0	0	0	0	0	0
0	m19	3	19	chicken tree	0	0	0	0	0	0	0	0	0	0	0	0	0	0	0	0	0	0	0	0	0	0	0	0
0	m19	3	19	chicken coop	2	9	2	5	12	1	1	32	0	0	0	1	0	0	0	1	0	0	0	0	0	0	0	0
0	m19	3	19	chicken tree	0	0	0	0	0	0	0	0	0	0	0	0	0	0	0	0	0	0	0	0	0	0	0	0
0	m19	3	19	pig corral	0	0	0	0	0	0	0	0	0	0	0	0	0	0	0	0	0	0	0	0	0	0	0	0
0	m19	3	19	chicken tree	0	0	0	0	0	0	0	0	0	0	0	0	0	0	0	0	0	0	0	0	0	0	0	0
0	m19	3	19	goat or sheep corral	0	0	0	0	0	0	0	0	0	0	0	0	0	0	0	0	0	0	0	0	0	0	0	0
0	m19	3	19	piled materials	0	0	0	0	0	0	0	0	0	0	0	0	0	0	0	0	0	0	0	0	0	0	0	0
0	m20	3	20	domicile	0	0	0	0	0	0	0	0	0	0	0	0	0	0	0	0	0	0	0	0	0	0	0	0
0	m20	3	20	kitchen	0	0	0	0	0	0	0	0	0	0	0	0	0	0	0	0	0	0	0	0	0	0	0	0
0	m20	3	20	chicken coop	0	0	0	0	0	0	0	0	0	0	0	0	0	0	0	0	0	0	0	0	0	0	0	0
0	m20	3	20	storeroom	0	0	0	0	0	0	0	0	0	0	0	0	0	0	0	0	0	0	0	0	0	0	0	0
0	m20	3	20	goat or sheep corral	0	0	0	0	1	0	1	2	0	0	0	0	0	0	0	0	0	0	0	0	0	0	0	0
0	m20	3	20	cow corral	0	0	0	0	0	0	0	0	0	0	0	0	0	0	0	0	0	0	0	0	0	0	0	0
0	m20	3	20	pig corral	0	0	0	0	0	0	0	0	0	0	0	0	0	0	0	0	0	0	0	0	0	0	0	0
0	m20	3	20	chicken tree	0	0	0	0	0	0	0	0	0	0	0	0	0	0	0	0	0	0	0	0	0	0	0	0
0	m20	3	20	other	0	0	0	0	0	0	0	0	0	0	0	0	0	0	0	0	0	0	0	0	0	0	0	0
0	m20	3	20	storeroom	0	0	0	0	0	0	0	0	0	0	0	0	0	0	0	0	0	0	0	0	0	0	0	0
0	m21	3	21	domicile	0	0	0	0	0	0	0	0	0	0	0	0	0	0	0	0	0	0	0	0	0	0	0	0
0	m21	3	21	goat or sheep corral	0	0	0	0	0	0	0	0	0	0	0	0	0	0	0	0	0	0	0	0	0	0	0	0
0	m21	3	21	pig corral	0	0	0	0	0	0	0	0	0	0	0	0	0	0	0	0	0	0	0	0	0	0	0	0
0	m21	3	21	cow corral	0	0	0	0	0	0	0	0	0	0	0	0	0	0	0	0	0	0	0	0	0	0	0	0
0	m21	3	21	open shed	0	0	0	0	0	0	0	0	0	0	0	0	0	0	0	0	0	0	0	0	0	0	0	0
0	m21	3	21	storeroom	0	0	0	0	0	0	0	0	0	0	0	0	0	0	0	0	0	0	0	0	0	0	0	0
0	m21	3	21	storeroom	0	0	0	0	0	0	0	0	0	0	0	0	0	0	0	0	0	0	0	0	0	0	0	0
0	m21	3	21	chicken tree	0	0	0	0	0	0	0	0	0	0	0	0	0	0	0	0	0	0	0	0	0	0	0	0
0	m21	3	21	goat or sheep corral	1	4	0	1	2	2	1	11	0	0	0	0	0	0	0	0	0	0	0	0	0	0	0	0
0	m21	3	21	chicken tree	0	0	0	0	0	0	0	0	0	0	0	0	0	0	0	0	0	0	0	0	0	0	0	0
0	m21	3	21	pig corral	0	0	0	0	0	0	0	0	0	0	0	0	0	0	0	0	0	0	0	0	0	0	0	0
0	m22	3	22	domicile	0	0	0	0	0	0	0	0	0	0	0	0	0	0	0	0	0	0	0	0	0	0	0	0
0	m22	3	22	goat or sheep corral	0	0	0	0	0	0	0	0	0	0	0	0	0	0	0	0	0	0	0	0	0	0	0	0
0	m22	3	22	chicken tree	0	0	0	0	0	0	0	0	0	0	0	0	0	0	0	0	0	0	0	0	0	0	0	0
0	m22	3	22	open shed	0	0	0	0	0	0	0	0	0	0	0	0	0	0	0	0	0	0	0	0	0	0	0	0
0	m22	3	22	piled materials	0	0	0	0	0	0	0	0	0	0	0	0	0	0	0	0	0	0	0	0	0	0	0	0
0	m22	3	22	storeroom	0	0	0	0	0	0	0	0	0	0	0	0	0	0	0	0	0	0	0	0	0	0	0	0
0	m22	3	22	latrine	0	0	0	0	0	0	0	0	0	0	0	0	0	0	0	0	0	0	0	0	0	0	0	0
0	m22	3	22	tree without chickens	0	0	0	0	0	0	0	0	0	0	0	0	0	0	0	0	0	0	0	0	0	0	0	0
0	m22	3	22	pig corral	0	0	0	0	0	0	0	0	0	0	0	0	0	0	0	0	0	0	0	0	0	0	0	0
0	m22	3	22	kitchen	0	0	0	0	0	0	0	0	0	0	0	0	0	0	0	0	0	0	0	0	0	0	0	0
0	m22	3	22	oven	0	0	0	0	0	0	0	0	0	0	0	0	0	0	0	0	0	0	0	0	0	0	0	0
0	m23	3	23	domicile	0	0	0	0	0	0	0	0	0	0	0	0	0	0	0	0	0	0	0	0	0	0	0	0
0	m24	3	24	domicile	0	0	0	0	0	0	0	0	0	0	0	0	0	0	0	0	0	0	0	0	0	0	0	0
0	m24	3	24	storeroom	0	0	0	0	0	0	0	0	0	0	0	0	0	0	0	0	0	0	0	0	0	0	0	0
0	m24	3	24	pig corral	0	0	0	0	0	0	0	0	0	0	0	0	0	0	0	0	0	0	0	0	0	0	0	0
0	m24	3	24	goat or sheep corral	1	8	7	5	6	3	8	38	0	0	0	0	0	0	0	0	0	0	0	0	0	0	0	0
0	m24	3	24	chicken tree	0	0	0	0	0	0	0	0	0	0	0	0	0	0	0	0	0	0	0	0	0	0	0	0
0	m24	3	24	open shed	0	0	0	0	0	0	0	0	0	0	0	0	0	0	0	0	0	0	0	0	0	0	0	0
0	m24	3	24	latrine	0	0	0	0	0	0	0	0	0	0	0	0	0	0	0	0	0	0	0	0	0	0	0	0
0	m24	3	24	oven	0	0	0	0	0	0	0	0	0	0	0	0	0	0	0	0	0	0	0	0	0	0	0	0
0	m24	3	24	piled materials	0	0	0	0	0	0	0	0	0	0	0	0	0	0	0	0	0	0	0	0	0	0	0	0
0	m25	3	25	domicile	0	0	0	0	0	0	0	0	0	0	0	0	0	0	0	0	0	0	0	0	0	0	0	0
0	m25	3	25	goat or sheep corral	0	0	0	0	0	0	0	0	0	0	0	0	0	0	0	0	0	0	0	0	0	0	0	0
0	m25	3	25	pig corral	0	0	0	0	0	0	0	0	0	0	0	0	0	0	0	0	0	0	0	0	0	0	0	0
0	m25	3	25	tree without chickens	0	0	0	0	0	0	0	0	0	0	0	0	0	0	0	0	0	0	0	0	0	0	0	0
0	m25	3	25	kitchen	0	0	0	0	0	0	0	0	0	0	0	0	0	0	0	0	0	0	0	0	0	0	0	0
0	m25	3	25	latrine	0	0	0	0	0	0	0	0	0	0	0	0	0	0	0	0	0	0	0	0	0	0	0	0
0	m25	3	25	chicken tree	0	0	0	0	0	0	0	0	0	0	0	0	0	0	0	0	0	0	0	0	0	0	0	0
0	m25	3	25	oven	0	0	0	0	0	0	0	0	0	0	0	0	0	0	0	0	0	0	0	0	0	0	0	0
0	m25	3	25	storeroom	0	0	0	0	0	0	0	0	0	0	0	0	0	0	0	0	0	0	0	0	0	0	0	0
0	m25	3	25	pig corral	0	0	0	0	0	0	0	0	0	0	0	0	0	0	0	0	0	0	0	0	0	0	0	0
0	m25	3	25	pig corral	0	0	0	0	0	0	0	0	0	0	0	0	0	0	0	0	0	0	0	0	0	0	0	0
0	m25	3	25	pig corral	0	0	0	0	0	0	0	0	0	0	0	0	0	0	0	0	0	0	0	0	0	0	0	0
0	m26	3	26	domicile	0	0	0	0	0	0	0	0	0	0	0	0	0	0	0	0	0	0	0	0	0	0	0	0
0	m26	3	26	chicken tree	0	0	0	0	0	0	0	0	0	0	0	0	0	0	0	0	0	0	0	0	0	0	0	0
0	m26	3	26	chicken house	0	0	0	0	0	0	0	0	0	0	0	0	0	0	0	0	0	0	0	0	0	0	0	0
0	mStellamaris	3	205	domicile	nd	nd	nd	nd	nd	nd	nd	nd	nd	nd	nd	nd	nd	nd	nd	nd	nd	nd	nd	nd	nd	nd	nd	nd
0	mStellamaris	3	205	chicken coop	nd	nd	nd	nd	nd	nd	nd	nd	nd	nd	nd	nd	nd	nd	nd	nd	nd	nd	nd	nd	nd	nd	nd	nd
0	mStellamaris	3	205	chicken tree	nd	nd	nd	nd	nd	nd	nd	nd	nd	nd	nd	nd	nd	nd	nd	nd	nd	nd	nd	nd	nd	nd	nd	nd
0	pp102	5	102	domicile	0	0	0	0	0	0	0	0	0	0	0	0	0	0	0	0	0	0	0	0	0	0	0	0
0	pp102	5	102	domicile	0	0	0	0	0	0	0	0	0	0	0	0	0	0	0	0	0	0	0	0	0	0	0	0
0	pp102	5	102	pig corral	0	0	0	0	0	0	0	0	0	0	0	0	0	0	0	0	0	0	0	0	0	0	0	0
0	pp102	5	102	chicken tree	0	0	0	0	0	0	0	0	0	0	0	0	0	0	0	0	0	0	0	0	0	0	0	0
0	pp102	5	102	chicken tree	0	0	0	0	0	0	0	0	0	0	0	0	0	0	0	0	0	0	0	0	0	0	0	0
0	pp102	5	102	open shed	0	0	0	0	0	0	0	0	0	0	0	0	0	0	0	0	0	0	0	0	0	0	0	0
0	pp102	5	102	orchard fence	0	0	0	0	0	0	0	0	0	0	0	0	0	0	0	0	0	0	0	0	0	0	0	0
0	pp102	5	102	tree without chickens	0	0	0	0	0	0	0	0	0	0	0	0	0	0	0	0	0	0	0	0	0	0	0	0
0	pp102	5	102	goat or sheep corral	0	0	0	0	0	0	0	0	0	0	0	0	0	0	0	0	0	0	0	0	0	0	0	0
0	pp102	5	102	tree without chickens	0	0	0	0	0	0	0	0	0	0	0	0	0	0	0	0	0	0	0	0	0	0	0	0
0	pp102	5	102	storeroom	0	0	0	0	0	0	0	0	0	0	0	0	0	0	0	0	0	0	0	0	0	0	0	0
0	pp102	5	102	latrine	0	0	0	0	0	0	0	0	0	0	0	0	0	0	0	0	0	0	0	0	0	0	0	0
0	pp102	5	102	latrine	0	0	0	0	0	0	0	0	0	0	0	0	0	0	0	0	0	0	0	0	0	0	0	0
0	pp102	5	102	cow corral	0	0	0	0	0	0	0	0	0	0	0	0	0	0	0	0	0	0	0	0	0	0	0	0
0	pp102	5	102	chicken coop	0	0	0	0	0	0	0	0	0	0	0	0	0	0	0	0	0	0	0	0	0	0	0	0
0	pp102	5	102	oven	0	0	0	0	0	0	0	0	0	0	0	0	0	0	0	0	0	0	0	0	0	0	0	0
0	pp102	5	102	open shed	0	0	0	0	0	0	0	0	0	0	0	0	0	0	0	0	0	0	0	0	0	0	0	0
0	pp103	5	103	domicile	0	0	0	0	0	0	0	0	0	0	0	0	0	0	0	0	0	0	0	0	0	0	0	0
0	pp103	5	103	domicile	0	0	0	0	0	0	0	0	0	0	0	0	0	1	0	1	0	0	0	0	0	0	0	0
0	pp103	5	103	goat or sheep corral	0	0	0	0	0	0	0	0	0	0	0	0	0	0	0	0	0	0	0	0	0	0	0	0
0	pp103	5	103	cow corral	0	0	0	0	0	0	0	0	0	0	0	0	0	0	0	0	0	0	0	0	0	0	0	0
0	pp103	5	103	open shed	0	0	0	0	0	0	0	0	0	0	0	0	0	0	0	0	0	0	0	0	0	0	0	0
0	pp103	5	103	goat or sheep corral	0	0	0	0	0	0	0	0	0	0	0	0	0	0	0	0	0	0	0	0	0	0	0	0
0	pp103	5	103	other	0	0	0	0	0	0	0	0	0	0	0	0	0	0	0	0	0	0	0	0	0	0	0	0
0	pp103	5	103	storeroom	0	0	0	0	0	0	0	0	0	0	0	0	0	0	0	0	0	0	0	0	0	0	0	0
0	pp103	5	103	pig corral	0	0	0	0	0	0	0	0	0	0	0	0	0	0	0	0	0	0	0	0	0	0	0	0
0	pp103	5	103	chicken tree	0	0	0	0	0	0	0	0	0	0	0	0	0	0	0	0	0	0	0	0	0	0	0	0
0	pp103	5	103	goat or sheep corral	0	0	0	0	0	0	0	0	0	0	0	0	0	0	0	0	0	0	0	0	0	0	0	0
0	pp103	5	103	chicken tree	0	0	0	0	0	0	0	0	0	0	0	0	0	0	0	0	0	0	0	0	0	0	0	0
0	pp103	5	103	chicken tree	0	0	0	0	0	0	0	0	0	0	0	0	0	0	0	0	0	0	0	0	1	0	2	3
0	pp103	5	103	orchard fence	0	0	0	0	0	0	0	0	0	0	0	0	0	0	0	0	0	0	0	0	0	0	0	0
0	pp103	5	103	other	0	0	0	0	0	0	0	0	0	0	0	0	0	0	0	0	0	0	0	0	0	0	0	0
0	pp103	5	103	kitchen	0	0	0	0	0	0	0	0	0	0	0	0	0	0	0	0	0	0	0	0	0	0	0	0
0	pp103	5	103	latrine	0	0	0	0	0	0	0	0	0	0	0	0	0	0	0	0	0	0	0	0	0	0	0	0
0	pp103	5	103	oven	0	0	0	0	0	0	0	0	0	0	0	0	0	0	0	0	0	0	0	0	0	0	0	0
0	pp103	5	103	chicken house	0	0	0	0	0	0	0	0	0	0	0	0	0	0	0	0	0	0	0	0	0	0	0	0
0	pp103	5	103	storeroom	0	0	0	0	0	0	0	0	0	0	0	0	0	0	0	0	0	0	0	0	0	0	0	0
0	pp103	5	103	tree without chickens	0	0	0	0	0	0	0	0	0	0	0	0	0	0	0	0	0	0	0	0	0	0	0	0
0	pp104	5	104	domicile	0	0	0	0	0	1	0	1	0	0	0	0	0	0	0	0	0	0	0	0	0	0	0	0
0	pp104	5	104	domicile	0	0	0	0	0	1	0	1	0	0	0	0	0	0	1	1	0	0	0	0	0	0	0	0
0	pp104	5	104	kitchen	0	0	0	0	0	0	0	0	0	0	0	0	0	0	0	0	0	0	0	0	0	0	0	0
0	pp104	5	104	cow corral	0	0	0	0	0	0	0	0	0	0	0	0	0	0	0	0	0	0	0	0	0	0	0	0
0	pp104	5	104	chicken house	0	0	0	0	0	0	0	0	0	0	0	0	0	0	0	0	0	0	0	0	0	0	0	0
0	pp104	5	104	goat or sheep corral	0	0	0	0	0	0	0	0	0	0	0	0	0	0	0	0	0	0	0	0	0	0	0	0
0	pp104	5	104	chicken tree	0	0	0	0	0	0	0	0	0	0	0	0	0	0	0	0	0	0	0	0	0	0	0	0
0	pp104	5	104	pig corral	0	0	0	0	0	0	0	0	0	0	0	0	0	0	0	0	0	0	0	0	0	0	0	0
0	pp104	5	104	tree without chickens	0	0	0	0	0	0	0	0	0	0	0	0	0	0	0	0	0	0	0	0	0	0	0	0
0	pp104	5	104	orchard fence	0	0	0	0	0	0	0	0	0	0	0	0	0	0	0	0	0	0	0	0	0	0	0	0
0	pp104	5	104	oven	0	0	0	0	0	0	0	0	0	0	0	0	0	0	0	0	0	0	0	0	0	0	0	0
0	pp104	5	104	goat or sheep corral	0	0	0	0	0	0	0	0	0	0	0	0	0	0	0	0	0	0	0	0	0	0	0	0
0	pp104	5	104	kitchen	0	0	0	0	0	0	0	0	0	0	0	0	0	0	0	0	0	0	0	0	0	0	0	0
0	pp104bis	5	200	domicile	0	0	0	0	0	0	0	0	0	0	0	0	0	0	0	0	0	0	0	0	0	0	0	0
0	pp104bis	5	200	domicile	0	0	0	0	0	0	0	0	0	0	0	0	0	0	0	0	0	0	0	0	0	0	0	0
0	pp104bis	5	200	tree without chickens	0	0	0	0	0	0	0	0	0	0	0	0	0	0	0	0	0	0	0	0	0	0	0	0
0	pp104bis	5	200	tree without chickens	0	0	0	0	0	0	0	0	0	0	0	0	0	0	0	0	0	0	0	0	0	0	0	0
0	pp105	5	105	domicile	0	0	0	0	0	0	0	0	0	0	0	0	0	0	0	0	0	0	0	0	0	0	0	0
0	pp105	5	105	domicile	0	0	0	0	0	0	0	0	0	0	0	0	0	0	0	0	0	0	0	0	0	0	0	0
0	pp105	5	105	storeroom	0	0	0	0	0	0	0	0	0	0	0	0	0	0	0	0	0	0	0	0	0	0	0	0
0	pp105	5	105	chicken tree	0	0	0	0	0	0	0	0	0	0	0	0	0	0	0	0	0	0	0	0	0	0	0	0
0	pp105	5	105	oven	0	0	0	0	0	0	0	0	0	0	0	0	0	0	0	0	0	0	0	0	0	0	0	0
0	pp105	5	105	chicken tree	0	0	0	0	0	0	0	0	0	0	0	0	0	0	0	0	0	0	0	0	0	0	0	0
0	pp105	5	105	cow corral	0	0	0	0	0	0	0	0	0	0	0	0	0	0	0	0	0	0	0	0	0	0	0	0
0	pp105	5	105	goat or sheep corral	0	0	0	0	0	0	0	0	0	0	0	0	0	0	0	0	0	0	0	0	0	0	0	0
0	pp105	5	105	chicken house	0	0	0	0	0	0	0	0	0	0	0	0	0	0	0	0	0	0	0	0	0	0	0	0
0	pp105	5	105	chicken tree	0	0	0	0	0	0	0	0	0	0	0	0	0	0	0	0	0	0	0	0	0	0	0	0
0	pp105	5	105	piled materials	0	0	0	0	0	0	0	0	0	0	0	0	0	0	0	0	0	0	0	0	0	0	0	0
0	pp105	5	105	kitchen	0	0	0	0	0	0	0	0	0	0	0	0	0	0	0	0	0	0	0	0	0	0	0	0
0	pp106	5	106	domicile	0	0	0	0	0	0	0	0	0	0	0	0	0	0	0	0	0	0	0	0	0	0	0	0
0	pp106	5	106	domicile	0	0	0	0	0	1	0	1	0	0	0	0	0	0	0	0	0	0	0	0	0	0	0	0
0	pp106	5	106	chicken tree	0	0	0	0	0	0	0	0	0	0	0	0	0	0	0	0	0	0	0	0	0	0	0	0
0	pp106	5	106	chicken house	0	0	0	0	0	0	0	0	0	0	0	0	0	0	0	0	0	0	0	0	0	0	0	0
0	pp106	5	106	pig corral	0	0	0	0	0	0	0	0	0	0	0	0	0	0	0	0	0	0	0	0	0	0	0	0
0	pp106	5	106	chicken tree	0	0	0	0	0	0	0	0	0	0	0	0	0	0	0	0	0	0	0	0	0	0	0	0
0	pp106	5	106	nest	0	0	0	0	0	0	0	0	0	0	0	0	0	0	0	0	0	0	0	0	0	0	0	0
0	pp106	5	106	nest	0	0	0	0	0	0	0	0	0	0	0	0	0	0	0	0	0	0	0	0	0	0	0	0
0	pp106	5	106	piled materials	0	0	0	0	0	0	0	0	0	0	0	0	0	0	0	0	0	0	0	0	0	0	0	0
0	pp106	5	106	piled materials	0	0	0	0	0	0	0	0	0	0	0	0	0	0	0	0	0	0	0	0	0	0	0	0
0	pp106	5	106	piled materials	0	0	0	0	0	0	0	0	0	0	0	0	0	0	0	0	0	0	0	0	0	0	0	0
0	pp106	5	106	cow corral	0	0	0	0	0	0	0	0	0	0	0	0	0	0	0	0	0	0	0	0	0	0	0	0
0	pp106	5	106	latrine	0	0	0	0	0	0	0	0	0	0	0	0	0	0	0	0	0	0	0	0	0	0	0	0
0	pp106	5	106	chicken tree	0	0	0	0	0	0	0	0	0	0	0	0	0	0	0	0	0	0	0	0	0	0	0	0
0	pp106	5	106	chicken tree	0	0	0	0	0	0	0	0	0	0	0	0	0	0	0	0	0	0	0	0	0	0	0	0
0	pp106	5	106	goat or sheep corral	0	0	0	0	0	0	0	0	0	0	0	0	0	0	0	0	0	0	0	0	0	0	0	0
0	pp106	5	106	pig corral	0	0	0	0	0	0	0	0	0	0	0	0	0	0	0	0	0	0	0	0	0	0	0	0
0	pp106	5	106	chicken coop	0	0	0	0	0	0	0	0	0	0	0	0	0	0	0	0	0	0	0	0	0	0	0	0
0	pp108	5	108	domicile	0	0	0	0	0	0	0	0	0	0	0	0	0	0	0	0	0	0	0	0	0	0	0	0
0	pp108	5	108	domicile	0	0	0	0	0	0	0	0	0	0	0	0	0	0	0	0	0	0	0	0	0	0	0	0
0	pp107	5	107	domicile	0	0	0	0	0	0	0	0	0	0	0	0	0	0	0	0	0	0	0	0	0	0	0	0
0	pp107	5	107	domicile	0	0	0	0	0	0	0	0	0	0	0	0	0	0	0	0	0	0	0	0	0	0	0	0
0	pp107	5	107	chicken tree	0	0	0	0	0	0	0	0	0	0	0	0	0	0	0	0	0	0	0	0	0	0	0	0
0	pp107	5	107	pig corral	0	0	0	0	0	0	0	0	0	0	0	0	0	0	0	0	0	0	0	0	0	0	0	0
0	pp107	5	107	goat or sheep corral	0	0	0	0	0	0	0	0	0	0	0	0	0	0	0	0	0	0	0	0	0	0	0	0
0	pp107	5	107	storeroom	0	0	0	0	0	0	0	0	0	0	0	0	0	0	0	0	0	0	0	0	0	0	0	0
0	pp107	5	107	storeroom	0	0	0	0	0	0	0	0	0	0	0	0	0	0	0	0	0	0	0	0	0	0	0	0
0	pp107	5	107	pig corral	0	0	0	0	0	0	0	0	0	0	0	0	0	0	0	0	0	0	0	0	0	0	0	0
0	pp107	5	107	kitchen	0	0	0	0	0	0	0	0	0	0	0	0	0	0	0	0	0	0	0	0	0	0	0	0
0	pp107	5	107	piled materials	0	0	0	0	0	0	0	0	0	0	0	0	0	0	0	0	0	0	0	0	0	0	0	0
0	pp107	5	107	tree without chickens	0	0	0	0	0	0	0	0	0	0	0	0	0	0	0	0	0	0	0	0	0	0	0	0
0	pp107	5	107	latrine	0	0	0	0	0	0	0	0	0	0	0	0	0	0	0	0	0	0	0	0	0	0	0	0
0	pp107	5	107	chicken tree	0	0	0	0	0	0	0	0	0	0	0	0	0	0	0	0	0	0	0	0	0	0	0	0
0	pp107	5	107	piled materials	0	0	0	0	0	0	0	0	0	0	0	0	0	0	0	0	0	0	0	0	0	0	0	0
0	pp107	5	107	chicken house	0	0	0	0	0	0	0	0	0	0	0	0	0	0	0	0	0	0	0	0	0	0	0	0
0	pp109	5	109	domicile	0	0	0	0	0	0	0	0	0	0	0	0	0	0	0	0	0	0	0	0	0	0	0	0
0	pp109	5	109	domicile	0	0	0	0	0	0	0	0	0	0	0	0	0	0	0	0	0	0	0	0	0	0	0	0
0	pp109	5	109	chicken tree	0	0	0	0	0	0	0	0	0	0	0	0	0	0	0	0	0	0	0	0	0	0	0	0
0	pp109	5	109	cow corral	0	0	0	0	0	0	0	0	0	0	0	0	0	0	0	0	0	0	0	0	0	0	0	0
0	pp109	5	109	chicken tree	0	0	0	0	0	0	0	0	0	0	0	0	0	0	0	0	0	0	0	0	0	0	0	0
0	pp109	5	109	goat or sheep corral	0	0	0	0	0	0	0	0	0	0	0	0	0	0	0	0	0	0	0	0	0	0	0	0
0	pp109	5	109	pig corral	0	0	0	0	0	0	0	0	0	0	0	0	0	0	0	0	0	0	0	0	0	0	0	0
0	pp109	5	109	storeroom	0	0	0	0	0	0	0	0	0	0	0	0	0	0	0	0	0	0	0	0	0	0	0	0
0	pp109	5	109	cow corral	0	0	0	0	0	0	0	0	0	0	0	0	0	0	0	0	0	0	0	0	0	0	0	0
0	pp110	5	110	domicile	0	0	0	0	0	0	0	0	0	0	0	0	0	0	0	0	0	0	0	0	0	0	0	0
0	pp110	5	110	domicile	0	0	0	0	0	0	0	0	0	0	0	0	0	0	0	0	0	0	0	0	0	0	0	0
0	pp110	5	110	goat or sheep corral	0	0	0	0	0	0	0	0	0	0	0	0	0	0	0	0	0	0	0	0	0	0	0	0
0	pp110	5	110	pig corral	0	0	0	0	0	0	0	0	0	0	0	0	0	0	0	0	0	0	0	0	0	0	0	0
0	pp110	5	110	chicken tree	0	0	0	0	0	0	0	0	0	0	0	0	0	0	0	0	0	0	0	0	0	0	0	0
0	pp110	5	110	tree without chickens	0	0	0	0	0	0	0	0	0	0	0	0	0	0	0	0	0	0	0	0	0	0	0	0
0	pp110	5	110	latrine	0	0	0	0	0	0	0	0	0	0	0	0	0	0	0	0	0	0	0	0	0	0	0	0
0	pp110	5	110	oven	0	0	0	0	0	0	0	0	0	0	0	0	0	0	0	0	0	0	0	0	0	0	0	0
0	vm01	4	1	domicile	0	0	0	0	0	0	0	0	0	0	0	0	0	0	0	0	0	0	0	0	0	0	0	0
0	vm01	4	1	chicken tree	0	0	0	0	0	0	0	0	0	0	0	0	0	0	0	0	0	0	0	0	0	0	0	0
0	vm01	4	1	chicken tree	0	0	0	0	0	0	0	0	0	0	0	0	0	0	0	0	0	0	0	0	0	0	0	0
0	vm01	4	1	pig corral	0	0	0	0	0	0	0	0	0	0	0	0	0	0	0	0	0	0	0	0	0	0	0	0
0	vm01	4	1	tree without chickens	0	0	0	0	0	0	0	0	0	0	0	0	0	0	0	0	0	0	0	0	0	0	0	0
0	vm01	4	1	chicken tree	0	0	0	0	0	0	0	0	0	0	0	0	0	0	0	0	0	0	0	2	1	0	4	7
0	vm01	4	1	latrine	0	0	0	0	0	0	0	0	0	0	0	0	0	0	0	0	0	0	0	0	0	0	0	0
0	vm02	4	2	domicile	0	0	0	0	0	0	0	0	0	0	0	0	0	0	0	0	0	0	0	0	0	0	0	0
0	vm02	4	2	storeroom	0	0	0	0	0	0	0	0	0	0	0	0	0	0	0	0	0	0	0	0	0	0	0	0
0	vm02	4	2	pig corral	0	0	0	0	0	0	0	0	0	0	0	0	0	0	0	0	0	0	0	0	0	0	0	0
0	vm02	4	2	chicken tree	0	0	0	0	0	0	0	0	0	0	0	0	0	0	0	0	0	0	0	0	0	0	0	0
0	vm02	4	2	pig corral	0	0	0	0	0	0	0	0	0	0	0	0	0	0	0	0	0	0	0	0	0	0	0	0
0	vm02	4	2	goat or sheep corral	0	0	0	0	0	0	0	0	0	0	0	0	0	0	0	0	0	0	0	0	0	0	0	0
0	vm02	4	2	chicken coop	0	0	0	0	0	0	0	0	0	0	0	0	0	0	0	0	0	0	0	0	0	0	0	0
0	vm02	4	2	chicken coop	0	0	0	0	0	0	0	0	0	0	0	0	0	0	0	0	0	0	0	0	0	0	0	0
0	vm02	4	2	orchard fence	0	0	0	0	0	0	0	0	0	0	0	0	0	0	0	0	0	0	0	0	0	0	0	0
0	vm02	4	2	oven	0	0	0	0	0	0	0	0	0	0	0	0	0	1	0	1	0	0	0	0	0	0	0	0
0	vm02	4	2	chicken house	0	0	0	0	0	0	0	0	0	0	0	0	0	0	0	0	0	0	0	0	0	0	0	0
0	vm03	4	3	domicile	0	0	0	0	0	0	0	0	0	0	0	0	0	0	0	0	0	0	0	0	0	0	0	0
0	vm03	4	3	chicken tree	0	0	0	0	0	0	0	0	0	0	0	0	0	0	0	0	0	0	0	0	0	0	0	0
0	vm03	4	3	pig corral	0	0	0	0	0	0	0	0	0	0	0	0	0	0	0	0	0	0	0	0	0	0	0	0
0	vm03	4	3	open shed	0	0	0	0	0	0	0	0	0	0	0	0	0	0	0	0	0	0	0	0	0	0	0	0
0	vm03	4	3	chicken house	0	0	0	0	0	0	0	0	0	0	0	0	0	0	0	0	0	0	0	0	0	0	0	0
0	vm03	4	3	tree without chickens	0	0	0	0	0	0	0	0	0	0	0	0	0	0	0	0	0	0	0	0	0	0	0	0
0	vm03	4	3	oven	0	0	0	0	0	0	0	0	0	0	0	0	0	0	0	0	0	0	0	0	0	0	0	0
0	vm03	4	3	goat or sheep corral	0	0	0	0	0	0	0	0	0	0	0	0	0	0	0	0	0	0	0	0	0	0	0	0
0	vm04	4	4	domicile	0	0	0	0	0	0	1	1	0	0	0	0	0	0	0	0	0	0	0	0	0	0	0	0
0	vm04	4	4	kitchen	0	0	0	0	0	0	0	0	0	0	0	0	0	0	0	0	0	0	0	0	0	0	0	0
0	vm04	4	4	pig corral	0	0	0	0	0	0	0	0	0	0	0	0	0	0	0	0	0	0	0	0	0	0	0	0
0	vm04	4	4	chicken tree	0	0	0	0	0	0	0	0	0	0	0	0	0	0	0	0	0	0	0	0	0	1	2	3
0	vm04	4	4	goat or sheep corral	0	0	0	0	0	0	0	0	0	0	0	0	0	0	0	0	0	0	0	0	0	0	0	0
0	vm04	4	4	orchard fence	0	0	0	0	0	0	0	0	0	0	0	0	0	0	0	0	0	0	0	0	0	0	0	0
0	vm04	4	4	chicken tree	0	0	0	0	0	0	0	0	0	0	0	0	0	0	0	0	0	0	0	0	0	0	0	0
0	vm04	4	4	latrine	0	0	0	0	0	0	0	0	0	0	0	0	0	0	0	0	0	0	0	0	0	0	0	0
0	vm04	4	4	oven	0	0	0	0	0	0	0	0	0	0	0	0	0	0	0	0	0	0	0	0	0	0	0	0
0	vm04	4	4	other	0	0	0	0	0	0	0	0	0	0	0	0	0	0	0	0	0	0	0	0	0	0	0	0
0	vm04	4	4	kitchen	0	0	0	0	0	0	0	0	0	0	0	0	0	0	0	0	0	0	0	0	0	0	0	0
0	vm04	4	4	pig corral	0	0	0	0	0	0	0	0	0	0	0	0	0	0	0	0	0	0	0	0	0	0	0	0
0	vm05	4	5	domicile	0	0	0	0	0	0	0	0	0	0	0	0	0	0	0	0	0	0	0	0	0	0	0	0
0	vm05	4	5	chicken coop	0	0	0	0	0	0	0	0	0	0	0	0	0	0	0	0	0	0	0	0	0	0	0	0
0	vm05	4	5	goat or sheep corral	0	0	0	0	0	0	0	0	0	0	0	0	0	0	0	0	0	0	0	0	0	0	0	0
0	vm05	4	5	pig corral	0	0	0	0	0	0	0	0	0	0	0	0	0	0	0	0	0	0	0	0	0	0	0	0
0	vm05	4	5	chicken tree	0	0	0	0	0	0	0	0	0	0	0	0	0	0	0	0	0	0	0	0	0	0	0	0
0	vm05	4	5	kitchen	0	0	0	0	0	0	0	0	0	0	0	0	0	0	0	0	0	0	0	0	0	0	0	0
0	vm05	4	5	orchard fence	0	0	0	0	0	0	0	0	0	0	0	0	0	0	0	0	0	0	0	0	0	0	0	0
0	vm05	4	5	oven	0	0	0	0	0	0	0	0	0	0	0	0	0	0	0	0	0	0	0	0	0	0	0	0
0	vm06	4	6	domicile	0	0	0	0	0	0	0	0	0	0	0	0	0	0	0	0	0	0	0	0	0	0	0	0
0	vm06	4	6	chicken house	0	0	0	0	0	0	0	0	0	0	0	0	0	0	0	0	0	0	0	0	0	0	0	0
0	vm06	4	6	storeroom	0	0	0	0	0	0	0	0	0	0	0	0	0	0	0	0	0	0	0	0	0	0	0	0
0	vm06	4	6	pig corral	0	0	0	0	0	0	0	0	0	0	0	0	0	0	0	0	0	0	0	0	0	0	0	0
0	vm06	4	6	other	0	0	0	0	0	0	0	0	0	0	0	0	0	0	0	0	0	0	0	0	0	0	0	0
0	vm06	4	6	chicken tree	0	0	0	0	0	0	0	0	0	0	0	0	0	0	0	0	0	0	0	0	0	0	0	0
0	vm06	4	6	chicken tree	0	0	0	0	0	0	0	0	0	0	0	0	0	0	0	0	0	0	0	0	0	0	0	0
0	vm06	4	6	latrine	0	0	0	0	0	0	0	0	0	0	0	0	0	0	0	0	0	0	0	0	0	0	0	0
0	vm06	4	6	oven	0	0	0	0	0	0	0	0	0	0	0	0	0	0	0	0	0	0	0	0	0	0	0	0
0	vm07	4	7	domicile	0	0	0	0	0	0	0	0	0	0	0	0	0	0	0	0	0	0	0	0	0	0	0	0
0	vm07	4	7	tree without chickens	0	0	0	0	0	0	0	0	0	0	0	0	0	0	0	0	0	0	0	0	0	0	0	0
0	vm07	4	7	chicken house	0	0	0	0	0	0	0	0	0	0	0	0	0	0	0	0	0	0	0	0	0	0	0	0
0	vm07	4	7	chicken tree	0	0	0	0	0	0	0	0	0	0	0	0	0	0	0	0	0	0	0	0	0	0	0	0
1	ARM-5	6		domicile	0	0	0	0	0	0	0	0	0	0	0	0	0	0	0	0	0	0	0	0	0	0	0	0
1	ARM-5	6		cow corral	0	0	0	0	0	1	0	1	0	0	0	0	0	0	0	0	0	0	0	0	0	0	0	0
1	ARM-5	6		chicken tree	0	0	0	0	0	0	0	0	0	0	0	0	0	0	0	0	0	0	0	0	0	0	0	0
1	ARM-5	6		storeroom	0	0	0	0	0	0	0	0	0	0	0	0	0	0	0	0	0	0	0	0	0	0	0	0
1	ARM-5	6	0	chicken coop	0	0	0	0	0	0	0	0	0	0	0	0	0	1	0	1	0	0	0	0	0	0	0	0
1	ARM-5	6		latrine	0	0	0	0	0	0	0	0	0	0	0	0	0	0	0	0	0	0	0	0	0	0	0	0
1	ARM-5	6		oven	0	0	0	0	0	0	0	0	0	0	0	0	0	0	0	0	0	0	0	0	0	0	0	0
1	IG-1	6		domicile	0	0	0	0	0	0	0	0	0	0	0	0	0	0	0	0	0	0	0	0	0	0	0	0
1	IG-1	6		kitchen	0	0	0	0	0	0	0	0	0	0	0	0	0	0	0	0	0	0	0	0	0	0	0	0
1	IG-1	6		storeroom	0	0	0	0	0	0	0	0	0	0	0	0	0	0	0	0	0	0	0	0	0	0	0	0
1	IG-1	6		oven	nd	nd	nd	nd	nd	nd	nd	nd	nd	nd	nd	nd	nd	nd	nd	nd	nd	nd	nd	nd	nd	nd	nd	nd
1	IG-1	6		latrine	nd	nd	nd	nd	nd	nd	nd	nd	nd	nd	nd	nd	nd	nd	nd	nd	nd	nd	nd	nd	nd	nd	nd	nd
1	IG-2	6		domicile	0	0	0	0	0	0	0	0	0	0	0	0	0	0	0	0	0	0	0	0	0	0	0	0
1	IG-2	6	0	goat or sheep corral	0	0	0	0	0	0	0	0	0	0	0	0	0	0	0	0	0	0	0	1	0	0	0	1
1	IG-2	6	0	chicken tree	0	0	0	0	0	0	0	0	0	0	0	0	0	0	0	0	0	0	0	0	0	0	1	1
1	IG-2	6		kitchen	0	0	0	0	0	0	0	0	0	0	0	0	0	0	0	0	0	0	0	0	0	0	0	0
1	IG-2	6		latrine	nd	nd	nd	nd	nd	nd	nd	nd	nd	nd	nd	nd	nd	nd	nd	nd	nd	nd	nd	nd	nd	nd	nd	nd
1	IG-3	6		domicile	6	10	0	2	3	1	3	25	0	0	0	0	0	0	0	0	0	0	0	0	0	0	0	0
1	IG-3	6		goat or sheep corral	0	0	0	1	0	0	2	3	0	0	0	0	0	0	0	0	0	0	0	0	0	0	0	0
1	IG-3	6		goat or sheep corral	0	5	1	1	1	0	0	8	0	0	0	0	0	0	0	0	0	0	0	0	0	0	0	0
1	IG-3	6		goat or sheep corral	0	0	0	0	0	0	0	0	0	0	0	0	0	0	0	0	0	0	0	0	0	0	0	0
1	IG-3	6		cow corral	1	0	0	0	2	1	0	4	0	0	0	0	0	0	0	0	0	0	0	0	0	0	0	0
1	IG-3	6		storeroom	16	70	25	3	15	6	11	146	0	0	0	0	0	0	0	0	0	0	0	0	0	0	0	0
1	IG-3	6		kitchen	2	4	3	1	20	2	17	49	0	0	0	0	0	0	0	0	0	0	0	0	0	0	0	0
1	IG-3	6		latrine	nd	nd	nd	nd	nd	nd	nd	nd	nd	nd	nd	nd	nd	nd	nd	nd	nd	nd	nd	nd	nd	nd	nd	nd
1	IG-3	6		oven	nd	nd	nd	nd	nd	nd	nd	nd	nd	nd	nd	nd	nd	nd	nd	nd	nd	nd	nd	nd	nd	nd	nd	nd
1	IG-4	6		domicile	0	0	0	0	0	0	0	0	0	0	0	0	0	0	0	0	0	0	0	0	0	0	0	0
1	IG-4	6		goat or sheep corral	0	5	1	1	1	0	0	8	0	0	0	0	0	0	0	0	0	0	0	0	0	0	0	0
1	IG-4	6		cow corral	0	0	0	0	0	0	0	0	0	0	0	0	0	0	0	0	0	0	0	0	0	0	0	0
1	IG-4	6		chicken tree	0	0	0	0	0	0	0	0	0	0	0	0	0	0	0	0	0	0	0	0	0	0	0	0
1	IG-4	6		storeroom	2	4	3	1	20	2	17	49	0	0	0	0	0	0	0	0	0	0	0	0	0	0	0	0
1	IG-4	6		other	nd	nd	nd	nd	nd	nd	nd	nd	nd	nd	nd	nd	nd	nd	nd	nd	nd	nd	nd	nd	nd	nd	nd	nd
1	IG-4	6		latrine	nd	nd	nd	nd	nd	nd	nd	nd	nd	nd	nd	nd	nd	nd	nd	nd	nd	nd	nd	nd	nd	nd	nd	nd
1	IG-5	6		domicile	nd	nd	nd	nd	nd	nd	nd	nd	nd	nd	nd	nd	nd	nd	nd	nd	nd	nd	nd	nd	nd	nd	nd	nd
1	IG-6	6		domicile	nd	nd	nd	nd	nd	nd	nd	nd	nd	nd	nd	nd	nd	nd	nd	nd	nd	nd	nd	nd	nd	nd	nd	nd
1	IG-6	6		pig corral	nd	nd	nd	nd	nd	nd	nd	nd	nd	nd	nd	nd	nd	nd	nd	nd	nd	nd	nd	nd	nd	nd	nd	nd
1	IG-6	6		latrine	nd	nd	nd	nd	nd	nd	nd	nd	nd	nd	nd	nd	nd	nd	nd	nd	nd	nd	nd	nd	nd	nd	nd	nd
1	IG-6	6		oven	nd	nd	nd	nd	nd	nd	nd	nd	nd	nd	nd	nd	nd	nd	nd	nd	nd	nd	nd	nd	nd	nd	nd	nd
1	IG-6	6		storeroom	nd	nd	nd	nd	nd	nd	nd	nd	nd	nd	nd	nd	nd	nd	nd	nd	nd	nd	nd	nd	nd	nd	nd	nd
1	IG-7	6		domicile	nd	nd	nd	nd	nd	nd	nd	nd	nd	nd	nd	nd	nd	nd	nd	nd	nd	nd	nd	nd	nd	nd	nd	nd
1	LU-1	6		domicile	0	0	0	0	0	0	0	0	0	0	0	0	0	0	0	0	0	0	0	0	0	0	0	0
1	LU-1	6		goat or sheep corral	0	0	0	0	0	0	0	0	0	0	0	0	0	0	0	0	0	0	0	0	0	0	0	0
1	LU-1	6		pig corral	0	0	0	0	0	0	0	0	0	0	0	0	0	0	0	0	0	0	0	0	0	0	0	0
1	LU-1	6		storeroom	0	2	9	3	0	0	0	14	0	0	0	0	0	0	0	0	0	0	0	0	0	0	0	0
1	LU-1	6		storeroom	0	0	0	3	3	0	0	6	0	0	0	0	0	0	0	0	0	0	0	0	0	0	0	0
1	LU-1	6		chicken tree	0	0	0	0	0	0	0	0	0	0	0	0	0	0	0	0	0	0	0	0	0	0	0	0
1	LU-2	6		domicile	0	0	0	0	0	0	0	0	0	0	0	0	0	0	0	0	0	0	0	0	0	0	0	0
1	LU-2	6	0	goat or sheep corral	0	0	0	0	0	0	0	0	0	0	0	0	0	0	0	0	0	0	0	0	0	1	2	3
1	LU-2	6		pig corral	0	0	0	0	0	0	0	0	0	0	0	0	0	0	0	0	0	0	0	0	0	0	0	0
1	LU-2	6		chicken tree	0	0	0	0	0	0	0	0	0	0	0	0	0	0	0	0	0	0	0	0	0	0	0	0
1	LU-2	6		kitchen	0	0	0	0	0	0	0	0	0	0	0	0	0	0	0	0	0	0	0	0	0	0	0	0
1	LU-2	6		oven	0	0	0	0	0	0	0	0	0	0	0	0	0	0	0	0	0	0	0	0	0	0	0	0
1	LU-2	6		cow corral	0	0	0	0	0	0	0	0	0	0	0	0	0	0	0	0	0	0	0	0	0	0	0	0
1	LU-2	6		latrine	nd	nd	nd	nd	nd	nd	nd	nd	nd	nd	nd	nd	nd	nd	nd	nd	nd	nd	nd	nd	nd	nd	nd	nd
1	LU-3	6		domicile	0	4	1	0	1	0	2	8	0	0	0	0	0	0	0	0	0	0	0	0	0	0	0	0
1	LU-3	6		goat or sheep corral	0	0	0	0	0	0	0	0	0	0	0	0	0	0	0	0	0	0	0	0	0	0	0	0
1	LU-3	6	0	pig corral	2	6	1	1	0	1	0	11	0	0	0	0	0	0	0	0	0	0	0	0	2	0	0	2
1	LU-3	6		other	nd	nd	nd	nd	nd	nd	nd	nd	nd	nd	nd	nd	nd	nd	nd	nd	nd	nd	nd	nd	nd	nd	nd	nd
1	LU-3	6		latrine	nd	nd	nd	nd	nd	nd	nd	nd	nd	nd	nd	nd	nd	nd	nd	nd	nd	nd	nd	nd	nd	nd	nd	nd
1	LU-3	6		kitchen	nd	nd	nd	nd	nd	nd	nd	nd	nd	nd	nd	nd	nd	nd	nd	nd	nd	nd	nd	nd	nd	nd	nd	nd
1	LU-4	6		domicile	0	0	0	0	0	0	0	0	0	0	0	0	0	0	0	0	0	0	0	0	0	0	0	0
1	LU-4	6		goat or sheep corral	0	0	0	0	0	0	0	0	0	0	0	0	0	0	0	0	0	0	0	0	0	0	0	0
1	LU-4	6	0	chicken tree	0	0	0	0	0	0	0	0	0	0	0	0	0	0	0	0	0	0	0	1	0	0	2	3
1	LU-5	6		domicile	0	0	0	0	0	0	0	0	0	0	0	0	0	0	0	0	0	0	0	0	0	0	0	0
1	LU-5	6		piled materials	nd	nd	nd	nd	nd	nd	nd	nd	nd	nd	nd	nd	nd	nd	nd	nd	nd	nd	nd	nd	nd	nd	nd	nd
1	LU-5	6		latrine	nd	nd	nd	nd	nd	nd	nd	nd	nd	nd	nd	nd	nd	nd	nd	nd	nd	nd	nd	nd	nd	nd	nd	nd
1	PE-5	6		domicile	0	0	0	0	0	0	0	0	0	0	0	0	0	0	0	0	0	0	0	0	0	0	0	0
1	PE-5	6		latrine	nd	nd	nd	nd	nd	nd	nd	nd	nd	nd	nd	nd	nd	nd	nd	nd	nd	nd	nd	nd	nd	nd	nd	nd
1	PE-5	6		goat or sheep corral	nd	nd	nd	nd	nd	nd	nd	nd	nd	nd	nd	nd	nd	nd	nd	nd	nd	nd	nd	nd	nd	nd	nd	nd
1	PE-6	6		domicile	0	0	0	0	0	1	1	2	0	0	0	0	0	0	0	0	0	0	0	0	0	0	0	0
1	PE-6	6		goat or sheep corral	1	0	0	1	0	0	0	2	0	0	0	0	0	0	0	0	0	0	0	0	0	0	0	0
1	PE-6	6		goat or sheep corral	0	0	0	0	0	0	0	0	0	0	0	0	0	0	0	0	0	0	0	0	0	0	0	0
1	PE-6	6		pig corral	0	0	0	0	1	2	1	4	0	0	0	0	0	0	0	0	0	0	0	0	0	0	0	0
1	PE-6	6		cow corral	0	0	0	0	0	0	0	0	0	0	0	0	0	0	0	0	0	0	0	0	0	0	0	0
1	PE-6	6		cow corral	0	0	0	0	0	0	0	0	0	0	0	0	0	0	0	0	0	0	0	0	0	0	0	0
1	PE-6	6		kitchen	0	0	0	0	0	0	0	0	0	0	0	0	0	0	0	0	0	0	0	0	0	0	0	0
1	PE-6	6		kitchen	0	0	0	0	0	0	0	0	0	0	0	0	0	0	0	0	0	0	0	0	0	0	0	0
1	PE-6	6		oven	0	0	0	0	0	0	0	0	0	0	0	0	0	0	0	0	0	0	0	0	0	0	0	0
1	PE-6	6		chicken tree	0	0	0	0	0	0	0	0	0	0	0	0	0	0	0	0	0	0	0	0	0	0	0	0
1	PE-6	6		latrine	nd	nd	nd	nd	nd	nd	nd	nd	nd	nd	nd	nd	nd	nd	nd	nd	nd	nd	nd	nd	nd	nd	nd	nd
1	PE-6	6		other	nd	nd	nd	nd	nd	nd	nd	nd	nd	nd	nd	nd	nd	nd	nd	nd	nd	nd	nd	nd	nd	nd	nd	nd
1	PE-7	6		domicile	0	0	0	0	0	0	0	0	0	0	0	0	0	0	0	0	0	0	0	0	0	0	0	0
1	PE-7	6		goat or sheep corral	1	1	6	4	7	4	6	29	0	0	0	0	0	0	0	0	0	0	0	0	0	0	0	0
1	PE-7	6	0	pig corral	0	0	0	0	0	0	1	1	0	0	0	0	0	1	0	1	0	0	0	0	0	0	0	0
1	PE-7	6		pig corral	0	0	0	0	0	0	0	0	0	0	0	0	0	0	0	0	0	0	0	0	0	0	0	0
1	PE-7	6		cow corral	0	0	0	0	0	0	0	0	0	0	0	0	0	0	0	0	0	0	0	0	0	0	0	0
1	PE-7	6		chicken tree	0	0	0	0	0	0	0	0	0	0	0	0	0	0	0	0	0	0	0	0	0	0	0	0
1	PE-7	6		storeroom	0	0	0	0	0	0	0	0	0	0	0	0	0	0	0	0	0	0	0	0	0	0	0	0
1	PE-7	6		kitchen	0	0	0	0	0	0	0	0	0	0	0	0	0	0	0	0	0	0	0	0	0	0	0	0
1	PE-7	6		piled materials	0	0	0	0	0	0	0	0	0	0	0	0	0	0	0	0	0	0	0	0	0	0	0	0
1	PE-8	6		domicile	0	0	0	0	0	0	0	0	0	0	0	0	0	0	0	0	0	0	0	0	0	0	0	0
1	PE-8	6		cow corral	0	0	0	0	0	0	0	0	0	0	0	0	0	0	0	0	0	0	0	0	0	0	0	0
1	PE-8	6		storeroom	0	0	0	0	0	0	0	0	0	0	0	0	0	0	0	0	0	0	0	0	0	0	0	0
1	PE-8	6		kitchen	0	0	0	0	0	0	0	0	0	0	0	0	0	0	0	0	0	0	0	0	0	0	0	0
1	PE-8	6		oven	0	0	0	0	0	0	0	0	0	0	0	0	0	0	0	0	0	0	0	0	0	0	0	0
1	PE-8	6		goat or sheep corral	nd	nd	nd	nd	nd	nd	nd	nd	nd	nd	nd	nd	nd	nd	nd	nd	nd	nd	nd	nd	nd	nd	nd	nd
1	PE-8	6		pig corral	nd	nd	nd	nd	nd	nd	nd	nd	nd	nd	nd	nd	nd	nd	nd	nd	nd	nd	nd	nd	nd	nd	nd	nd
1	PE-hd	6		domicile	0	0	0	0	0	0	0	0	0	0	0	0	0	0	0	0	0	0	0	0	0	0	0	0
1	PE-hd	6		cow corral	0	0	0	0	0	0	0	0	0	0	0	0	0	0	0	0	0	0	0	0	0	0	0	0
1	PE-hd	6		goat or sheep corral	nd	nd	nd	nd	nd	nd	nd	nd	nd	nd	nd	nd	nd	nd	nd	nd	nd	nd	nd	nd	nd	nd	nd	nd
1	PE-hd	6		storeroom	1	0	0	0	1	0	0	2	0	0	0	0	0	0	0	0	0	0	0	0	0	0	0	0
1	PE-hd	6		oven	0	0	0	0	0	0	0	0	0	0	0	0	0	0	0	0	0	0	0	0	0	0	0	0
1	PE-hd	6		pig corral	0	0	0	0	0	0	0	0	0	0	0	0	0	0	0	0	0	0	0	0	0	0	0	0
1	PE-hd	6		latrine	0	0	0	0	0	0	0	0	0	0	0	0	0	0	0	0	0	0	0	0	0	0	0	0
1	PE-hd	6		latrine	0	0	0	0	0	0	0	0	0	0	0	0	0	0	0	0	0	0	0	0	0	0	0	0
1	PE-vs	6		domicile	0	0	0	0	0	0	0	0	0	0	0	0	0	0	0	0	0	0	0	0	0	0	0	0
1	PE-vs	6		cow corral	nd	nd	nd	nd	nd	nd	nd	nd	nd	nd	nd	nd	nd	nd	nd	nd	nd	nd	nd	nd	nd	nd	nd	nd
1	PE-vs	6		oven	nd	nd	nd	nd	nd	nd	nd	nd	nd	nd	nd	nd	nd	nd	nd	nd	nd	nd	nd	nd	nd	nd	nd	nd
1	PE-vs	6		latrine	nd	nd	nd	nd	nd	nd	nd	nd	nd	nd	nd	nd	nd	nd	nd	nd	nd	nd	nd	nd	nd	nd	nd	nd
1	PE-vs	6		open shed	nd	nd	nd	nd	nd	nd	nd	nd	nd	nd	nd	nd	nd	nd	nd	nd	nd	nd	nd	nd	nd	nd	nd	nd
1	PE-rs	6		domicile	0	0	0	0	0	0	0	0	0	0	0	0	0	0	0	0	0	0	0	0	0	0	0	0
1	PE-rs	6		open shed	nd	nd	nd	nd	nd	nd	nd	nd	nd	nd	nd	nd	nd	nd	nd	nd	nd	nd	nd	nd	nd	nd	nd	nd
1	PE-rs	6		storeroom	nd	nd	nd	nd	nd	nd	nd	nd	nd	nd	nd	nd	nd	nd	nd	nd	nd	nd	nd	nd	nd	nd	nd	nd
1	R-1	6		domicile	0	0	0	1	7	4	4	16	0	0	0	0	0	0	0	0	0	0	0	0	0	0	0	0
1	R-1	6	0	goat or sheep corral	0	0	0	0	0	0	0	0	0	0	0	2	2	0	0	4	0	0	0	0	0	0	0	0
1	R-1	6	0	chicken tree	0	0	0	0	0	0	0	0	0	0	1	0	0	0	0	1	0	0	0	0	0	0	0	0
1	R-1	6		tree without chickens	nd	nd	nd	nd	nd	nd	nd	nd	nd	nd	nd	nd	nd	nd	nd	nd	nd	nd	nd	nd	nd	nd	nd	nd
1	R-1	6		kitchen	0	0	0	0	0	0	0	0	0	0	0	0	0	0	0	0	0	0	0	0	0	0	0	0
1	R-2	6		domicile	0	0	0	0	0	0	0	0	0	0	0	0	0	0	0	0	0	0	0	0	0	0	0	0
1	R-2	6		goat or sheep corral	0	0	0	0	0	0	0	0	0	0	0	0	0	0	0	0	0	0	0	0	0	0	0	0
1	R-2	6		pig corral	0	0	0	0	0	0	0	0	0	0	0	0	0	0	0	0	0	0	0	0	0	0	0	0
1	R-2	6		chicken tree	0	0	0	0	0	0	0	0	0	0	0	0	0	0	0	0	0	0	0	0	0	0	0	0
1	R-2	6		piled materials	0	0	0	0	0	0	0	0	0	0	0	0	0	0	0	0	0	0	0	0	0	0	0	0
1	R-2	6		pig corral	nd	nd	nd	nd	nd	nd	nd	nd	nd	nd	nd	nd	nd	nd	nd	nd	nd	nd	nd	nd	nd	nd	nd	nd
1	R-3	6		domicile	0	0	1	0	0	1	0	2	0	0	0	0	0	0	0	0	0	0	0	0	0	0	0	0
1	R-3	6		pig corral	0	0	0	0	0	0	0	0	0	0	0	0	0	0	0	0	0	0	0	0	0	0	0	0
1	R-3	6		chicken tree	0	0	0	0	0	0	0	0	0	0	0	0	0	0	0	0	0	0	0	0	0	0	0	0
1	R-3	6		piled materials	0	0	0	0	0	0	0	0	0	0	0	0	0	0	0	0	0	0	0	0	0	0	0	0
1	R-3	6		latrine	nd	nd	nd	nd	nd	nd	nd	nd	nd	nd	nd	nd	nd	nd	nd	nd	nd	nd	nd	nd	nd	nd	nd	nd
1	R-3	6		cow corral	nd	nd	nd	nd	nd	nd	nd	nd	nd	nd	nd	nd	nd	nd	nd	nd	nd	nd	nd	nd	nd	nd	nd	nd
1	R-4	6		domicile	0	0	0	0	0	0	0	0	0	0	0	0	0	0	0	0	0	0	0	0	0	0	0	0
1	R-4	6		goat or sheep corral	0	0	0	0	0	1	1	2	0	0	0	0	0	0	0	0	0	0	0	0	0	0	0	0
1	R-4	6		pig corral	0	0	0	0	0	0	0	0	0	0	0	0	0	0	0	0	0	0	0	0	0	0	0	0
1	R-4	6		pig corral	0	0	0	0	0	0	0	0	0	0	0	0	0	0	0	0	0	0	0	0	0	0	0	0
1	R-4	6	0	cow corral	0	0	0	0	0	0	0	0	0	0	0	0	0	0	0	0	5	0	1	0	0	0	0	6
1	R-4	6		storeroom	0	0	0	0	0	0	0	0	0	0	0	0	0	0	0	0	0	0	0	0	0	0	0	0
1	R-4	6		kitchen	1	4	3	1	1	0	4	14	0	0	0	0	0	0	0	0	0	0	0	0	0	0	0	0
1	R-4	6		latrine	0	0	0	0	1	0	0	1	0	0	0	0	0	0	0	0	0	0	0	0	0	0	0	0
1	R-4	6		piled materials	0	0	0	0	0	0	0	0	0	0	0	0	0	0	0	0	0	0	0	0	0	0	0	0
1	R-4	6		cow corral	0	0	0	0	0	0	0	0	0	0	0	0	0	0	0	0	0	0	0	0	0	0	0	0
1	R-4	6		chicken tree	0	0	0	0	0	0	0	0	0	0	0	0	0	0	0	0	0	0	0	0	0	0	0	0
1	R-4	6		other	0	0	0	0	0	0	0	0	0	0	0	0	0	0	0	0	0	0	0	0	0	0	0	0
1	R-4	6		other	nd	nd	nd	nd	nd	nd	nd	nd	nd	nd	nd	nd	nd	nd	nd	nd	nd	nd	nd	nd	nd	nd	nd	nd
1	R-4	6		oven	nd	nd	nd	nd	nd	nd	nd	nd	nd	nd	nd	nd	nd	nd	nd	nd	nd	nd	nd	nd	nd	nd	nd	nd
1	RQ-1	6		domicile	0	0	0	0	0	0	0	0	0	0	0	0	0	0	0	0	0	0	0	0	0	0	0	0
1	RQ-1	6		pig corral	0	0	0	0	0	0	0	0	0	0	0	0	0	0	0	0	0	0	0	0	0	0	0	0
1	RQ-1	6		cow corral	0	0	0	0	0	0	0	0	0	0	0	0	0	0	0	0	0	0	0	0	0	0	0	0
1	RQ-1	6		chicken tree	0	0	0	0	0	0	0	0	0	0	0	0	0	0	0	0	0	0	0	0	0	0	0	0
1	RQ-1	6		kitchen	0	0	0	0	0	0	0	0	0	0	0	0	0	0	0	0	0	0	0	0	0	0	0	0
1	RQ-1	6		open shed	0	0	0	0	0	0	0	0	0	0	0	0	0	0	0	0	0	0	0	0	0	0	0	0
1	RQ-1	6		storeroom	0	0	0	0	0	0	0	0	0	0	0	0	0	0	0	0	0	0	0	0	0	0	0	0
1	RQ-2	6		domicile	nd	nd	nd	nd	nd	nd	nd	nd	nd	nd	nd	nd	nd	nd	nd	nd	nd	nd	nd	nd	nd	nd	nd	nd
1	RQ-2	6		storeroom	nd	nd	nd	nd	nd	nd	nd	nd	nd	nd	nd	nd	nd	nd	nd	nd	nd	nd	nd	nd	nd	nd	nd	nd
1	RQ-2	6		oven	nd	nd	nd	nd	nd	nd	nd	nd	nd	nd	nd	nd	nd	nd	nd	nd	nd	nd	nd	nd	nd	nd	nd	nd
1	RQ-2	6		goat or sheep corral	nd	nd	nd	nd	nd	nd	nd	nd	nd	nd	nd	nd	nd	nd	nd	nd	nd	nd	nd	nd	nd	nd	nd	nd
1	RQ-2	6		latrine	nd	nd	nd	nd	nd	nd	nd	nd	nd	nd	nd	nd	nd	nd	nd	nd	nd	nd	nd	nd	nd	nd	nd	nd
1	RQ-2	6		chicken tree	nd	nd	nd	nd	nd	nd	nd	nd	nd	nd	nd	nd	nd	nd	nd	nd	nd	nd	nd	nd	nd	nd	nd	nd
1	RQ-2b	6		domicile	nd	nd	nd	nd	nd	nd	nd	nd	nd	nd	nd	nd	nd	nd	nd	nd	nd	nd	nd	nd	nd	nd	nd	nd
1	RQ-3	6		domicile	0	0	0	0	0	0	0	0	0	0	0	0	0	0	0	0	0	0	0	0	0	0	0	0
1	RQ-3	6		goat or sheep corral	0	0	0	0	0	0	0	0	0	0	0	0	0	0	0	0	0	0	0	0	0	0	0	0
1	RQ-3	6		goat or sheep corral	0	0	0	0	0	0	0	0	0	0	0	0	0	0	0	0	0	0	0	0	0	0	0	0
1	RQ-3	6		pig corral	0	0	0	0	0	0	0	0	0	0	0	0	0	0	0	0	0	0	0	0	0	0	0	0
1	RQ-3	6		storeroom	0	0	0	0	0	0	0	0	0	0	0	0	0	0	0	0	0	0	0	0	0	0	0	0
1	RQ-3	6	0	chicken house	0	0	0	0	0	0	0	0	0	0	0	0	0	0	1	1	0	0	0	0	0	0	0	0
1	RQ-3	6		latrine	0	0	0	0	0	0	0	0	0	0	0	0	0	0	0	0	0	0	0	0	0	0	0	0
1	RQ-3	6		oven	0	0	0	0	0	0	0	0	0	0	0	0	0	0	0	0	0	0	0	0	0	0	0	0
1	RQ-3	6		chicken tree	0	0	0	0	0	0	0	0	0	0	0	0	0	0	0	0	0	0	0	0	0	0	0	0
1	RQ-3	6		chicken tree	0	0	0	0	0	0	0	0	0	0	0	0	0	0	0	0	0	0	0	0	0	0	0	0
1	RQ-4	6		domicile	0	0	0	0	0	0	0	0	0	0	0	0	0	0	0	0	0	0	0	0	0	0	0	0
1	RQ-4	6		goat or sheep corral	0	0	0	0	0	0	0	0	0	0	0	0	0	0	0	0	0	0	0	0	0	0	0	0
1	RQ-4	6		pig corral	0	0	0	0	0	0	0	0	0	0	0	0	0	0	0	0	0	0	0	0	0	0	0	0
1	RQ-4	6		cow corral	0	0	0	0	0	0	0	0	0	0	0	0	0	0	0	0	0	0	0	0	0	0	0	0
1	RQ-4	6		storeroom	1	0	0	0	1	0	1	3	0	0	0	0	0	0	0	0	0	0	0	0	0	0	0	0
1	RQ-4	6		latrine	0	0	0	0	0	0	0	0	0	0	0	0	0	0	0	0	0	0	0	0	0	0	0	0
1	RQ-4	6		latrine	0	0	0	0	0	0	0	0	0	0	0	0	0	0	0	0	0	0	0	0	0	0	0	0
1	RQ-4	6		open shed	0	0	0	0	0	0	0	0	0	0	0	0	0	0	0	0	0	0	0	0	0	0	0	0
1	RQ-4	6		oven	0	0	0	0	0	0	0	0	0	0	0	0	0	0	0	0	0	0	0	0	0	0	0	0
1	RQ-4	6		open shed	0	0	0	0	0	0	0	0	0	0	0	0	0	0	0	0	0	0	0	0	0	0	0	0
1	RQ-5	6		domicile	nd	nd	nd	nd	nd	nd	nd	nd	nd	nd	nd	nd	nd	nd	nd	nd	nd	nd	nd	nd	nd	nd	nd	nd
1	SI-1	6		domicile	0	0	1	2	2	3	6	14	0	0	0	0	0	0	0	0	0	0	0	0	0	0	0	0
1	SI-1	6		goat or sheep corral	0	0	0	0	0	1	1	2	0	0	0	0	0	0	0	0	0	0	0	0	0	0	0	0
1	SI-1	6		goat or sheep corral	1	1	1	0	0	1	0	4	0	0	0	0	0	0	0	0	0	0	0	0	0	0	0	0
1	SI-1	6		pig corral	0	0	0	0	0	0	0	0	0	0	0	0	0	0	0	0	0	0	0	0	0	0	0	0
1	SI-1	6		cow corral	0	0	0	0	0	0	0	0	0	0	0	0	0	0	0	0	0	0	0	0	0	0	0	0
1	SI-1	6		chicken tree	0	0	0	0	0	0	0	0	0	0	0	0	0	0	0	0	0	0	0	0	0	0	0	0
1	SI-1	6	0	chicken tree	0	0	0	0	0	0	0	0	0	0	0	0	0	0	0	0	0	0	0	0	0	1	0	1
1	SI-1	6		storeroom	0	0	0	0	0	0	0	0	0	0	0	0	0	0	0	0	0	0	0	0	0	0	0	0
1	SI-1	6		open shed	0	0	0	0	0	0	0	0	0	0	0	0	0	0	0	0	0	0	0	0	0	0	0	0
1	SI-1	6		open shed	0	0	0	0	0	0	0	0	0	0	0	0	0	0	0	0	0	0	0	0	0	0	0	0
1	SI-1	6	0	chicken house	0	4	0	0	0	0	0	4	0	0	0	0	0	0	0	0	0	0	0	0	0	1	0	1
1	SI-1b	6		domicile	0	0	1	2	2	3	6	14	0	0	0	0	0	0	0	0	0	0	0	0	0	0	0	0
1	SI-2	6		domicile	0	0	0	0	0	0	1	1	0	0	0	0	0	0	0	0	0	0	0	0	0	0	0	0
1	SI-2	6		pig corral	0	0	0	0	0	0	0	0	0	0	0	0	0	0	0	0	0	0	0	0	0	0	0	0
1	SI-2	6		chicken tree	0	0	0	0	0	0	0	0	0	0	0	0	0	0	0	0	0	0	0	0	0	0	0	0
1	SI-2	6		oven	0	0	1	1	0	1	2	5	0	0	0	0	0	0	0	0	0	0	0	0	0	0	0	0
1	SI-3	6		domicile	0	0	0	0	0	2	2	4	0	0	0	0	0	0	0	0	0	0	0	0	0	0	0	0
1	SI-3	6		chicken tree	0	0	0	0	0	0	0	0	0	0	0	0	0	0	0	0	0	0	0	0	0	0	0	0
1	SI-3	6		storeroom	0	0	0	0	0	0	0	0	0	0	0	0	0	0	0	0	0	0	0	0	0	0	0	0
1	SI-4	6		domicile	0	0	0	0	0	0	0	0	0	0	0	0	0	0	0	0	0	0	0	0	0	0	0	0
1	SI-4	6		goat or sheep corral	0	0	0	0	0	1	1	2	0	0	0	0	0	0	0	0	0	0	0	0	0	0	0	0
1	SI-4	6		pig corral	0	0	0	0	0	0	0	0	0	0	0	0	0	0	0	0	0	0	0	0	0	0	0	0
1	SI-4	6		cow corral	0	0	0	0	0	0	0	0	0	0	0	0	0	0	0	0	0	0	0	0	0	0	0	0
1	SI-4	6	0	chicken tree	0	0	0	0	0	0	0	0	0	0	0	0	0	0	0	0	0	0	0	0	0	0	1	1
1	SI-4	6		storeroom	0	0	0	1	2	3	2	8	0	0	0	0	0	0	0	0	0	0	0	0	0	0	0	0
1	SI-4	6		storeroom	0	0	0	0	0	0	0	0	0	0	0	0	0	0	0	0	0	0	0	0	0	0	0	0
1	SI-4	6		kitchen	0	0	0	0	0	0	0	0	0	0	0	0	0	0	0	0	0	0	0	0	0	0	0	0
1	SI-4	6		piled materials	0	0	0	0	0	0	0	0	0	0	0	0	0	0	0	0	0	0	0	0	0	0	0	0
1	SI-4	6		latrine	0	0	0	0	0	0	0	0	0	0	0	0	0	0	0	0	0	0	0	0	0	0	0	0
1	SI-4	6		tree without chickens	0	0	0	0	0	0	0	0	0	0	0	0	0	0	0	0	0	0	0	0	0	0	0	0
1	SI-4	6		latrine	0	0	0	0	0	0	0	0	0	0	0	0	0	0	0	0	0	0	0	0	0	0	0	0
1	SI-4	6		oven	0	0	0	0	0	0	0	0	0	0	0	0	0	0	0	0	0	0	0	0	0	0	0	0
1	SI-4	6		open shed	0	0	0	0	0	0	0	0	0	0	0	0	0	0	0	0	0	0	0	0	0	0	0	0
1	SI-4	6		goat or sheep corral	0	0	0	0	0	0	0	0	0	0	0	0	0	0	0	0	0	0	0	0	0	0	0	0
1	SI-4	6		open shed	0	0	0	0	0	0	0	0	0	0	0	0	0	0	0	0	0	0	0	0	0	0	0	0
1	SI-4	6		other	0	0	0	0	0	0	0	0	0	0	0	0	0	0	0	0	0	0	0	0	0	0	0	0
1	SI-5	6		domicile	0	0	0	0	0	0	0	0	0	0	0	0	0	0	0	0	0	0	0	0	0	0	0	0
1	SI-5	6		chicken tree	0	0	0	0	0	0	0	0	0	0	0	0	0	0	0	0	0	0	0	0	0	0	0	0
1	SI-5	6		open shed	0	0	0	0	0	0	0	0	0	0	0	0	0	0	0	0	0	0	0	0	0	0	0	0
1	SI-5	6		piled materials	0	0	0	0	0	0	0	0	0	0	0	0	0	0	0	0	0	0	0	0	0	0	0	0
1	SI-6	6		domicile	0	0	0	0	0	0	0	0	0	0	0	0	0	0	0	0	0	0	0	0	0	0	0	0
1	SI-6	6		goat or sheep corral	0	0	0	0	0	0	0	0	0	0	0	0	0	0	0	0	0	0	0	0	0	0	0	0
1	SI-6	6		pig corral	0	0	0	0	0	0	0	0	0	0	0	0	0	0	0	0	0	0	0	0	0	0	0	0
1	SI-6	6		storeroom	0	0	0	0	0	0	0	0	0	0	0	0	0	0	0	0	0	0	0	0	0	0	0	0
1	SI-6	6		latrine	0	0	0	0	0	0	0	0	0	0	0	0	0	0	0	0	0	0	0	0	0	0	0	0
1	SI-6	6		chicken tree	0	0	0	0	0	0	0	0	0	0	0	0	0	0	0	0	0	0	0	0	0	0	0	0
1	SI-6	6		open shed	0	0	0	0	0	0	0	0	0	0	0	0	0	0	0	0	0	0	0	0	0	0	0	0
1	SI-6	6		latrine	nd	nd	nd	nd	nd	nd	nd	nd	nd	nd	nd	nd	nd	nd	nd	nd	nd	nd	nd	nd	nd	nd	nd	nd
1	SI-7	6		domicile	0	0	0	0	0	1	0	1	0	0	0	0	0	0	0	0	0	0	0	0	0	0	0	0
1	SI-7	6		goat or sheep corral	4	4	1	4	1	0	0	14	0	0	0	0	0	0	0	0	0	0	0	0	0	0	0	0
1	SI-7	6		pig corral	0	0	0	0	0	0	0	0	0	0	0	0	0	0	0	0	0	0	0	0	0	0	0	0
1	SI-7	6		cow corral	0	0	0	0	0	0	0	0	0	0	0	0	0	0	0	0	0	0	0	0	0	0	0	0
1	SI-7	6		storeroom	0	0	0	0	0	0	0	0	0	0	0	0	0	0	0	0	0	0	0	0	0	0	0	0
1	SI-7	6		storeroom	0	1	0	0	3	2	4	10	0	0	0	0	0	0	0	0	0	0	0	0	0	0	0	0
1	SI-7	6		piled materials	1	1	0	0	1	1	0	4	0	0	0	0	0	0	0	0	0	0	0	0	0	0	0	0
1	SI-7	6		oven	0	0	0	0	0	0	0	0	0	0	0	0	0	0	0	0	0	0	0	0	0	0	0	0
1	SI-7	6		other	0	0	0	0	2	0	0	2	0	0	0	0	0	0	0	0	0	0	0	0	0	0	0	0
1	SI-7	6		piled materials	0	0	0	0	0	0	0	0	0	0	0	0	0	0	0	0	0	0	0	0	0	0	0	0
1	SI-7	6		chicken coop	0	0	0	0	0	0	0	0	0	0	0	0	0	0	0	0	0	0	0	0	0	0	0	0
1	SR-1	6		domicile	0	0	0	0	0	0	0	0	0	0	0	0	0	0	0	0	0	0	0	0	0	0	0	0
1	SR-1	6		goat or sheep corral	0	0	0	0	0	0	0	0	0	0	0	0	0	0	0	0	0	0	0	0	0	0	0	0
1	SR-1	6		goat or sheep corral	0	0	0	0	0	0	0	0	0	0	0	0	0	0	0	0	0	0	0	0	0	0	0	0
1	SR-1	6		pig corral	0	0	0	0	0	0	0	0	0	0	0	0	0	0	0	0	0	0	0	0	0	0	0	0
1	SR-1	6		cow corral	0	0	0	0	0	0	0	0	0	0	0	0	0	0	0	0	0	0	0	0	0	0	0	0
1	SR-1	6		chicken tree	0	0	0	0	0	0	0	0	0	0	0	0	0	0	0	0	0	0	0	0	0	0	0	0
1	SR-1	6		kitchen	0	0	0	0	0	0	0	0	0	0	0	0	0	0	0	0	0	0	0	0	0	0	0	0
1	SR-1	6		oven	0	0	0	0	0	0	0	0	0	0	0	0	0	0	0	0	0	0	0	0	0	0	0	0
1	SR-1	6		latrine	0	0	0	0	0	0	0	0	0	0	0	0	0	0	0	0	0	0	0	0	0	0	0	0
1	SR-2	6		domicile	0	0	0	0	0	0	0	0	0	0	0	0	0	0	0	0	0	0	0	0	0	0	0	0
1	SR-2	6		goat or sheep corral	2	1	0	0	1	2	1	7	0	0	0	0	0	0	0	0	0	0	0	0	0	0	0	0
1	SR-2	6		pig corral	0	0	0	0	0	0	0	0	0	0	0	0	0	0	0	0	0	0	0	0	0	0	0	0
1	SR-2	6		cow corral	0	0	0	0	0	0	0	0	0	0	0	0	0	0	0	0	0	0	0	0	0	0	0	0
1	SR-2	6		chicken tree	0	0	0	0	0	0	0	0	0	0	0	0	0	0	0	0	0	0	0	0	0	0	0	0
1	SR-2	6		storeroom	0	0	0	0	0	0	0	0	0	0	0	0	0	0	0	0	0	0	0	0	0	0	0	0
1	SR-2	6		latrine	nd	nd	nd	nd	nd	nd	nd	nd	nd	nd	nd	nd	nd	nd	nd	nd	nd	nd	nd	nd	nd	nd	nd	nd
1	SR-2	6		latrine	nd	nd	nd	nd	nd	nd	nd	nd	nd	nd	nd	nd	nd	nd	nd	nd	nd	nd	nd	nd	nd	nd	nd	nd
1	SR-3	6		domicile	0	0	0	0	0	0	0	0	0	0	0	0	0	0	0	0	0	0	0	0	0	0	0	0
1	SR-3	6	0	goat or sheep corral	0	0	0	0	0	0	0	0	0	0	0	0	0	0	0	0	0	0	0	0	0	1	0	1
1	SR-3	6		pig corral	0	0	0	0	0	0	0	0	0	0	0	0	0	0	0	0	0	0	0	0	0	0	0	0
1	SR-3	6		cow corral	0	0	0	0	0	0	0	0	0	0	0	0	0	0	0	0	0	0	0	0	0	0	0	0
1	SR-3	6		storeroom	0	0	0	0	0	0	0	0	0	0	0	0	0	0	0	0	0	0	0	0	0	0	0	0
1	SR-3	6		kitchen	0	0	0	0	0	0	0	0	0	0	0	0	0	0	0	0	0	0	0	0	0	0	0	0
1	SR-3	6		latrine	nd	nd	nd	nd	nd	nd	nd	nd	nd	nd	nd	nd	nd	nd	nd	nd	nd	nd	nd	nd	nd	nd	nd	nd
1	SR-3	6		latrine	nd	nd	nd	nd	nd	nd	nd	nd	nd	nd	nd	nd	nd	nd	nd	nd	nd	nd	nd	nd	nd	nd	nd	nd
1	SR-4	6		domicile	0	0	0	0	0	0	0	0	0	0	0	0	0	0	0	0	0	0	0	0	0	0	0	0
1	SR-4	6		goat or sheep corral	0	0	0	0	0	0	0	0	0	0	0	0	0	0	0	0	0	0	0	0	0	0	0	0
1	SR-4	6		goat or sheep corral	0	0	0	0	0	0	1	1	0	0	0	0	0	0	0	0	0	0	0	0	0	0	0	0
1	SR-4	6		pig corral	0	0	0	0	0	0	0	0	0	0	0	0	0	0	0	0	0	0	0	0	0	0	0	0
1	SR-4	6		cow corral	0	0	0	0	0	0	0	0	0	0	0	0	0	0	0	0	0	0	0	0	0	0	0	0
1	SR-4	6		chicken tree	0	0	0	0	0	0	0	0	0	0	0	0	0	0	0	0	0	0	0	0	0	0	0	0
1	SR-4	6		storeroom	0	0	0	0	0	0	0	0	0	0	0	0	0	0	0	0	0	0	0	0	0	0	0	0
1	SR-4	6		piled materials	0	0	0	0	0	0	0	0	0	0	0	0	0	0	0	0	0	0	0	0	0	0	0	0
1	SR-4	6		open shed	0	0	0	0	0	0	0	0	0	0	0	0	0	0	0	0	0	0	0	0	0	0	0	0
1	SR-4	6		latrine	nd	nd	nd	nd	nd	nd	nd	nd	nd	nd	nd	nd	nd	nd	nd	nd	nd	nd	nd	nd	nd	nd	nd	nd
1	SR-4	6		other	nd	nd	nd	nd	nd	nd	nd	nd	nd	nd	nd	nd	nd	nd	nd	nd	nd	nd	nd	nd	nd	nd	nd	nd
1	SR-5	6		domicile	nd	nd	nd	nd	nd	nd	nd	nd	nd	nd	nd	nd	nd	nd	nd	nd	nd	nd	nd	nd	nd	nd	nd	nd
1	SS-3	6		domicile	0	0	0	0	0	0	0	0	0	0	0	0	0	0	0	0	0	0	0	0	0	0	0	0
1	SS-3	6		goat or sheep corral	0	0	0	0	0	0	0	0	0	0	0	0	0	0	0	0	0	0	0	0	0	0	0	0
1	SS-3	6		goat or sheep corral	0	0	0	1	0	0	0	1	0	0	0	0	0	0	0	0	0	0	0	0	0	0	0	0
1	SS-3	6		pig corral	0	0	0	0	0	0	0	0	0	0	0	0	0	0	0	0	0	0	0	0	0	0	0	0
1	SS-3	6	0	chicken tree	0	0	0	0	0	0	0	0	0	0	0	0	0	0	0	0	0	0	0	0	0	0	1	1
1	SS-3	6		storeroom	0	0	0	0	0	0	0	0	0	0	0	0	0	0	0	0	0	0	0	0	0	0	0	0
1	SS-3	6		storeroom	0	0	0	0	0	0	0	0	0	0	0	0	0	0	0	0	0	0	0	0	0	0	0	0
1	SS-3	6		latrine	0	0	0	0	0	0	0	0	0	0	0	0	0	0	0	0	0	0	0	0	0	0	0	0
1	SS-3	6		open shed	0	0	0	0	0	0	0	0	0	0	0	0	0	0	0	0	0	0	0	0	0	0	0	0
1	SS-3	6		open shed	0	0	0	0	0	0	0	0	0	0	0	0	0	0	0	0	0	0	0	0	0	0	0	0
1	SS-3	6		other	nd	nd	nd	nd	nd	nd	nd	nd	nd	nd	nd	nd	nd	nd	nd	nd	nd	nd	nd	nd	nd	nd	nd	nd
1	CI-1	6		domicile	0	0	0	0	0	0	0	0	0	0	0	0	0	0	0	0	0	0	0	0	0	0	0	0
1	CI-1	6		goat or sheep corral	0	6	0	0	0	0	0	6	0	0	0	0	0	0	0	0	0	0	0	0	0	0	0	0
1	CI-1	6		goat or sheep corral	0	0	0	0	0	0	0	0	0	0	0	0	0	0	0	0	0	0	0	0	0	0	0	0
1	CI-1	6	0	pig corral	0	0	0	0	0	0	0	0	0	0	0	0	0	0	0	0	0	0	0	0	0	0	2	2
1	CI-1	6		cow corral	0	0	0	0	0	0	0	0	0	0	0	0	0	0	0	0	0	0	0	0	0	0	0	0
1	CI-1	6		oven	0	0	0	0	0	0	0	0	0	0	0	0	0	0	0	0	0	0	0	0	0	0	0	0
1	CI-1	6		chicken house	0	0	0	0	0	0	0	0	0	0	0	0	0	0	0	0	0	0	0	0	0	0	0	0
1	CI-2	6		domicile	0	0	0	0	0	0	0	0	0	0	0	0	0	0	0	0	0	0	0	0	0	0	0	0
1	CI-2	6		goat or sheep corral	0	0	0	0	0	0	0	0	0	0	0	0	0	0	0	0	0	0	0	0	0	0	0	0
1	CI-2	6		pig corral	0	0	0	0	0	0	0	0	0	0	0	0	0	0	0	0	0	0	0	0	0	0	0	0
1	CI-2	6		pig corral	0	0	0	0	0	0	0	0	0	0	0	0	0	0	0	0	0	0	0	0	0	0	0	0
1	CI-2	6		pig corral	0	0	0	0	0	0	0	0	0	0	0	0	0	0	0	0	0	0	0	0	0	0	0	0
1	CI-2	6		storeroom	0	0	0	0	0	0	0	0	0	0	0	0	0	0	0	0	0	0	0	0	0	0	0	0
1	CI-2	6		kitchen	0	0	0	0	0	0	0	0	0	0	0	0	0	0	0	0	0	0	0	0	0	0	0	0
1	CI-2	6		oven	0	0	0	0	0	0	0	0	0	0	0	0	0	0	0	0	0	0	0	0	0	0	0	0
1	D-1	6		domicile	0	0	0	0	0	0	0	0	0	0	0	0	0	0	0	0	0	0	0	0	0	0	0	0
1	D-1	6		chicken tree	0	0	0	0	0	0	0	0	0	0	0	0	0	0	0	0	0	0	0	0	0	0	0	0
1	D-2	6	0	domicile	0	0	0	0	5	2	4	11	0	0	0	0	0	0	1	1	0	0	0	0	0	0	0	0
1	D-3	6		domicile	0	0	0	0	0	0	0	0	0	0	0	0	0	0	0	0	0	0	0	0	0	0	0	0
1	D-3	6		goat or sheep corral	0	0	0	0	0	0	0	0	0	0	0	0	0	0	0	0	0	0	0	0	0	0	0	0
1	D-3	6		pig corral	0	0	0	0	0	0	0	0	0	0	0	0	0	0	0	0	0	0	0	0	0	0	0	0
1	D-3	6		storeroom	0	0	0	0	0	0	0	0	0	0	0	0	0	0	0	0	0	0	0	0	0	0	0	0
1	D-3	6		piled materials	nd	nd	nd	nd	nd	nd	nd	nd	nd	nd	nd	nd	nd	nd	nd	nd	nd	nd	nd	nd	nd	nd	nd	nd
1	D-3	6		open shed	0	0	0	0	0	0	0	0	0	0	0	0	0	0	0	0	0	0	0	0	0	0	0	0
1	D-3	6		chicken tree	0	0	0	0	0	0	0	0	0	0	0	0	0	0	0	0	0	0	0	0	0	0	0	0
1	D-3	6		cow corral	nd	nd	nd	nd	nd	nd	nd	nd	nd	nd	nd	nd	nd	nd	nd	nd	nd	nd	nd	nd	nd	nd	nd	nd
1	D-3	6		other	nd	nd	nd	nd	nd	nd	nd	nd	nd	nd	nd	nd	nd	nd	nd	nd	nd	nd	nd	nd	nd	nd	nd	nd
1	D-3	6		latrine	nd	nd	nd	nd	nd	nd	nd	nd	nd	nd	nd	nd	nd	nd	nd	nd	nd	nd	nd	nd	nd	nd	nd	nd
1	D-3	6		oven	nd	nd	nd	nd	nd	nd	nd	nd	nd	nd	nd	nd	nd	nd	nd	nd	nd	nd	nd	nd	nd	nd	nd	nd
1	D-4	6		domicile	0	0	0	0	0	0	0	0	0	0	0	0	0	0	0	0	0	0	0	0	0	0	0	0
1	D-4	6		goat or sheep corral	1	1	0	1	0	0	0	3	0	0	0	0	0	0	0	0	0	0	0	0	0	0	0	0
1	D-4	6		chicken tree	0	0	0	0	0	0	0	0	0	0	0	0	0	0	0	0	0	0	0	0	0	0	0	0
1	D-4	6		open shed	0	0	0	0	0	0	0	0	0	0	0	0	0	0	0	0	0	0	0	0	0	0	0	0
1	D-4	6		latrine	0	0	0	0	0	0	0	0	0	0	0	0	0	0	0	0	0	0	0	0	0	0	0	0
1	D-4	6		pig corral	nd	nd	nd	nd	nd	nd	nd	nd	nd	nd	nd	nd	nd	nd	nd	nd	nd	nd	nd	nd	nd	nd	nd	nd
1	D-4	6		oven	nd	nd	nd	nd	nd	nd	nd	nd	nd	nd	nd	nd	nd	nd	nd	nd	nd	nd	nd	nd	nd	nd	nd	nd
1	D-5	6		domicile	nd	nd	nd	nd	nd	nd	nd	nd	nd	nd	nd	nd	nd	nd	nd	nd	nd	nd	nd	nd	nd	nd	nd	nd
1	EC-1	6		domicile	0	0	0	0	0	0	0	0	0	0	0	0	0	0	0	0	0	0	0	0	0	0	0	0
1	EC-1	6		goat or sheep corral	0	0	0	0	0	0	0	0	0	0	0	0	0	0	0	0	0	0	0	0	0	0	0	0
1	EC-2	6		domicile	0	0	0	0	0	0	0	0	0	0	0	0	0	0	0	0	0	0	0	0	0	0	0	0
1	EC-2	6		oven	0	0	0	0	0	0	0	0	0	0	0	0	0	0	0	0	0	0	0	0	0	0	0	0
1	EC-2	6		chicken tree	0	0	0	0	0	0	0	0	0	0	0	0	0	0	0	0	0	0	0	0	0	0	0	0
1	EC-2	6		latrine	nd	nd	nd	nd	nd	nd	nd	nd	nd	nd	nd	nd	nd	nd	nd	nd	nd	nd	nd	nd	nd	nd	nd	nd
1	EC-3	6		domicile	0	0	0	0	0	0	0	0	0	0	0	0	0	0	0	0	0	0	0	0	0	0	0	0
1	EC-3	6		goat or sheep corral	0	0	0	0	0	0	0	0	0	0	0	0	0	0	0	0	0	0	0	0	0	0	0	0
1	EC-3	6		kitchen	0	0	0	0	0	0	0	0	0	0	0	0	0	0	0	0	0	0	0	0	0	0	0	0
1	EC-3	6		oven	0	0	0	0	0	0	0	0	0	0	0	0	0	0	0	0	0	0	0	0	0	0	0	0
1	EC-3	6		latrine	nd	nd	nd	nd	nd	nd	nd	nd	nd	nd	nd	nd	nd	nd	nd	nd	nd	nd	nd	nd	nd	nd	nd	nd
1	EC-3	6		chicken tree	nd	nd	nd	nd	nd	nd	nd	nd	nd	nd	nd	nd	nd	nd	nd	nd	nd	nd	nd	nd	nd	nd	nd	nd
1	EC-3	6		open shed	nd	nd	nd	nd	nd	nd	nd	nd	nd	nd	nd	nd	nd	nd	nd	nd	nd	nd	nd	nd	nd	nd	nd	nd
1	EC-3	6		other	nd	nd	nd	nd	nd	nd	nd	nd	nd	nd	nd	nd	nd	nd	nd	nd	nd	nd	nd	nd	nd	nd	nd	nd
1	FA-1	6		domicile	0	0	0	0	0	0	0	0	0	0	0	0	0	0	0	0	0	0	0	0	0	0	0	0
1	FA-1	6		goat or sheep corral	1	0	3	0	3	4	9	20	0	0	0	0	0	0	0	0	0	0	0	0	0	0	0	0
1	FA-1	6		pig corral	0	0	0	0	0	0	0	0	0	0	0	0	0	0	0	0	0	0	0	0	0	0	0	0
1	FA-1	6		chicken tree	0	0	0	0	0	0	0	0	0	0	0	0	0	0	0	0	0	0	0	0	0	0	0	0
1	FA-1	6		storeroom	0	0	0	0	0	0	0	0	0	0	0	0	0	0	0	0	0	0	0	0	0	0	0	0
1	FA-2	6		domicile	0	0	0	0	0	0	0	0	0	0	0	0	0	0	0	0	0	0	0	0	0	0	0	0
1	FA-2	6		cow corral	0	0	0	0	0	0	0	0	0	0	0	0	0	0	0	0	0	0	0	0	0	0	0	0
1	FA-2	6		cow corral	0	0	0	0	0	0	0	0	0	0	0	0	0	0	0	0	0	0	0	0	0	0	0	0
1	FA-2	6		kitchen	0	0	0	0	0	0	0	0	0	0	0	0	0	0	0	0	0	0	0	0	0	0	0	0
1	FA-2	6		other	0	0	0	0	0	0	0	0	0	0	0	0	0	0	0	0	0	0	0	0	0	0	0	0
1	LC-1	6		domicile	0	0	0	0	0	0	0	0	0	0	0	0	0	0	0	0	0	0	0	0	0	0	0	0
1	LC-1	6		goat or sheep corral	0	1	0	0	0	1	3	5	0	0	0	0	0	0	0	0	0	0	0	0	0	0	0	0
1	LC-1	6		pig corral	0	0	0	0	0	0	0	0	0	0	0	0	0	0	0	0	0	0	0	0	0	0	0	0
1	LC-1	6	0	cow corral	0	0	0	0	0	0	0	0	0	0	0	0	0	0	0	0	0	0	0	1	0	0	0	1
1	LC-1	6		latrine	0	0	0	0	0	0	0	0	0	0	0	0	0	0	0	0	0	0	0	0	0	0	0	0
1	LC-1	6		kitchen	0	0	0	0	0	0	0	0	0	0	0	0	0	0	0	0	0	0	0	0	0	0	0	0
1	NF-1	6		domicile	0	0	0	0	0	0	0	0	0	0	0	0	0	0	0	0	0	0	0	0	0	0	0	0
1	NF-1	6		goat or sheep corral	0	5	0	0	0	0	0	5	0	0	0	0	0	0	0	0	0	0	0	0	0	0	0	0
1	NF-1	6		pig corral	0	0	0	0	2	0	3	5	0	0	0	0	0	0	0	0	0	0	0	0	0	0	0	0
1	NF-1	6		pig corral	0	0	0	0	0	0	0	0	0	0	0	0	0	0	0	0	0	0	0	0	0	0	0	0
1	NF-1	6		storeroom	0	0	0	0	0	0	0	0	0	0	0	0	0	0	0	0	0	0	0	0	0	0	0	0
1	NF-1	6		latrine	nd	nd	nd	nd	nd	nd	nd	nd	nd	nd	nd	nd	nd	nd	nd	nd	nd	nd	nd	nd	nd	nd	nd	nd
1	NF-2	6		domicile	0	0	0	0	0	0	0	0	0	0	0	0	0	0	0	0	0	0	0	0	0	0	0	0
1	NF-2	6		goat or sheep corral	0	0	4	0	0	0	0	4	0	0	0	0	0	0	0	0	0	0	0	0	0	0	0	0
1	NF-2	6		goat or sheep corral	0	0	0	0	0	0	0	0	0	0	0	0	0	0	0	0	0	0	0	0	0	0	0	0
1	NF-2	6		pig corral	0	0	0	0	0	0	0	0	0	0	0	0	0	0	0	0	0	0	0	0	0	0	0	0
1	NF-2	6		cow corral	0	0	0	0	0	0	0	0	0	0	0	0	0	0	0	0	0	0	0	0	0	0	0	0
1	NF-2	6	0	chicken tree	0	0	0	0	0	0	0	0	0	0	0	0	0	0	0	0	0	0	1	0	0	0	0	1
1	NF-2	6		storeroom	0	0	0	0	0	0	0	0	0	0	0	0	0	0	0	0	0	0	0	0	0	0	0	0
1	NF-2	6		open shed	0	0	0	0	0	0	0	0	0	0	0	0	0	0	0	0	0	0	0	0	0	0	0	0
1	NF-2	6		kitchen	nd	nd	nd	nd	nd	nd	nd	nd	nd	nd	nd	nd	nd	nd	nd	nd	nd	nd	nd	nd	nd	nd	nd	nd
1	SA-1	6		domicile	0	0	0	0	0	0	1	1	0	0	0	0	0	0	0	0	0	0	0	0	0	0	0	0
1	SA-1	6		goat or sheep corral	0	1	1	0	1	0	0	3	0	0	0	0	0	0	0	0	0	0	0	0	0	0	0	0
1	SA-1	6		pig corral	0	0	0	0	0	0	0	0	0	0	0	0	0	0	0	0	0	0	0	0	0	0	0	0
1	SA-1	6		cow corral	0	0	0	0	0	0	0	0	0	0	0	0	0	0	0	0	0	0	0	0	0	0	0	0
1	SA-1	6		cow corral	0	0	0	0	0	0	0	0	0	0	0	0	0	0	0	0	0	0	0	0	0	0	0	0
1	SA-1	6		chicken tree	0	0	0	0	0	0	0	0	0	0	0	0	0	0	0	0	0	0	0	0	0	0	0	0
1	SA-1	6		storeroom	0	0	0	0	0	0	0	0	0	0	0	0	0	0	0	0	0	0	0	0	0	0	0	0
1	SA-1	6		open shed	0	0	0	0	0	0	0	0	0	0	0	0	0	0	0	0	0	0	0	0	0	0	0	0
1	SA-1	6		oven	0	0	0	0	0	0	0	0	0	0	0	0	0	0	0	0	0	0	0	0	0	0	0	0
1	SA-2	6		domicile	nd	nd	nd	nd	nd	nd	nd	nd	nd	nd	nd	nd	nd	nd	nd	nd	nd	nd	nd	nd	nd	nd	nd	nd
1	SA-2	6		goat or sheep corral	1	1	0	0	0	0	0	2	0	0	0	0	0	0	0	0	0	0	0	0	0	0	0	0
1	SA-2	6		pig corral	0	0	0	0	1	0	0	1	0	0	0	0	0	0	0	0	0	0	0	0	0	0	0	0
1	SA-2	6		storeroom	0	0	0	0	0	0	1	1	0	0	0	0	0	0	0	0	0	0	0	0	0	0	0	0
1	SA-2	6		storeroom	nd	nd	nd	nd	nd	nd	nd	nd	nd	nd	nd	nd	nd	nd	nd	nd	nd	nd	nd	nd	nd	nd	nd	nd
1	TA-1	6		domicile	0	0	0	0	0	0	0	0	0	0	0	0	0	0	0	0	0	0	0	0	0	0	0	0
1	TA-1	6		goat or sheep corral	0	0	0	0	0	0	0	0	0	0	0	0	0	0	0	0	0	0	0	0	0	0	0	0
1	TA-1	6	0	goat or sheep corral	0	0	0	0	0	0	0	0	0	0	0	0	0	0	0	0	0	0	0	0	0	1	0	1
1	TA-1	6		pig corral	0	0	0	0	0	0	0	0	0	0	0	0	0	0	0	0	0	0	0	0	0	0	0	0
1	TA-1	6		pig corral	0	0	0	0	0	0	0	0	0	0	0	0	0	0	0	0	0	0	0	0	0	0	0	0
1	TA-1	6		storeroom	0	0	0	0	0	0	0	0	0	0	0	0	0	0	0	0	0	0	0	0	0	0	0	0
1	TA-1	6		storeroom	0	0	0	0	0	0	0	0	0	0	0	0	0	0	0	0	0	0	0	0	0	0	0	0
1	TA-1	6		orchard fence	0	0	0	0	0	0	0	0	0	0	0	0	0	0	0	0	0	0	0	0	0	0	0	0
1	TU-1	6		domicile	0	0	0	0	0	0	0	0	0	0	0	0	0	0	0	0	0	0	0	0	0	0	0	0
1	TU-1	6		chicken tree	0	0	0	0	0	0	0	0	0	0	0	0	0	0	0	0	0	0	0	0	0	0	0	0
1	VN-1	6		domicile	0	0	0	0	0	0	0	0	0	0	0	0	0	0	0	0	0	0	0	0	0	0	0	0
1	VN-1	6		goat or sheep corral	0	5	0	0	0	0	2	7	0	0	0	0	0	0	0	0	0	0	0	0	0	0	0	0
1	VN-1	6		goat or sheep corral	0	0	0	0	0	0	0	0	0	0	0	0	0	0	0	0	0	0	0	0	0	0	0	0
1	VN-1	6		pig corral	0	0	0	0	0	0	0	0	0	0	0	0	0	0	0	0	0	0	0	0	0	0	0	0
1	VN-1	6		pig corral	0	0	0	0	0	0	0	0	0	0	0	0	0	0	0	0	0	0	0	0	0	0	0	0
1	VN-1	6		pig corral	0	0	0	0	0	0	0	0	0	0	0	0	0	0	0	0	0	0	0	0	0	0	0	0
1	VN-1	6		storeroom	0	1	0	0	2	8	3	14	0	0	0	0	0	0	0	0	0	0	0	0	0	0	0	0
1	VN-1	6		cow corral	0	0	0	0	0	0	0	0	0	0	0	0	0	0	0	0	0	0	0	0	0	0	0	0
1	VN-1	6		oven	0	0	0	0	0	0	0	0	0	0	0	0	0	0	0	0	0	0	0	0	0	0	0	0
1	VN-1	6		open shed	0	0	0	0	0	0	0	0	0	0	0	0	0	0	0	0	0	0	0	0	0	0	0	0
1	VN-1	6		open shed	0	0	0	0	0	0	0	0	0	0	0	0	0	0	0	0	0	0	0	0	0	0	0	0
1	VN-1	6		open shed	0	0	0	0	0	0	0	0	0	0	0	0	0	0	0	0	0	0	0	0	0	0	0	0
1	VN-1	6		latrine	nd	nd	nd	nd	nd	nd	nd	nd	nd	nd	nd	nd	nd	nd	nd	nd	nd	nd	nd	nd	nd	nd	nd	nd
1	VN-2	6		domicile	nd	nd	nd	nd	nd	nd	nd	nd	nd	nd	nd	nd	nd	nd	nd	nd	nd	nd	nd	nd	nd	nd	nd	nd
1	DG-10	6		domicile	0	0	0	0	0	0	0	0	0	0	0	0	0	0	0	0	0	0	0	0	0	0	0	0
1	DG-10	6		goat or sheep corral	0	0	0	0	0	1	0	1	0	0	0	0	0	0	0	0	0	0	0	0	0	0	0	0
1	DG-10	6		goat or sheep corral	0	0	0	0	0	0	0	0	0	0	0	0	0	0	0	0	0	0	0	0	0	0	0	0
1	DG-10	6		pig corral	0	0	0	0	0	0	0	0	0	0	0	0	0	0	0	0	0	0	0	0	0	0	0	0
1	DG-10	6		chicken tree	0	0	0	0	0	0	0	0	0	0	0	0	0	0	0	0	0	0	0	0	0	0	0	0
1	DG-10	6		open shed	0	0	0	0	0	0	0	0	0	0	0	0	0	0	0	0	0	0	0	0	0	0	0	0
1	DG-10	6		storeroom	0	0	0	0	0	0	0	0	0	0	0	0	0	0	0	0	0	0	0	0	0	0	0	0
1	DG-10	6		latrine	0	0	0	0	0	0	0	0	0	0	0	0	0	0	0	0	0	0	0	0	0	0	0	0
1	DG-10	6		oven	0	0	0	0	0	0	0	0	0	0	0	0	0	0	0	0	0	0	0	0	0	0	0	0
1	DG-10	6		kitchen	0	0	0	0	0	0	0	0	0	0	0	0	0	0	0	0	0	0	0	0	0	0	0	0
1	DG-10	6		other	0	0	0	0	0	0	0	0	0	0	0	0	0	0	0	0	0	0	0	0	0	0	0	0
1	DG-10	6		cow corral	nd	nd	nd	nd	nd	nd	nd	nd	nd	nd	nd	nd	nd	nd	nd	nd	nd	nd	nd	nd	nd	nd	nd	nd
1	DG-100	6		domicile	1	1	1	0	1	6	3	13	0	0	0	0	0	0	0	0	0	0	0	0	0	0	0	0
1	DG-100	6		goat or sheep corral	0	0	0	0	0	0	0	0	0	0	0	0	0	0	0	0	0	0	0	0	0	0	0	0
1	DG-100	6		storeroom	0	0	0	0	0	0	0	0	0	0	0	0	0	0	0	0	0	0	0	0	0	0	0	0
1	DG-100	6		pig corral	0	0	0	0	0	0	0	0	0	0	0	0	0	0	0	0	0	0	0	0	0	0	0	0
1	DG-100	6		chicken tree	0	0	0	0	0	0	0	0	0	0	0	0	0	0	0	0	0	0	0	0	0	0	0	0
1	DG-100	6		latrine	nd	nd	nd	nd	nd	nd	nd	nd	nd	nd	nd	nd	nd	nd	nd	nd	nd	nd	nd	nd	nd	nd	nd	nd
1	DG-100	6		oven	nd	nd	nd	nd	nd	nd	nd	nd	nd	nd	nd	nd	nd	nd	nd	nd	nd	nd	nd	nd	nd	nd	nd	nd
1	DG-101	6		domicile	0	0	0	0	0	0	0	0	0	0	0	0	0	0	0	0	0	0	0	0	0	0	0	0
1	DG-101	6		goat or sheep corral	0	0	0	0	0	0	0	0	0	0	0	0	0	0	0	0	0	0	0	0	0	0	0	0
1	DG-101	6		goat or sheep corral	1	5	0	4	3	1	0	14	0	0	0	0	0	0	0	0	0	0	0	0	0	0	0	0
1	DG-101	6		pig corral	0	0	0	0	0	0	0	0	0	0	0	0	0	0	0	0	0	0	0	0	0	0	0	0
1	DG-101	6		storeroom	0	0	0	0	0	0	0	0	0	0	0	0	0	0	0	0	0	0	0	0	0	0	0	0
1	DG-101	6		storeroom	0	0	0	0	0	0	0	0	0	0	0	0	0	0	0	0	0	0	0	0	0	0	0	0
1	DG-101	6		oven	0	0	0	0	0	0	0	0	0	0	0	0	0	0	0	0	0	0	0	0	0	0	0	0
1	DG-101	6		latrine	0	0	0	0	0	0	0	0	0	0	0	0	0	0	0	0	0	0	0	0	0	0	0	0
1	DG-102	6		domicile	0	0	0	0	0	0	0	0	0	0	0	0	0	0	0	0	0	0	0	0	0	0	0	0
1	DG-102	6		chicken tree	0	0	0	0	0	0	0	0	0	0	0	0	0	0	0	0	0	0	0	0	0	0	0	0
1	DG-102	6		orchard fence	0	0	0	0	0	0	0	0	0	0	0	0	0	0	0	0	0	0	0	0	0	0	0	0
1	DG-102	6		oven	nd	nd	nd	nd	nd	nd	nd	nd	nd	nd	nd	nd	nd	nd	nd	nd	nd	nd	nd	nd	nd	nd	nd	nd
1	DG-102	6		pig corral	nd	nd	nd	nd	nd	nd	nd	nd	nd	nd	nd	nd	nd	nd	nd	nd	nd	nd	nd	nd	nd	nd	nd	nd
1	DG-102	6		goat or sheep corral	nd	nd	nd	nd	nd	nd	nd	nd	nd	nd	nd	nd	nd	nd	nd	nd	nd	nd	nd	nd	nd	nd	nd	nd
1	DG-103	6		domicile	0	0	0	0	2	1	3	6	0	0	0	0	0	0	0	0	0	0	0	0	0	0	0	0
1	DG-103	6		goat or sheep corral	0	0	0	0	0	0	0	0	0	0	0	0	0	0	0	0	0	0	0	0	0	0	0	0
1	DG-103	6		pig corral	0	0	0	0	0	0	0	0	0	0	0	0	0	0	0	0	0	0	0	0	0	0	0	0
1	DG-103	6		cow corral	0	0	0	0	0	0	0	0	0	0	0	0	0	0	0	0	0	0	0	0	0	0	0	0
1	DG-103	6		chicken tree	0	0	0	0	0	0	0	0	0	0	0	0	0	0	0	0	0	0	0	0	0	0	0	0
1	DG-103	6		piled materials	0	0	0	0	0	0	0	0	0	0	0	0	0	0	0	0	0	0	0	0	0	0	0	0
1	DG-103	6		oven	0	0	0	0	0	0	0	0	0	0	0	0	0	0	0	0	0	0	0	0	0	0	0	0
1	DG-103	6		latrine	0	0	0	0	0	0	0	0	0	0	0	0	0	0	0	0	0	0	0	0	0	0	0	0
1	DG-104	6		domicile	0	0	0	0	0	0	0	0	0	0	0	0	0	0	0	0	0	0	0	0	0	0	0	0
1	DG-104	6		goat or sheep corral	0	8	0	0	0	0	1	9	0	0	0	0	0	0	0	0	0	0	0	0	0	0	0	0
1	DG-104	6		pig corral	0	0	0	0	0	0	0	0	0	0	0	0	0	0	0	0	0	0	0	0	0	0	0	0
1	DG-104	6		cow corral	0	0	0	0	0	0	0	0	0	0	0	0	0	0	0	0	0	0	0	0	0	0	0	0
1	DG-104	6		kitchen	0	0	0	0	0	0	0	0	0	0	0	0	0	0	0	0	0	0	0	0	0	0	0	0
1	DG-104	6		open shed	0	0	0	0	0	0	0	0	0	0	0	0	0	0	0	0	0	0	0	0	0	0	0	0
1	DG-104	6		open shed	0	0	0	0	0	0	0	0	0	0	0	0	0	0	0	0	0	0	0	0	0	0	0	0
1	DG-104	6		other	nd	nd	nd	nd	nd	nd	nd	nd	nd	nd	nd	nd	nd	nd	nd	nd	nd	nd	nd	nd	nd	nd	nd	nd
1	DG-104	6		latrine	nd	nd	nd	nd	nd	nd	nd	nd	nd	nd	nd	nd	nd	nd	nd	nd	nd	nd	nd	nd	nd	nd	nd	nd
1	DG-105	6		domicile	0	0	0	0	0	0	0	0	0	0	0	0	0	0	0	0	0	0	0	0	0	0	0	0
1	DG-105	6		kitchen	0	0	0	0	0	0	0	0	0	0	0	0	0	0	0	0	0	0	0	0	0	0	0	0
1	DG-105	6		latrine	nd	nd	nd	nd	nd	nd	nd	nd	nd	nd	nd	nd	nd	nd	nd	nd	nd	nd	nd	nd	nd	nd	nd	nd
1	DG-105	6		goat or sheep corral	nd	nd	nd	nd	nd	nd	nd	nd	nd	nd	nd	nd	nd	nd	nd	nd	nd	nd	nd	nd	nd	nd	nd	nd
1	DG-105	6		latrine	nd	nd	nd	nd	nd	nd	nd	nd	nd	nd	nd	nd	nd	nd	nd	nd	nd	nd	nd	nd	nd	nd	nd	nd
1	DG-106	6		domicile	0	0	0	0	0	0	0	0	0	0	0	0	0	0	0	0	0	0	0	0	0	0	0	0
1	DG-106	6		kitchen	nd	nd	nd	nd	nd	nd	nd	nd	nd	nd	nd	nd	nd	nd	nd	nd	nd	nd	nd	nd	nd	nd	nd	nd
1	DG-106	6		latrine	nd	nd	nd	nd	nd	nd	nd	nd	nd	nd	nd	nd	nd	nd	nd	nd	nd	nd	nd	nd	nd	nd	nd	nd
1	DG-106	6		goat or sheep corral	nd	nd	nd	nd	nd	nd	nd	nd	nd	nd	nd	nd	nd	nd	nd	nd	nd	nd	nd	nd	nd	nd	nd	nd
1	DG-106	6		oven	nd	nd	nd	nd	nd	nd	nd	nd	nd	nd	nd	nd	nd	nd	nd	nd	nd	nd	nd	nd	nd	nd	nd	nd
1	DG-107	6		domicile	nd	nd	nd	nd	nd	nd	nd	nd	nd	nd	nd	nd	nd	nd	nd	nd	nd	nd	nd	nd	nd	nd	nd	nd
1	DG-11	6		domicile	2	0	0	0	0	0	0	2	0	0	0	0	0	0	0	0	0	0	0	0	0	0	0	0
1	DG-11	6	0	chicken tree	0	0	0	0	0	0	0	0	0	0	0	0	0	0	0	0	0	0	0	0	2	3	5	10
1	DG-11	6		pig corral	0	0	0	0	0	0	0	0	0	0	0	0	0	0	0	0	0	0	0	0	0	0	0	0
1	DG-11	6		oven	nd	nd	nd	nd	nd	nd	nd	nd	nd	nd	nd	nd	nd	nd	nd	nd	nd	nd	nd	nd	nd	nd	nd	nd
1	DG-11	6		latrine	nd	nd	nd	nd	nd	nd	nd	nd	nd	nd	nd	nd	nd	nd	nd	nd	nd	nd	nd	nd	nd	nd	nd	nd
1	DG-11	6		kitchen	nd	nd	nd	nd	nd	nd	nd	nd	nd	nd	nd	nd	nd	nd	nd	nd	nd	nd	nd	nd	nd	nd	nd	nd
1	DG-12	6		domicile	0	0	0	0	0	0	0	0	0	0	0	0	0	0	0	0	0	0	0	0	0	0	0	0
1	DG-12	6		goat or sheep corral	0	0	0	0	1	0	2	3	0	0	0	0	0	0	0	0	0	0	0	0	0	0	0	0
1	DG-12	6		pig corral	0	0	0	0	0	0	0	0	0	0	0	0	0	0	0	0	0	0	0	0	0	0	0	0
1	DG-12	6	0	chicken tree	0	0	0	0	0	0	0	0	0	0	0	0	0	0	0	0	0	0	0	0	0	1	0	1
1	DG-12	6		storeroom	0	0	0	0	0	0	0	0	0	0	0	0	0	0	0	0	0	0	0	0	0	0	0	0
1	DG-12	6		kitchen	0	0	0	0	0	0	0	0	0	0	0	0	0	0	0	0	0	0	0	0	0	0	0	0
1	DG-12	6		oven	0	0	0	0	0	0	0	0	0	0	0	0	0	0	0	0	0	0	0	0	0	0	0	0
1	DG-12	6		latrine	0	0	0	0	0	0	0	0	0	0	0	0	0	0	0	0	0	0	0	0	0	0	0	0
1	DG-12	6		cow corral	nd	nd	nd	nd	nd	nd	nd	nd	nd	nd	nd	nd	nd	nd	nd	nd	nd	nd	nd	nd	nd	nd	nd	nd
1	DG-13	6		domicile	0	0	0	0	0	0	0	0	0	0	0	0	0	0	0	0	0	0	0	0	0	0	0	0
1	DG-13	6		goat or sheep corral	0	0	0	0	0	0	0	0	0	0	0	0	0	0	0	0	0	0	0	0	0	0	0	0
1	DG-13	6		pig corral	0	0	0	0	0	0	0	0	0	0	0	0	0	0	0	0	0	0	0	0	0	0	0	0
1	DG-13	6		chicken tree	0	0	0	0	0	0	0	0	0	0	0	0	0	0	0	0	0	0	0	0	0	0	0	0
1	DG-13	6		storeroom	0	0	0	0	0	0	0	0	0	0	0	0	0	0	0	0	0	0	0	0	0	0	0	0
1	DG-13	6		open shed	0	0	0	0	0	0	0	0	0	0	0	0	0	0	0	0	0	0	0	0	0	0	0	0
1	DG-13	6		kitchen	0	0	0	0	0	0	0	0	0	0	0	0	0	0	0	0	0	0	0	0	0	0	0	0
1	DG-13	6		latrine	0	0	0	0	0	0	0	0	0	0	0	0	0	0	0	0	0	0	0	0	0	0	0	0
1	DG-13	6		latrine	0	0	0	0	0	0	0	0	0	0	0	0	0	0	0	0	0	0	0	0	0	0	0	0
1	DG-13	6		oven	0	0	0	0	0	0	0	0	0	0	0	0	0	0	0	0	0	0	0	0	0	0	0	0
1	DG-13	6		chicken coop	0	0	0	0	0	0	0	0	0	0	0	0	0	0	0	0	0	0	0	0	0	0	0	0
1	DG-13	6		open shed	0	0	0	0	0	0	0	0	0	0	0	0	0	0	0	0	0	0	0	0	0	0	0	0
1	DG-14	6		domicile	0	0	0	0	0	0	1	1	0	0	0	0	0	0	0	0	0	0	0	0	0	0	0	0
1	DG-14	6		goat or sheep corral	0	0	0	0	0	0	0	0	0	0	0	0	0	0	0	0	0	0	0	0	0	0	0	0
1	DG-14	6		goat or sheep corral	0	0	0	0	0	0	0	0	0	0	0	0	0	0	0	0	0	0	0	0	0	0	0	0
1	DG-14	6	0	pig corral	0	0	0	0	0	0	0	0	0	0	0	0	0	1	0	1	0	0	0	0	0	0	0	0
1	DG-14	6		cow corral	0	0	0	0	0	0	0	0	0	0	0	0	0	0	0	0	0	0	0	0	0	0	0	0
1	DG-14	6		chicken tree	0	0	0	0	0	0	0	0	0	0	0	0	0	0	0	0	0	0	0	0	0	0	0	0
1	DG-14	6		kitchen	0	0	0	0	0	0	0	0	0	0	0	0	0	0	0	0	0	0	0	0	0	0	0	0
1	DG-14	6		latrine	0	0	0	0	0	0	0	0	0	0	0	0	0	0	0	0	0	0	0	0	0	0	0	0
1	DG-14	6		oven	0	0	0	0	0	0	0	0	0	0	0	0	0	0	0	0	0	0	0	0	0	0	0	0
1	DG-14	6		kitchen	nd	nd	nd	nd	nd	nd	nd	nd	nd	nd	nd	nd	nd	nd	nd	nd	nd	nd	nd	nd	nd	nd	nd	nd
1	DG-14b	6		domicile	0	0	0	0	0	0	1	1	0	0	0	0	0	0	0	0	0	0	0	0	0	0	0	0
1	DG-15	6		domicile	0	0	0	0	0	0	0	0	0	0	0	0	0	0	0	0	0	0	0	0	0	0	0	0
1	DG-15	6		goat or sheep corral	0	0	0	0	0	0	0	0	0	0	0	0	0	0	0	0	0	0	0	0	0	0	0	0
1	DG-15	6		pig corral	0	0	0	0	0	0	0	0	0	0	0	0	0	0	0	0	0	0	0	0	0	0	0	0
1	DG-15	6		kitchen	0	0	0	0	0	1	0	1	0	0	0	0	0	0	0	0	0	0	0	0	0	0	0	0
1	DG-15	6		latrine	0	0	0	0	0	0	0	0	0	0	0	0	0	0	0	0	0	0	0	0	0	0	0	0
1	DG-15	6		latrine	0	0	0	0	0	0	0	0	0	0	0	0	0	0	0	0	0	0	0	0	0	0	0	0
1	DG-15	6		oven	0	0	0	0	0	0	0	0	0	0	0	0	0	0	0	0	0	0	0	0	0	0	0	0
1	DG-15	6		chicken coop	0	0	0	0	0	0	0	0	0	0	0	0	0	0	0	0	0	0	0	0	0	0	0	0
1	DG-15	6		pig corral	nd	nd	nd	nd	nd	nd	nd	nd	nd	nd	nd	nd	nd	nd	nd	nd	nd	nd	nd	nd	nd	nd	nd	nd
1	DG-16	6		domicile	0	0	0	0	0	0	0	0	0	0	0	0	0	0	0	0	0	0	0	0	0	0	0	0
1	DG-16	6		goat or sheep corral	0	0	0	0	0	0	0	0	0	0	0	0	0	0	0	0	0	0	0	0	0	0	0	0
1	DG-16	6		pig corral	0	0	0	0	0	0	0	0	0	0	0	0	0	0	0	0	0	0	0	0	0	0	0	0
1	DG-16	6		chicken tree	0	0	0	0	0	0	0	0	0	0	0	0	0	0	0	0	0	0	0	0	0	0	0	0
1	DG-16	6		storeroom	0	0	0	0	0	0	0	0	0	0	0	0	0	0	0	0	0	0	0	0	0	0	0	0
1	DG-16	6		kitchen	0	0	0	0	0	0	0	0	0	0	0	0	0	0	0	0	0	0	0	0	0	0	0	0
1	DG-16	6		piled materials	0	0	0	0	0	0	0	0	0	0	0	0	0	0	0	0	0	0	0	0	0	0	0	0
1	DG-16	6		latrine	0	0	0	0	0	0	0	0	0	0	0	0	0	0	0	0	0	0	0	0	0	0	0	0
1	DG-16	6		latrine	0	0	0	0	0	0	0	0	0	0	0	0	0	0	0	0	0	0	0	0	0	0	0	0
1	DG-16	6		oven	0	0	0	0	0	0	0	0	0	0	0	0	0	0	0	0	0	0	0	0	0	0	0	0
1	DG-16	6		open shed	0	0	0	0	0	0	0	0	0	0	0	0	0	0	0	0	0	0	0	0	0	0	0	0
1	DG-2	6		domicile	0	0	0	0	0	0	0	0	0	0	0	0	0	0	0	0	0	0	0	0	0	0	0	0
1	DG-2	6		goat or sheep corral	1	0	0	0	0	0	0	1	0	0	0	0	0	0	0	0	0	0	0	0	0	0	0	0
1	DG-2	6		pig corral	0	0	0	0	0	0	0	0	0	0	0	0	0	0	0	0	0	0	0	0	0	0	0	0
1	DG-2	6		pig corral	0	0	0	0	0	0	0	0	0	0	0	0	0	0	0	0	0	0	0	0	0	0	0	0
1	DG-2	6		chicken tree	0	0	0	0	0	0	0	0	0	0	0	0	0	0	0	0	0	0	0	0	0	0	0	0
1	DG-2	6		chicken tree	0	0	0	0	0	0	0	0	0	0	0	0	0	0	0	0	0	0	0	0	0	0	0	0
1	DG-2	6		storeroom	0	0	0	0	0	0	0	0	0	0	0	0	0	0	0	0	0	0	0	0	0	0	0	0
1	DG-2	6		piled materials	0	0	0	0	0	0	0	0	0	0	0	0	0	0	0	0	0	0	0	0	0	0	0	0
1	DG-2	6		piled materials	0	0	0	0	0	0	0	0	0	0	0	0	0	0	0	0	0	0	0	0	0	0	0	0
1	DG-2	6		latrine	0	0	0	0	0	0	0	0	0	0	0	0	0	0	0	0	0	0	0	0	0	0	0	0
1	DG-2	6		oven	0	0	0	0	0	0	0	0	0	0	0	0	0	0	0	0	0	0	0	0	0	0	0	0
1	DG-20	6		domicile	0	0	0	0	0	0	0	0	0	0	0	0	0	0	0	0	0	0	0	0	0	0	0	0
1	DG-20	6		goat or sheep corral	0	0	0	0	0	0	0	0	0	0	0	0	0	0	0	0	0	0	0	0	0	0	0	0
1	DG-20	6		pig corral	0	0	0	0	0	0	0	0	0	0	0	0	0	0	0	0	0	0	0	0	0	0	0	0
1	DG-20	6		kitchen	0	0	1	0	1	0	1	3	0	0	0	0	0	0	0	0	0	0	0	0	0	0	0	0
1	DG-20	6		latrine	0	0	0	0	1	0	0	1	0	0	0	0	0	0	0	0	0	0	0	0	0	0	0	0
1	DG-20	6		latrine	0	0	0	0	0	0	0	0	0	0	0	0	0	0	0	0	0	0	0	0	0	0	0	0
1	DG-20	6		chicken tree	0	0	0	0	0	0	0	0	0	0	0	0	0	0	0	0	0	0	0	0	0	0	0	0
1	DG-21	6		domicile	0	0	0	0	0	0	0	0	0	0	0	0	0	0	0	0	0	0	0	0	0	0	0	0
1	DG-21	6		goat or sheep corral	0	0	0	0	0	0	0	0	0	0	0	0	0	0	0	0	0	0	0	0	0	0	0	0
1	DG-21	6	0	pig corral	0	0	0	1	0	0	0	1	0	0	0	0	0	0	1	1	0	0	0	0	0	0	0	0
1	DG-21	6		pig corral	0	0	0	0	0	0	0	0	0	0	0	0	0	0	0	0	0	0	0	0	0	0	0	0
1	DG-21	6		cow corral	0	0	0	0	0	0	0	0	0	0	0	0	0	0	0	0	0	0	0	0	0	0	0	0
1	DG-21	6	0	chicken tree	0	0	0	0	0	0	0	0	0	0	0	0	0	0	0	0	0	0	0	0	0	1	0	1
1	DG-21	6		latrine	0	0	0	0	0	0	0	0	0	0	0	0	0	0	0	0	0	0	0	0	0	0	0	0
1	DG-21	6		latrine	0	0	0	0	0	0	0	0	0	0	0	0	0	0	0	0	0	0	0	0	0	0	0	0
1	DG-21	6		oven	0	0	0	0	0	0	0	0	0	0	0	0	0	0	0	0	0	0	0	0	0	0	0	0
1	DG-21	6		open shed	0	0	0	0	0	0	0	0	0	0	0	0	0	0	0	0	0	0	0	0	0	0	0	0
1	DG-22	6		domicile	0	0	0	0	0	0	0	0	0	0	0	0	0	0	0	0	0	0	0	0	0	0	0	0
1	DG-22	6		goat or sheep corral	0	1	0	0	1	0	0	2	0	0	0	0	0	0	0	0	0	0	0	0	0	0	0	0
1	DG-22	6		pig corral	0	0	0	0	0	0	0	0	0	0	0	0	0	0	0	0	0	0	0	0	0	0	0	0
1	DG-22	6		cow corral	0	0	0	0	0	0	0	0	0	0	0	0	0	0	0	0	0	0	0	0	0	0	0	0
1	DG-22	6		chicken tree	0	0	0	0	0	0	0	0	0	0	0	0	0	0	0	0	0	0	0	0	0	0	0	0
1	DG-22	6		kitchen	0	0	0	0	0	0	0	0	0	0	0	0	0	0	0	0	0	0	0	0	0	0	0	0
1	DG-22	6		open shed	0	0	0	0	0	0	0	0	0	0	0	0	0	0	0	0	0	0	0	0	0	0	0	0
1	DG-22	6		latrine	0	0	0	0	0	0	0	0	0	0	0	0	0	0	0	0	0	0	0	0	0	0	0	0
1	DG-22	6		latrine	0	0	0	0	0	0	0	0	0	0	0	0	0	0	0	0	0	0	0	0	0	0	0	0
1	DG-24	6		domicile	0	0	0	0	0	0	0	0	0	0	0	0	0	0	0	0	0	0	0	0	0	0	0	0
1	DG-24	6		goat or sheep corral	1	2	1	1	1	0	1	7	0	0	0	0	0	0	0	0	0	0	0	0	0	0	0	0
1	DG-24	6		pig corral	0	0	0	0	1	2	1	4	0	0	0	0	0	0	0	0	0	0	0	0	0	0	0	0
1	DG-24	6		pig corral	0	0	0	0	0	0	0	0	0	0	0	0	0	0	0	0	0	0	0	0	0	0	0	0
1	DG-24	6		chicken tree	0	0	0	0	0	0	0	0	0	0	0	0	0	0	0	0	0	0	0	0	0	0	0	0
1	DG-24	6		kitchen	0	0	1	0	0	0	0	1	0	0	0	0	0	0	0	0	0	0	0	0	0	0	0	0
1	DG-24	6		latrine	0	0	0	0	0	0	0	0	0	0	0	0	0	0	0	0	0	0	0	0	0	0	0	0
1	DG-26	6		domicile	nd	nd	nd	nd	nd	nd	nd	nd	nd	nd	nd	nd	nd	nd	nd	nd	nd	nd	nd	nd	nd	nd	nd	nd
1	DG-26	6		kitchen	nd	nd	nd	nd	nd	nd	nd	nd	nd	nd	nd	nd	nd	nd	nd	nd	nd	nd	nd	nd	nd	nd	nd	nd
1	DG-26	6		chicken coop	nd	nd	nd	nd	nd	nd	nd	nd	nd	nd	nd	nd	nd	nd	nd	nd	nd	nd	nd	nd	nd	nd	nd	nd
1	DG-28	6		domicile	nd	nd	nd	nd	nd	nd	nd	nd	nd	nd	nd	nd	nd	nd	nd	nd	nd	nd	nd	nd	nd	nd	nd	nd
1	DG-29	6		domicile	nd	nd	nd	nd	nd	nd	nd	nd	nd	nd	nd	nd	nd	nd	nd	nd	nd	nd	nd	nd	nd	nd	nd	nd
1	DG-29	6		kitchen	nd	nd	nd	nd	nd	nd	nd	nd	nd	nd	nd	nd	nd	nd	nd	nd	nd	nd	nd	nd	nd	nd	nd	nd
1	DG-29	6		open shed	nd	nd	nd	nd	nd	nd	nd	nd	nd	nd	nd	nd	nd	nd	nd	nd	nd	nd	nd	nd	nd	nd	nd	nd
1	DG-32	6		domicile	nd	nd	nd	nd	nd	nd	nd	nd	nd	nd	nd	nd	nd	nd	nd	nd	nd	nd	nd	nd	nd	nd	nd	nd
1	DG-3	6		domicile	0	0	0	0	0	0	0	0	0	0	0	0	0	0	0	0	0	0	0	0	0	0	0	0
1	DG-4	6		domicile	0	0	0	0	0	0	0	0	0	0	0	0	0	0	0	0	0	0	0	0	0	0	0	0
1	DG-5	6		domicile	0	0	0	0	0	0	0	0	0	0	0	0	0	0	0	0	0	0	0	0	0	0	0	0
1	DG-5	6		goat or sheep corral	0	0	0	0	0	0	0	0	0	0	0	0	0	0	0	0	0	0	0	0	0	0	0	0
1	DG-5	6		goat or sheep corral	0	0	0	0	0	0	0	0	0	0	0	0	0	0	0	0	0	0	0	0	0	0	0	0
1	DG-5	6		cow corral	0	0	0	0	0	0	0	0	0	0	0	0	0	0	0	0	0	0	0	0	0	0	0	0
1	DG-5	6		storeroom	0	0	0	0	0	0	0	0	0	0	0	0	0	0	0	0	0	0	0	0	0	0	0	0
1	DG-5	6		storeroom	0	0	0	0	0	0	0	0	0	0	0	0	0	0	0	0	0	0	0	0	0	0	0	0
1	DG-5	6		kitchen	0	0	0	0	0	0	0	0	0	0	0	0	0	0	0	0	0	0	0	0	0	0	0	0
1	DG-5	6		oven	0	0	0	0	0	0	0	0	0	0	0	0	0	0	0	0	0	0	0	0	0	0	0	0
1	DG-5	6		goat or sheep corral	nd	nd	nd	nd	nd	nd	nd	nd	nd	nd	nd	nd	nd	nd	nd	nd	nd	nd	nd	nd	nd	nd	nd	nd
[truncated: 298 more rows]

## Sheet: Amama93_02_raw_data
id_house	village	habitat	date_inspect	survey	infestans_1	infestans_2	infestans_3	infestans_4	infestans_5	infestans_female	infestans_male	infestans_tot	guasa_1	guasa_2	guasa_3	guasa_4	guasa_5	guasa_female	guasa_male	guasa_tot	garcia_1	garcia_2	garcia_3	garcia_4	garcia_5	garcia_female	garcia_male	garcia_tot
1001010	1	domicile	1993-10-01	1	0	0	0	0	0	0	0	0	0	0	0	0	0	0	0	0	0	0	0	0	0	0	0	0
1001060	1	pig corral	1993-10-01	1	0	0	0	0	0	0	0	0	0	0	0	0	0	0	0	0	0	0	0	0	0	0	0	0
1001030	1	chicken tree	1993-10-01	1	0	0	0	0	0	0	0	0	0	0	0	0	0	0	0	0	0	0	0	0	0	0	0	0
1001070	1	cow corral	1993-10-01	1	0	0	0	0	0	0	0	0	0	0	0	0	0	0	0	0	0	0	0	0	0	0	0	0
1001041	1	goat corral	1993-10-01	1	0	0	0	0	0	0	0	0	0	0	0	0	0	0	0	0	0	0	0	0	0	0	0	0
1002010	1	domicile	1993-10-01	1	0	0	0	0	0	0	0	0	0	0	0	0	0	0	0	0	0	0	0	0	0	0	0	0
1002161	1	latrine	1993-10-01	1	0	0	0	0	0	0	0	0	0	0	0	0	0	0	0	0	0	0	0	0	0	0	0	0
1002061	1	pig corral	1993-10-01	1	0	0	0	0	0	0	0	0	0	0	0	0	0	0	0	0	0	0	0	0	0	0	0	0
1004010	1	domicile	1993-10-01	1	0	0	0	0	0	0	0	0	0	0	0	0	0	0	0	0	0	0	0	0	0	0	0	0
1004130	1	storeroom	1993-10-01	1	0	0	0	0	0	0	0	0	0	0	0	0	0	0	0	0	0	0	0	0	0	0	0	0
1004100	1	orchard fence	1993-10-01	1	0	0	0	0	0	1	0	1	0	0	0	0	0	0	0	0	0	0	0	0	0	0	1	1
1004040	1	goat corral	1993-10-01	1	0	0	0	0	0	0	0	0	0	0	0	0	0	0	0	0	0	0	0	0	0	0	0	0
1004060	1	pig corral	1993-10-01	1	0	0	0	0	0	0	0	0	0	0	0	0	0	0	0	0	0	0	0	0	0	0	0	0
1004070	1	cow corral	1993-10-01	1	0	0	0	0	0	0	0	0	0	0	0	0	0	0	0	0	0	0	0	0	0	0	0	0
1004030	1	chicken tree	1993-10-01	1	0	0	0	0	0	0	0	0	0	0	0	0	0	0	0	0	0	0	0	0	0	0	0	0
1005010	1	domicile	1993-10-01	1	0	0	0	0	0	0	0	0	0	0	0	0	0	0	0	0	0	0	0	0	0	0	0	0
1005040	1	goat corral	1993-10-01	1	0	0	0	0	0	0	0	0	0	0	0	0	0	0	0	0	0	0	0	0	0	0	0	0
1005080	1	chicken coop	1993-10-01	1	0	0	0	0	0	0	0	0	0	0	0	0	0	0	0	0	0	0	0	0	0	0	0	0
1006010	1	domicile	1993-10-01	1	0	0	0	0	0	0	0	0	0	0	0	0	0	0	0	0	0	0	0	0	0	0	0	0
1008010	1	domicile	1993-10-01	1	0	0	0	0	0	0	0	0	0	0	0	0	0	0	0	0	0	0	0	0	0	0	0	0
1008131	1	storeroom	1993-10-01	1	0	0	0	0	0	0	0	0	0	0	0	0	0	0	0	0	0	0	0	0	0	0	0	0
1010010	1	domicile	1993-10-01	1	0	0	0	0	0	0	0	0	0	0	0	0	0	0	0	0	0	0	0	0	0	0	0	0
1010031	1	chicken tree	1993-10-01	1	0	0	0	0	0	0	0	0	0	0	0	0	0	0	0	0	0	0	0	0	0	0	0	0
1010080	1	chicken coop	1993-10-01	1	0	0	0	0	0	0	0	0	0	0	0	0	0	0	0	0	0	0	0	0	0	0	0	0
1100010	1	domicile	1993-10-01	1	0	0	0	0	0	0	0	0	0	0	0	0	0	1	0	1	0	0	0	0	0	0	0	0
1100061	1	pig corral	1993-10-01	1	0	0	0	0	0	0	0	0	0	0	0	0	0	0	0	0	0	0	0	0	0	0	0	0
1100090	1	chicken house	1993-10-01	1	0	0	0	0	0	0	0	0	0	0	0	0	0	0	0	0	0	0	0	0	0	0	0	0
1101010	1	domicile	1993-10-01	1	0	0	0	0	0	0	0	0	0	0	0	0	0	0	0	0	0	0	0	0	0	0	0	0
1101061	1	pig corral	1993-10-01	1	0	0	0	0	0	0	0	0	0	0	0	0	0	0	0	0	0	0	0	0	0	0	0	0
1102010	1	domicile	1993-10-01	1	0	0	0	0	0	0	0	0	0	0	0	0	0	0	0	0	0	0	0	0	0	0	0	0
1102070	1	cow corral	1993-10-01	1	0	0	0	0	0	0	0	0	0	0	0	0	0	0	0	0	0	0	0	0	0	0	0	0
1102041	1	goat corral	1993-10-01	1	0	0	0	0	0	0	0	0	0	0	0	0	0	0	0	0	0	0	0	0	0	0	0	0
1102030	1	chicken tree	1993-10-01	1	0	0	0	0	0	0	0	0	0	0	0	0	0	0	0	0	0	0	0	0	0	0	0	0
1102060	1	pig corral	1993-10-01	1	0	0	0	0	0	0	0	0	0	0	0	0	0	0	0	0	0	0	0	0	0	0	0	0
1103010	1	domicile	1993-10-01	1	0	0	0	0	0	0	0	0	0	0	0	0	0	0	0	0	0	0	0	0	0	0	0	0
1103031	1	chicken tree	1993-10-01	1	0	0	0	0	0	0	0	0	0	0	0	0	0	0	0	0	0	0	0	0	0	0	0	0
1103161	1	latrine	1993-10-01	1	0	0	0	0	0	0	0	0	0	0	0	0	0	0	0	0	0	0	0	0	0	0	0	0
1201010	1	domicile	1993-10-01	1	0	0	0	0	0	0	0	0	0	0	0	0	0	0	0	0	0	0	0	0	0	0	0	0
1104010	1	domicile	1993-10-01	1	0	0	0	0	0	0	0	0	0	0	0	0	0	3	1	4	0	0	0	0	0	0	0	0
1105010	1	domicile	1993-10-01	1	0	0	0	0	0	0	0	0	0	0	0	0	0	0	0	0	0	0	0	0	0	0	0	0
1105090	1	chicken house	1993-10-01	1	0	0	0	0	0	0	0	0	0	0	0	0	0	0	0	0	0	0	0	0	0	0	0	0
1105150	1	oven	1993-10-01	1	0	0	0	0	0	0	0	0	0	0	0	0	0	0	0	0	0	0	0	0	0	0	0	0
1105061	1	pig corral	1993-10-01	1	0	0	0	0	0	0	0	0	0	0	0	0	0	0	0	0	0	0	0	0	0	0	0	0
1105031	1	chicken tree	1993-10-01	1	0	0	0	0	0	0	0	0	0	0	0	0	0	0	0	0	0	0	0	0	0	0	1	1
1105040	1	goat corral	1993-10-01	1	0	0	0	0	0	0	0	0	0	0	0	0	0	0	0	0	0	0	0	0	0	0	0	0
1106010	1	domicile	1993-10-01	1	0	0	0	0	0	0	0	0	0	0	0	0	0	0	0	0	0	0	0	0	0	0	0	0
1107010	1	domicile	1993-10-01	1	0	0	0	0	0	0	0	0	0	0	0	0	0	0	0	0	0	0	0	0	0	0	0	0
1107060	1	pig corral	1993-10-01	1	0	0	0	0	0	0	0	0	0	0	0	0	0	0	0	0	0	0	0	0	0	0	0	0
1107110	1	piled material	1993-10-01	1	0	0	0	0	0	0	0	0	0	0	0	0	0	0	0	0	0	0	0	0	0	0	0	0
1107030	1	chicken tree	1993-10-01	1	0	0	0	0	0	0	0	0	0	0	0	0	0	0	0	0	0	0	0	0	0	0	0	0
1108010	1	domicile	1993-10-01	1	0	0	0	0	0	0	0	0	0	0	0	0	0	0	0	0	0	0	0	0	0	0	0	0
1108030	1	chicken tree	1993-10-01	1	0	0	0	0	0	0	0	0	0	0	0	0	0	0	0	0	0	1	0	0	0	1	0	2
1109010	1	domicile	1993-10-01	1	0	0	0	0	0	0	0	0	0	0	0	0	0	0	0	0	0	0	0	0	0	0	0	0
1109060	1	pig corral	1993-10-01	1	0	0	0	0	0	0	0	0	0	0	0	0	0	0	0	0	0	0	0	0	0	0	0	0
1109050	1	kitchen	1993-10-01	1	0	0	0	0	0	0	0	0	0	0	0	0	0	0	0	0	0	0	0	0	0	0	0	0
1109031	1	chicken tree	1993-10-01	1	0	0	0	0	0	0	0	0	0	0	0	0	0	0	0	0	0	0	0	0	0	0	0	0
1109130	1	storeroom	1993-10-01	1	0	0	0	0	0	0	0	0	0	0	0	0	0	0	0	0	0	0	0	0	0	0	0	0
1011010	1	domicile	1993-10-01	1	0	0	0	0	0	0	0	0	0	0	0	0	0	0	0	0	0	0	0	0	0	0	0	0
1011041	1	goat corral	1993-10-01	1	0	0	0	0	0	0	0	0	0	0	0	0	0	0	0	0	0	0	0	0	0	0	0	0
1011031	1	chicken tree	1993-10-01	1	0	0	0	0	0	0	0	0	0	0	0	0	0	0	0	0	0	0	0	0	0	0	0	0
1110010	1	domicile	1993-10-01	1	0	0	0	0	0	0	0	0	0	0	0	0	0	0	0	0	0	0	0	0	0	0	0	0
1110131	1	storeroom	1993-10-01	1	0	0	0	0	0	0	0	0	0	0	0	0	0	0	0	0	0	0	0	0	0	0	0	0
1110132	1	storeroom	1993-10-01	1	0	0	0	0	0	0	0	0	0	0	0	0	0	0	0	0	0	0	0	0	0	0	0	0
1110070	1	cow corral	1993-10-01	1	0	0	0	0	0	0	0	0	0	0	0	0	0	0	0	0	0	0	0	0	0	0	0	0
1110061	1	pig corral	1993-10-01	1	0	0	0	0	0	0	0	0	0	0	0	0	0	0	0	0	0	0	0	0	0	0	0	0
1110062	1	pig corral	1993-10-01	1	0	0	0	0	0	0	0	0	0	0	0	0	0	0	0	0	0	0	0	0	0	0	0	0
1110133	1	storeroom	1993-10-01	1	0	0	0	0	0	0	0	0	0	0	0	0	0	0	0	0	0	0	0	0	0	0	0	0
1110031	1	chicken tree	1993-10-01	1	0	0	0	0	0	0	0	0	0	0	0	0	0	0	0	0	0	0	0	0	0	0	0	0
1112010	1	domicile	1993-10-01	1	0	0	0	0	0	0	0	0	0	0	0	0	0	0	0	0	0	0	0	0	0	0	0	0
1113010	1	domicile	1993-10-01	1	0	0	0	0	0	0	0	0	0	0	0	0	0	0	0	0	0	0	0	0	0	0	0	0
1113091	1	chicken house	1993-10-01	1	0	0	0	0	0	0	0	0	0	0	0	0	0	0	1	1	0	0	0	0	0	3	0	3
1113030	1	chicken tree	1993-10-01	1	0	0	0	0	0	0	0	0	0	0	0	0	0	0	0	0	0	0	0	0	0	0	0	0
1115010	1	domicile	1993-10-01	1	0	0	0	0	0	0	0	0	0	0	0	0	0	0	0	0	0	0	0	0	0	0	0	0
1115080	1	chicken coop	1993-10-01	1	0	0	0	0	0	1	0	1	0	0	0	0	0	0	0	0	0	0	0	0	0	0	0	0
1115131	1	storeroom	1993-10-01	1	0	0	0	0	0	0	0	0	0	0	0	0	0	0	0	0	0	0	0	0	0	0	0	0
1115061	1	pig corral	1993-10-01	1	0	0	0	0	0	0	0	0	0	0	0	0	0	0	0	0	0	0	0	0	0	0	0	0
1116010	1	domicile	1993-10-01	1	0	0	0	0	0	0	0	0	0	0	0	0	0	0	0	0	0	0	0	0	0	0	0	0
1116031	1	chicken tree	1993-10-01	1	0	0	0	0	0	0	0	0	0	0	0	0	0	0	0	0	0	0	0	0	0	0	0	0
1116061	1	pig corral	1993-10-01	1	0	1	0	0	0	0	5	6	0	0	0	0	0	0	0	0	0	0	0	0	0	0	0	0
1116062	1	pig corral	1993-10-01	1	0	0	0	0	0	0	0	0	0	0	0	0	0	0	0	0	0	0	0	0	0	0	0	0
1116032	1	chicken tree	1993-10-01	1	0	0	0	0	0	0	0	0	0	0	0	0	0	0	0	0	0	0	0	0	0	0	0	0
1012010	1	domicile	1993-10-01	1	0	0	0	0	0	0	0	0	0	0	0	0	0	0	0	0	0	0	0	0	0	0	0	0
1012060	1	pig corral	1993-10-01	1	0	0	0	0	0	0	0	0	0	0	0	0	0	0	0	0	0	0	0	0	0	0	0	0
1012130	1	storeroom	1993-10-01	1	0	0	0	0	0	0	0	0	0	0	0	0	0	0	0	0	0	0	0	0	0	0	0	0
1012031	1	chicken tree	1993-10-01	1	0	0	0	0	0	0	0	0	0	0	0	0	0	0	0	0	0	0	0	0	0	0	0	0
1013010	1	domicile	1993-10-01	1	0	0	0	0	0	0	0	0	0	0	0	0	0	0	0	0	0	0	0	0	0	0	0	0
1013130	1	storeroom	1993-10-01	1	0	0	0	0	0	0	0	0	0	0	0	0	0	0	0	0	0	0	0	0	0	0	0	0
1013031	1	chicken tree	1993-10-01	1	0	0	0	0	0	0	0	0	0	0	0	0	0	0	0	0	0	0	0	0	0	0	0	0
1013041	1	goat corral	1993-10-01	1	0	0	0	0	0	0	0	0	0	0	0	0	0	0	0	0	0	0	0	0	0	0	0	0
1013060	1	pig corral	1993-10-01	1	0	0	0	0	0	0	0	0	0	0	0	0	0	0	0	0	0	0	0	0	0	0	0	0
1014010	1	domicile	1993-10-01	1	0	0	0	0	0	0	0	0	0	0	0	0	0	0	0	0	0	0	0	0	0	0	0	0
1014041	1	goat corral	1993-10-01	1	0	0	0	0	0	0	0	0	0	0	0	0	0	0	0	0	0	0	0	0	0	0	0	0
1014042	1	goat corral	1993-10-01	1	0	0	0	0	0	0	0	0	0	0	0	0	0	0	0	0	0	0	0	0	0	0	0	0
1014060	1	pig corral	1993-10-01	1	0	0	0	0	0	0	0	0	0	0	0	0	0	0	0	0	0	0	0	0	0	0	0	0
1014130	1	storeroom	1993-10-01	1	0	0	0	0	0	0	0	0	0	0	0	0	0	0	0	0	0	0	0	0	0	0	0	0
1014050	1	kitchen	1993-10-01	1	0	0	0	0	0	0	0	0	0	0	0	0	0	0	0	0	0	0	0	0	0	0	0	0
1014162	1	latrine	1993-10-01	1	0	0	0	0	0	0	0	0	0	0	0	0	0	0	0	0	0	0	0	0	0	0	0	0
1014082	1	chicken coop	1993-10-01	1	0	0	0	0	0	0	0	0	0	0	0	0	0	0	0	0	0	0	0	0	0	0	0	0
1015010	1	domicile	1993-10-01	1	0	0	0	0	0	0	0	0	0	0	0	0	0	0	0	0	0	0	0	0	0	0	0	0
1203010	1	domicile	1993-10-01	1	0	0	0	0	0	0	0	0	0	0	0	0	0	0	0	0	0	0	0	0	0	0	0	0
1203111	1	piled material	1993-10-01	1	0	0	0	0	0	0	0	0	0	0	0	0	0	0	0	0	0	0	0	0	0	0	0	0
1203131	1	storeroom	1993-10-01	1	0	0	0	0	0	0	0	0	0	0	0	0	0	0	0	0	0	0	0	0	0	0	0	0
1203030	1	chicken tree	1993-10-01	1	0	0	0	0	0	0	0	0	0	0	0	0	0	0	0	0	0	0	0	0	0	0	0	0
1018010	1	domicile	1993-10-01	1	0	0	0	0	0	0	0	0	0	0	0	0	0	1	0	1	0	0	0	0	0	0	0	0
1018041	1	goat corral	1993-10-01	1	0	0	0	0	0	0	0	0	0	0	0	0	0	0	0	0	0	0	0	0	0	0	0	0
1018070	1	cow corral	1993-10-01	1	0	0	0	0	0	0	0	0	0	0	0	0	0	0	0	0	0	0	0	0	0	0	0	0
1018060	1	pig corral	1993-10-01	1	0	0	0	0	0	0	0	0	0	0	0	0	0	0	0	0	0	0	0	0	0	0	0	0
1018031	1	chicken tree	1993-10-01	1	0	0	0	0	0	0	0	0	0	0	0	0	0	0	0	0	0	0	0	0	0	0	0	0
1018130	1	storeroom	1993-10-01	1	0	0	0	0	0	0	0	0	0	0	0	0	0	0	0	0	0	0	0	0	0	0	0	0
1019010	1	domicile	1993-10-01	1	0	0	0	0	0	0	0	0	0	0	0	0	0	0	0	0	0	0	0	0	0	0	0	0
1019041	1	goat corral	1993-10-01	1	0	0	0	0	0	0	0	0	0	0	0	0	0	0	0	0	0	0	0	0	0	0	0	0
1019042	1	goat corral	1993-10-01	1	0	0	0	0	0	0	0	0	0	0	0	0	0	0	0	0	0	0	0	0	0	0	0	0
1019061	1	pig corral	1993-10-01	1	0	0	0	0	0	0	0	0	0	0	0	0	0	0	0	0	0	0	0	0	0	0	0	0
1020010	1	domicile	1993-10-01	1	0	0	0	0	0	0	0	0	0	0	0	0	0	0	0	0	0	0	0	0	0	0	0	0
1020050	1	kitchen	1993-10-01	1	0	0	0	0	0	0	0	0	0	0	0	0	0	0	0	0	0	0	0	0	0	0	0	0
1020170	1	open shed	1993-10-01	1	0	0	0	0	0	0	0	0	0	0	0	0	0	0	0	0	0	0	0	0	0	0	0	0
1020140	1	other	1993-10-01	1	0	0	0	0	0	0	0	0	0	0	0	0	0	0	0	0	0	0	0	0	0	0	0	0
1021010	1	domicile	1993-10-01	1	0	0	0	0	0	0	0	0	0	0	0	0	0	0	0	0	0	0	0	0	0	0	0	0
1021031	1	chicken tree	1993-10-01	1	0	0	0	0	0	0	0	0	0	0	0	0	0	0	0	0	0	0	1	0	1	0	6	8
1021130	1	storeroom	1993-10-01	1	0	0	0	0	0	0	0	0	0	0	0	0	0	0	0	0	0	0	0	0	0	0	0	0
1021060	1	pig corral	1993-10-01	1	0	0	0	0	0	0	0	0	0	0	0	0	0	0	0	0	0	0	0	0	0	0	0	0
1021110	1	piled material	1993-10-01	1	0	0	0	0	0	0	0	0	0	0	0	0	0	0	0	0	0	0	0	0	0	0	0	0
1024010	1	domicile	1993-10-01	1	0	0	0	0	0	0	0	0	0	0	0	0	0	0	0	0	0	0	0	0	0	0	0	0
1024070	1	cow corral	1993-10-01	1	0	0	0	0	0	0	0	0	0	0	0	0	0	0	0	0	0	0	0	0	0	0	0	0
1024061	1	pig corral	1993-10-01	1	0	0	0	0	0	0	0	0	0	0	0	0	0	0	0	0	0	0	0	0	0	0	0	0
1024031	1	chicken tree	1993-10-01	1	0	0	0	0	0	0	0	0	0	0	0	0	0	0	0	0	0	0	0	0	0	0	0	0
1024040	1	goat corral	1993-10-01	1	0	0	0	0	0	0	0	0	0	0	0	0	0	0	0	0	0	0	0	0	0	0	0	0
1024131	1	storeroom	1993-10-01	1	0	0	0	0	0	0	0	0	0	0	0	0	0	0	0	0	0	0	0	0	0	0	0	0
1024132	1	storeroom	1993-10-01	1	0	0	0	0	0	0	0	0	0	0	0	0	0	0	0	0	0	0	0	0	0	0	0	0
1024170	1	open shed	1993-10-01	1	0	0	0	0	0	0	0	0	0	0	0	0	0	0	0	0	0	0	0	0	0	0	0	0
1024032	1	chicken tree	1993-10-01	1	0	0	0	0	0	0	0	0	0	0	0	0	0	0	0	0	0	0	0	0	0	0	0	0
1024050	1	kitchen	1993-10-01	1	0	0	0	0	0	0	0	0	0	0	0	0	0	0	0	0	0	0	0	0	0	0	0	0
1026010	1	domicile	1993-10-01	1	0	0	0	0	0	0	0	0	0	0	0	0	0	0	0	0	0	0	0	0	0	0	0	0
1026031	1	chicken tree	1993-10-01	1	0	0	0	0	0	0	0	0	0	0	0	0	0	0	0	0	0	0	0	0	0	0	0	0
1027010	1	domicile	1993-10-01	1	0	0	0	0	0	0	0	0	0	0	0	0	0	0	0	0	0	0	0	0	0	0	0	0
1027031	1	chicken tree	1993-10-01	1	0	0	0	0	0	0	0	0	0	0	0	0	0	0	0	0	0	0	0	0	0	0	0	0
1027130	1	storeroom	1993-10-01	1	0	0	0	0	0	0	0	0	0	0	0	0	0	0	0	0	0	0	0	0	0	0	0	0
1027061	1	pig corral	1993-10-01	1	0	0	0	0	0	0	0	0	0	0	0	0	0	0	0	0	0	0	0	0	0	0	0	0
1028010	1	domicile	1993-10-01	1	0	0	0	0	0	0	0	0	0	0	0	0	0	0	0	0	0	0	0	0	0	0	0	0
1028060	1	pig corral	1993-10-01	1	0	0	0	0	0	0	0	0	0	0	0	0	0	0	0	0	0	0	0	0	0	0	0	0
1028130	1	storeroom	1993-10-01	1	0	0	0	0	0	0	0	0	0	0	0	0	0	0	0	0	0	0	0	0	0	0	0	0
1028030	1	chicken tree	1993-10-01	1	0	0	0	0	0	0	0	0	0	0	0	0	0	0	0	0	0	0	0	0	0	0	0	0
1028041	1	goat corral	1993-10-01	1	0	0	0	0	0	0	0	0	0	0	0	0	0	0	0	0	0	0	0	0	0	0	0	0
1029010	1	domicile	1993-10-01	1	0	0	0	0	0	0	0	0	0	0	0	0	0	0	0	0	0	0	0	0	0	0	0	0
1029041	1	goat corral	1993-10-01	1	0	0	0	0	0	0	0	0	0	0	0	0	0	0	0	0	0	0	0	0	0	0	0	0
1029130	1	storeroom	1993-10-01	1	0	0	0	0	0	0	0	0	0	0	0	0	0	0	0	0	0	0	0	0	0	0	0	0
1029031	1	chicken tree	1993-10-01	1	0	0	0	0	0	0	0	0	0	0	0	0	0	0	0	0	0	0	0	0	1	0	0	1
1030010	1	domicile	1993-10-01	1	0	0	0	0	0	0	0	0	0	0	0	0	0	0	0	0	0	0	0	0	0	0	0	0
1030060	1	pig corral	1993-10-01	1	0	0	0	0	0	0	0	0	0	0	0	0	0	0	0	0	0	0	0	0	0	0	0	0
1030130	1	storeroom	1993-10-01	1	0	0	0	0	0	0	0	0	0	0	0	0	0	0	0	0	0	0	0	0	0	0	0	0
1031010	1	domicile	1993-10-01	1	0	0	0	0	0	0	0	0	0	0	0	0	0	0	0	0	0	0	0	0	0	0	0	0
1031031	1	chicken tree	1993-10-01	1	0	0	0	0	0	0	0	0	0	0	0	0	0	0	0	0	0	0	0	0	0	0	0	0
1031061	1	pig corral	1993-10-01	1	0	0	0	0	0	0	0	0	0	0	0	0	0	0	0	0	0	0	0	0	0	0	0	0
1031160	1	latrine	1993-10-01	1	0	0	0	0	0	0	0	0	0	0	0	0	0	0	0	0	0	0	0	0	0	0	0	0
1032010	1	domicile	1993-10-01	1	0	0	0	0	0	0	0	0	0	0	0	0	0	0	0	0	0	0	0	0	0	0	0	0
1032040	1	goat corral	1993-10-01	1	0	0	0	0	0	0	0	0	0	0	0	0	0	0	0	0	0	0	0	0	0	0	0	0
1032031	1	chicken tree	1993-10-01	1	0	0	0	0	0	0	0	0	0	0	0	0	0	0	0	0	0	0	0	0	0	0	0	0
1032050	1	kitchen	1993-10-01	1	0	0	0	0	0	0	0	0	0	0	0	0	0	0	0	0	0	0	0	0	0	0	0	0
1032060	1	pig corral	1993-10-01	1	0	0	0	0	0	0	0	0	0	0	0	0	0	0	0	0	0	0	0	0	0	0	0	0
1032160	1	latrine	1993-10-01	1	0	0	0	0	0	0	0	0	0	0	0	0	0	0	0	0	0	0	0	0	0	0	0	0
1206010	1	domicile	1993-10-01	1	0	0	0	0	0	0	0	0	0	0	0	0	0	0	0	0	0	0	0	0	0	0	0	0
1033010	1	domicile	1993-10-01	1	0	0	0	0	0	0	0	0	0	0	0	0	0	0	0	0	0	0	0	0	0	0	0	0
1033020	1	tree without chickens	1993-10-01	1	0	0	0	0	0	0	0	0	0	0	0	0	0	0	0	0	0	0	0	0	0	0	0	0
1033160	1	latrine	1993-10-01	1	0	0	0	0	0	0	0	0	0	0	0	0	0	0	0	0	0	0	0	0	0	0	0	0
1033060	1	pig corral	1993-10-01	1	0	0	0	0	0	0	0	0	0	0	0	0	0	0	0	0	0	0	0	0	0	0	0	0
1033030	1	chicken tree	1993-10-01	1	0	0	0	0	0	0	0	0	0	0	0	0	0	0	0	0	0	0	0	0	0	1	0	1
1034010	1	domicile	1993-10-01	1	0	0	0	0	0	0	0	0	0	0	0	0	0	0	0	0	0	0	0	0	0	0	0	0
1034100	1	orchard fence	1993-10-01	1	0	0	0	0	0	0	0	0	0	0	0	0	0	0	0	0	0	0	0	0	0	0	0	0
1034040	1	goat corral	1993-10-01	1	0	0	0	0	0	0	0	0	0	0	0	0	0	0	0	0	0	0	0	0	0	0	0	0
1034030	1	chicken tree	1993-10-01	1	0	0	0	0	0	0	0	0	0	0	0	0	0	0	0	0	0	0	0	0	0	0	0	0
1034130	1	storeroom	1993-10-01	1	0	0	0	0	0	0	0	0	0	0	0	0	0	0	0	0	0	0	0	0	0	0	0	0
1036010	1	domicile	1993-10-01	1	0	0	0	0	0	0	0	0	0	0	0	0	0	0	0	0	0	0	0	0	0	0	0	0
1036091	1	chicken house	1993-10-01	1	0	0	0	0	0	0	0	0	0	0	0	0	0	0	0	0	0	0	0	0	0	0	0	0
1036031	1	chicken tree	1993-10-01	1	0	0	0	0	0	0	0	0	0	0	0	0	0	0	0	0	0	0	0	0	0	0	0	0
1036150	1	oven	1993-10-01	1	0	0	0	0	0	0	0	0	0	0	0	0	0	0	0	0	0	0	0	0	0	0	0	0
1036130	1	storeroom	1993-10-01	1	0	0	0	0	0	0	0	0	0	0	0	0	0	0	0	0	0	0	0	0	0	0	0	0
1044010	1	domicile	1993-10-01	1	0	0	0	0	0	0	0	0	0	0	0	0	0	0	0	0	0	0	0	0	0	0	0	0
1044130	1	storeroom	1993-10-01	1	0	0	0	0	0	0	0	0	0	0	0	0	0	0	0	0	0	0	0	0	0	0	0	0
1044030	1	chicken tree	1993-10-01	1	0	0	0	0	0	0	0	0	0	0	0	0	0	0	0	0	0	0	0	0	0	1	2	3
1044060	1	pig corral	1993-10-01	1	0	0	0	0	0	0	0	0	0	0	0	0	0	0	0	0	0	0	0	0	0	0	0	0
1045010	1	domicile	1993-10-01	1	0	0	0	0	0	0	0	0	0	0	0	0	0	0	0	0	0	0	0	0	0	0	0	0
1045130	1	storeroom	1993-10-01	1	0	0	0	0	0	0	0	0	0	0	0	0	0	0	0	0	0	0	0	0	0	0	0	0
1045040	1	goat corral	1993-10-01	1	0	0	0	0	0	0	0	0	0	0	0	0	0	0	0	0	0	0	0	0	0	0	0	0
1045031	1	chicken tree	1993-10-01	1	0	0	0	0	0	0	0	0	0	0	0	0	0	0	0	0	0	0	0	0	0	1	1	2
1045032	1	chicken tree	1993-10-01	1	0	0	0	0	0	0	0	0	0	0	0	0	0	0	0	0	0	0	1	0	2	2	0	5
1046010	1	domicile	1993-10-01	1	0	0	0	0	0	0	0	0	0	0	0	0	0	0	0	0	0	0	0	0	0	0	0	0
1046130	1	storeroom	1993-10-01	1	0	0	0	0	0	0	0	0	0	0	0	0	0	0	0	0	0	0	0	0	0	0	0	0
1046030	1	chicken tree	1993-10-01	1	0	0	0	0	0	0	0	0	0	0	0	0	0	0	0	0	0	0	0	0	0	0	0	0
1046060	1	pig corral	1993-10-01	1	0	0	0	0	0	0	0	0	0	0	0	0	0	0	0	0	0	0	0	0	0	0	0	0
1114010	1	domicile	1993-10-01	1	0	0	0	0	0	0	0	0	0	0	0	0	0	0	0	0	0	0	0	0	0	0	0	0
1114131	1	storeroom	1993-10-01	1	0	0	0	0	0	0	0	0	0	0	0	0	0	0	0	0	0	0	0	0	0	0	0	0
1114132	1	storeroom	1993-10-01	1	0	0	0	0	0	0	0	0	0	0	0	0	0	0	0	0	0	0	0	0	0	0	0	0
1114110	1	piled material	1993-10-01	1	0	0	0	0	0	0	0	0	0	0	0	0	0	0	0	0	0	0	0	0	0	0	0	0
1111010	1	domicile	1993-10-01	1	0	0	0	0	0	0	0	0	0	0	0	0	0	0	0	0	0	0	0	0	0	0	0	0
1001010	1	domicile	1994-11-01	2	0	0	0	0	0	0	0	0	0	0	0	0	0	0	0	0	0	0	0	0	0	0	0	0
1001060	1	pig corral	1994-11-01	2	0	0	0	0	0	0	0	0	0	0	0	0	0	0	0	0	0	0	0	0	0	0	0	0
1001030	1	chicken tree	1994-11-01	2	0	0	0	0	0	0	0	0	0	0	0	0	0	0	0	0	0	0	0	0	2	1	0	3
1001132	1	storeroom	1994-11-01	2	0	0	0	0	0	0	0	0	0	0	0	0	0	0	0	0	0	0	0	0	0	0	0	0
1002010	1	domicile	1994-11-01	2	0	0	0	0	0	0	0	0	0	0	0	0	0	0	0	0	0	0	0	0	0	0	0	0
1002161	1	latrine	1994-11-01	2	0	0	0	0	0	0	0	0	0	0	0	0	0	0	0	0	0	0	0	0	0	0	0	0
1002061	1	pig corral	1994-11-01	2	0	0	0	0	0	0	0	0	0	0	0	0	0	0	0	0	0	0	0	0	0	0	0	0
1002030	1	chicken tree	1994-11-01	2	0	0	0	0	0	0	0	0	0	0	0	0	0	0	0	0	0	0	0	0	0	1	0	1
1004010	1	domicile	1994-11-01	2	0	0	0	0	0	0	0	0	0	0	0	0	0	0	0	0	0	0	0	0	0	0	0	0
1004130	1	storeroom	1994-11-01	2	0	0	0	0	0	0	0	0	0	0	0	0	0	0	0	0	0	0	0	0	0	0	0	0
1004100	1	orchard fence	1994-11-01	2	0	0	0	0	0	0	0	0	0	0	0	0	0	0	0	0	0	0	0	0	0	1	0	1
1004140	1	other	1994-11-01	2	0	0	0	0	0	0	0	0	0	0	0	0	0	0	0	0	1	0	1	0	0	0	0	2
1004150	1	oven	1994-11-01	2	0	0	0	0	0	0	0	0	0	0	0	0	0	0	0	0	0	0	0	0	0	0	0	0
1005010	1	domicile	1994-11-01	2	0	0	0	0	0	0	0	0	0	0	0	0	0	0	0	0	0	0	0	0	0	0	0	0
1005040	1	goat corral	1994-11-01	2	0	0	0	0	0	0	0	0	0	0	0	0	0	0	0	0	0	0	0	0	0	0	0	0
1005080	1	chicken coop	1994-11-01	2	0	0	0	0	0	0	0	0	0	0	0	0	0	0	0	0	0	0	0	0	0	0	0	0
1005031	1	chicken tree	1994-11-01	2	0	0	0	0	0	0	0	0	0	0	0	0	0	0	0	0	0	0	0	0	0	3	5	8
1005082	1	chicken coop	1994-11-01	2	0	0	0	0	0	0	0	0	0	0	0	0	0	0	0	0	0	0	0	0	0	0	0	0
1005070	1	cow corral	1994-11-01	2	0	0	0	0	0	0	0	0	0	0	0	0	0	0	0	0	0	0	0	0	0	0	0	0
1005033	1	chicken tree	1994-11-01	2	0	0	0	0	0	0	0	0	0	0	0	0	0	0	0	0	0	0	0	0	0	0	0	0
1006010	1	domicile	1994-11-01	2	0	0	0	0	0	0	0	0	0	0	0	0	0	0	0	0	0	0	0	0	0	0	0	0
1006150	1	oven	1994-11-01	2	0	0	0	0	0	0	0	0	0	0	0	0	0	0	0	0	0	0	0	0	0	0	0	0
1006031	1	chicken tree	1994-11-01	2	0	0	0	0	0	0	0	0	0	0	0	0	0	0	0	0	0	0	2	1	1	0	1	5
1006050	1	kitchen	1994-11-01	2	0	0	0	0	0	0	0	0	0	0	0	0	0	0	0	0	0	0	0	0	0	0	0	0
1008010	1	domicile	1994-11-01	2	0	0	0	0	0	0	0	0	0	0	0	0	0	0	0	0	0	0	0	0	0	0	0	0
1008150	1	oven	1994-11-01	2	0	0	0	0	0	0	0	0	0	0	0	0	0	0	0	0	0	0	0	0	0	0	0	0
1008131	1	storeroom	1994-11-01	2	0	0	0	0	0	0	0	0	0	0	0	0	0	0	0	0	0	0	0	0	0	0	0	0
1008050	1	kitchen	1994-11-01	2	0	0	0	0	0	0	0	0	0	0	0	0	0	0	0	0	0	0	0	0	0	0	0	0
1009010	1	domicile	1994-11-01	2	0	0	0	0	0	0	0	0	0	0	0	0	0	0	0	0	0	0	0	0	0	0	0	0
1010010	1	domicile	1994-11-01	2	0	0	0	0	0	0	0	0	0	0	0	0	0	0	0	0	0	0	0	0	0	0	0	0
1010160	1	latrine	1994-11-01	2	0	0	0	0	0	0	0	0	0	0	0	0	0	0	0	0	0	0	0	0	0	0	0	0
1010150	1	oven	1994-11-01	2	0	0	0	0	0	0	0	0	0	0	0	0	0	0	0	0	0	0	0	0	0	0	0	0
1010031	1	chicken tree	1994-11-01	2	0	0	0	0	0	0	0	0	0	0	0	0	0	0	0	0	0	0	0	0	0	0	0	0
1010080	1	chicken coop	1994-11-01	2	0	0	0	0	0	0	0	0	0	0	0	0	0	1	0	1	0	0	0	0	0	0	0	0
1100010	1	domicile	1994-11-01	2	0	0	0	0	0	0	0	0	0	0	0	0	0	0	0	0	0	0	0	0	0	0	0	0
1100021	1	tree without chickens	1994-11-01	2	0	0	0	0	0	0	0	0	0	0	0	0	0	0	0	0	0	0	0	0	0	0	0	0
1100061	1	pig corral	1994-11-01	2	0	0	0	0	0	0	0	0	0	0	0	0	0	0	0	0	0	0	0	0	0	0	0	0
1100162	1	latrine	1994-11-01	2	0	0	0	0	0	0	0	0	0	0	0	0	0	1	0	1	0	0	0	0	0	0	0	0
1100090	1	chicken house	1994-11-01	2	0	0	0	0	0	0	0	0	0	0	0	0	0	0	0	0	0	0	1	0	0	0	2	3
1101010	1	domicile	1994-11-01	2	0	0	0	0	0	0	0	0	0	0	0	0	0	0	0	0	0	0	0	0	0	0	0	0
1101030	1	chicken tree	1994-11-01	2	0	0	0	0	0	0	0	0	0	0	0	0	0	0	0	0	0	0	0	0	0	0	0	0
1101131	1	storeroom	1994-11-01	2	0	0	0	0	0	0	0	0	0	0	0	0	0	0	0	0	0	0	0	0	0	0	0	0
1101170	1	open shed	1994-11-01	2	0	0	0	0	0	0	0	0	0	0	0	0	0	0	0	0	0	0	0	0	0	0	0	0
1102010	1	domicile	1994-11-01	2	0	0	0	0	0	0	0	0	0	0	0	0	0	0	0	0	0	0	0	0	0	0	0	0
1102070	1	cow corral	1994-11-01	2	0	0	0	0	0	0	0	0	0	0	0	0	0	0	0	0	0	0	0	0	0	0	0	0
1102041	1	goat corral	1994-11-01	2	0	0	0	0	0	0	0	0	0	0	0	0	0	0	0	0	0	0	0	0	0	0	0	0
1102030	1	chicken tree	1994-11-01	2	0	0	0	0	0	0	0	0	0	0	0	0	0	0	0	0	0	0	0	0	0	0	0	0
1102021	1	tree without chickens	1994-11-01	2	0	0	0	0	0	0	0	0	0	0	0	0	0	0	0	0	0	0	0	2	3	0	0	5
1200010	1	domicile	1994-11-01	2	0	0	0	0	0	0	0	0	0	0	0	0	0	0	0	0	0	0	0	0	0	0	0	0
1200030	1	chicken tree	1994-11-01	2	0	0	0	0	0	0	0	0	0	0	0	0	0	0	0	0	0	0	0	0	0	0	0	0
1200162	1	latrine	1994-11-01	2	0	0	0	0	0	0	0	0	0	0	0	0	0	0	0	0	0	0	0	0	0	0	0	0
1103010	1	domicile	1994-11-01	2	0	0	0	0	0	0	0	0	0	0	0	0	0	0	0	0	0	0	0	0	0	0	0	0
1103111	1	piled material	1994-11-01	2	0	0	0	0	0	0	0	0	0	0	0	0	0	0	0	0	0	0	0	0	0	0	0	0
1103112	1	piled material	1994-11-01	2	0	0	0	0	0	0	0	0	0	0	0	0	0	0	0	0	0	0	0	0	0	0	0	0
1103090	1	chicken house	1994-11-01	2	0	0	0	0	0	0	0	0	0	0	0	0	0	0	0	0	0	0	0	0	0	0	0	0
1103041	1	goat corral	1994-11-01	2	0	0	0	0	0	0	0	0	0	0	0	0	0	0	0	0	0	0	0	0	0	0	0	0
1103031	1	chicken tree	1994-11-01	2	0	0	0	0	0	0	0	0	0	0	0	0	0	0	0	0	0	0	0	2	0	2	0	4
1103043	1	goat corral	1994-11-01	2	0	0	0	0	0	0	0	0	0	0	0	0	0	0	0	0	0	0	0	0	0	0	0	0
1201010	1	domicile	1994-11-01	2	0	0	0	0	0	0	0	0	0	0	0	0	0	0	0	0	0	0	0	0	0	0	0	0
1104010	1	domicile	1994-11-01	2	0	0	0	0	0	0	0	0	0	0	0	0	0	0	0	0	0	0	0	0	0	0	0	0
1104150	1	oven	1994-11-01	2	0	0	0	0	0	0	0	0	0	0	0	0	0	0	0	0	0	0	0	0	0	0	0	0
1104041	1	goat corral	1994-11-01	2	0	0	0	0	0	0	0	0	0	0	0	0	0	0	0	0	0	0	0	0	0	0	0	0
1104111	1	piled material	1994-11-01	2	0	0	0	0	0	0	0	0	0	0	0	0	0	0	0	0	0	0	0	0	0	0	0	0
1104090	1	chicken house	1994-11-01	2	0	0	0	0	0	0	0	0	0	0	0	0	0	0	0	0	0	0	0	0	0	0	0	0
1104112	1	piled material	1994-11-01	2	0	0	0	0	0	0	0	0	0	0	0	0	0	0	0	0	0	0	0	0	0	0	0	0
1104113	1	piled material	1994-11-01	2	0	0	0	0	0	0	0	0	0	0	0	0	0	0	0	0	0	0	0	0	0	0	0	0
1105010	1	domicile	1994-11-01	2	0	0	0	0	0	0	0	0	0	0	0	0	0	0	0	0	0	0	0	0	0	0	0	0
1105090	1	chicken house	1994-11-01	2	0	0	0	0	0	0	0	0	0	0	0	0	0	0	0	0	0	0	0	0	0	0	0	0
1105061	1	pig corral	1994-11-01	2	0	0	0	0	0	0	0	0	0	0	0	0	0	0	0	0	0	0	0	0	0	0	0	0
1105031	1	chicken tree	1994-11-01	2	0	0	0	0	0	0	0	0	0	0	0	0	0	0	0	0	0	0	0	0	0	0	0	0
1106010	1	domicile	1994-11-01	2	0	0	0	0	0	0	0	0	0	0	0	0	0	0	0	0	0	0	0	0	0	0	0	0
1106151	1	oven	1994-11-01	2	0	0	0	0	0	0	0	0	0	0	0	0	0	0	0	0	0	0	0	0	0	0	0	0
1106111	1	piled material	1994-11-01	2	0	0	0	0	0	0	0	0	0	0	0	0	0	0	0	0	0	0	0	0	0	0	0	0
1106112	1	piled material	1994-11-01	2	0	0	0	0	0	0	0	0	0	0	0	0	0	0	0	0	0	0	0	0	0	0	0	0
1106050	1	kitchen	1994-11-01	2	0	0	0	0	0	0	0	0	0	0	0	0	0	0	0	0	0	0	0	0	0	0	0	0
1106030	1	chicken tree	1994-11-01	2	0	0	0	0	0	0	0	0	0	0	0	0	0	0	0	0	0	0	0	0	1	0	0	1
1106060	1	pig corral	1994-11-01	2	0	0	0	0	0	0	0	0	0	0	0	0	0	0	0	0	0	0	0	0	0	0	0	0
1107010	1	domicile	1994-11-01	2	0	0	0	0	0	0	0	0	0	0	0	0	0	0	0	0	0	0	0	0	0	0	0	0
1107060	1	pig corral	1994-11-01	2	0	0	0	0	0	0	0	0	0	0	0	0	0	0	0	0	0	0	0	0	0	0	0	0
1107110	1	piled material	1994-11-01	2	0	0	0	0	0	0	0	0	0	0	0	0	0	0	0	0	0	0	0	0	0	0	0	0
1107150	1	oven	1994-11-01	2	0	0	0	0	0	0	0	0	0	0	0	0	0	0	0	0	0	0	0	0	0	0	0	0
1107030	1	chicken tree	1994-11-01	2	0	0	0	0	0	0	0	0	0	0	0	0	0	0	0	0	0	0	0	0	0	0	0	0
1107091	1	chicken house	1994-11-01	2	0	0	0	0	0	0	0	0	0	0	0	0	0	0	0	0	0	0	0	0	0	0	0	0
1107032	1	tree without chickens	1994-11-01	2	0	0	0	0	0	0	0	0	0	0	0	0	0	0	0	0	0	0	0	2	4	0	0	6
1108010	1	domicile	1994-11-01	2	0	0	0	0	0	0	0	0	0	0	0	0	0	0	0	0	0	0	0	0	0	0	0	0
1108030	1	chicken tree	1994-11-01	2	0	0	0	0	0	0	0	0	0	0	0	0	0	0	0	0	0	0	0	0	0	0	0	0
1108060	1	pig corral	1994-11-01	2	0	0	0	0	0	0	0	0	0	0	0	0	0	0	0	0	0	0	0	0	0	0	0	0
1108111	1	piled material	1994-11-01	2	0	0	0	0	0	0	0	0	0	0	0	0	0	0	0	0	0	0	0	1	1	0	0	2
1109010	1	domicile	1994-11-01	2	0	0	0	0	0	0	0	0	0	0	0	0	0	0	0	0	0	0	0	0	0	0	0	0
1109070	1	cow corral	1994-11-01	2	0	0	0	0	0	0	0	0	0	0	0	0	0	0	0	0	0	0	0	0	0	0	0	0
1109060	1	pig corral	1994-11-01	2	0	0	0	0	0	0	0	0	0	0	0	0	0	0	0	0	0	0	0	0	0	0	0	0
1109050	1	kitchen	1994-11-01	2	0	0	0	0	0	0	0	0	0	0	0	0	0	0	0	0	0	0	0	0	0	0	0	0
1109031	1	chicken tree	1994-11-01	2	0	0	0	0	0	0	0	0	0	0	0	0	0	0	0	0	0	0	0	0	0	0	0	0
1109032	1	chicken tree	1994-11-01	2	0	0	0	0	0	0	0	0	0	0	0	0	0	0	0	0	0	0	0	0	0	0	0	0
1109033	1	chicken tree	1994-11-01	2	0	0	0	0	0	0	0	0	0	0	0	0	0	0	0	0	0	0	0	0	0	0	0	0
[truncated: 7,181 more rows]

## Sheet: PPI_readme
DATA SHEET PPI_raw_data_R1
habitat
	chicken tree
[truncated: 43 more rows]

## Sheet: PPI_spatial_variations_summary
habitat	code	mean_inf	sd_inf	num_inf	mean_sor	sd_sor	num_sor	var_inf	var_sor
[truncated: 20 more rows]

[truncated: 5 more sheets: PPI_temporal_variations_summary, PPI_raw_data_R1, Olta_readme, Olta_summary_data, Olta_raw_data]
