# Supplementary material for: Chagas disease vector control and Taylor's law
Source: PLoS Negl Trop Dis. 2017 Nov 30;11(11):e0006092. doi: 10.1371/journal.pntd.0006092 (PMC5734788; doi:10.1371/journal.pntd.0006092)
Supplement: S3 Table — Sheet "WelchT" gives the t-statistic of the Welch test. Sheet "Welchdf" gives the degrees of freedom (df) of the Welch's test. Sheet "WelchP" gives the P-value associated with the corresponding t and df. (XLSX) [file pntd.0006092.s004.xlsx]

## Sheet: WelchT
Dataset						Amamá comparative	Amamá comparative	Amamá comparative	Amamá comparative	Amamá comparative	Amamá comparative	Amamá comparative	Amamá comparative	Amamá comparative	Amamá longitudinal	Amamá longitudinal	Amamá longitudinal	Amamá longitudinal	Amamá longitudinal	Amamá longitudinal	Amamá longitudinal	Amamá longitudinal	Amamá longitudinal	Amamá longitudinal	Amamá longitudinal	Amamá longitudinal	Amamá longitudinal	Amamá longitudinal	Amamá longitudinal	Amamá longitudinal	Amamá longitudinal	Amamá longitudinal	Amamá longitudinal	Amamá longitudinal	Amamá longitudinal	Amamá longitudinal	Amamá longitudinal	Amamá longitudinal	Amamá longitudinal	Amamá longitudinal	Amamá longitudinal	Amamá longitudinal	Amamá longitudinal	Amamá longitudinal	Amamá longitudinal	Amamá longitudinal	Amamá longitudinal	Amamá longitudinal	Amamá longitudinal
	TriatomaSpecies					T. infestans	T. infestans	T. infestans	T. guasayana	T. guasayana	T. guasayana	T. garciabesi	T. garciabesi	T. garciabesi	T. infestans	T. infestans	T. infestans	T. infestans	T. infestans	T. infestans	T. infestans	T. infestans	T. infestans	T. infestans	T. infestans	T. infestans	T. infestans	T. guasayana	T. guasayana	T. guasayana	T. guasayana	T. guasayana	T. guasayana	T. guasayana	T. guasayana	T. guasayana	T. guasayana	T. guasayana	T. garciabesi	T. garciabesi	T. garciabesi	T. garciabesi	T. garciabesi	T. garciabesi	T. garciabesi	T. garciabesi	T. garciabesi	T. garciabesi	T. garciabesi
		Intervention				Pulsed/sustained control pooled	Sustained control (core)	Pulsed control (periphery)	Pulsed/sustained control pooled	Sustained control (core)	Pulsed control (periphery)	Pulsed/sustained control pooled	Sustained control (core)	Pulsed control (periphery)	Core postintervention Oct93	Core postintervention Nov94	Core postintervention May95	Core postintervention Nov95	Core postintervention May96	Core postintervention Nov96	Core postintervention May97	Core postintervention Nov97	Core postintervention May98	Core postintervention Dec98	Core postintervention May99	Core postintervention Mar00	Core postintervention Oct02	Core postintervention Nov94	Core postintervention May95	Core postintervention Nov95	Core postintervention May96	Core postintervention Nov96	Core postintervention May97	Core postintervention Nov97	Core postintervention May98	Core postintervention Dec98	Core postintervention Mar00	Core postintervention Oct02	Core postintervention Oct93	Core postintervention Nov94	Core postintervention May95	Core postintervention Nov95	Core postintervention May96	Core postintervention Nov96	Core postintervention May97	Core postintervention Nov97	Core postintervention May98	Core postintervention Dec98	Core postintervention May99
			Slope_b			1.633	1.61	1.576	1.312	1.44	0.965	1.534	1.3105	1.065	1.15529	1.357	1.422	1.48663	1.531	1.571	2.002	1.92716	1.633	1.628	1.577	1.565	1.61	0.97	1.533	1.512	1.447	1.30075	1.68712	1.35751	1.35071	1.043	1.28185	1.44	1.297	1.418	1.68	1.303	1.596	1.43569	1.77	1.48022	1.4536	1.72364	1.61428
				SE_b		0.089	0.112	0.106	0.157	0.173	0.166	0.134	0.138	0.522	0.369	0.118	0.248	0.11631	0.142	0.199032	0.72	0.118205	0.26	0.106063	0.117	0.101	0.112	0.144055	0.171	0.084	0.18654	0.141341	0.240087	0.106292	0.0767036	0.114	0.17	0.173	0.149	0.239	0.235	0.104	0.131186	0.121085	0.085	0.150596	0.129837	0.20335	0.0863962
					df	13	9	11	7	5	5	5	3	3	3	3	2	4	5	5	5	9	4	6	9	11	9	5	2	2	8	4	5	5	4	6	3	6	3	8	3	9	9	6	6	5	5	4	4
Amamá comparative	T. infestans	Pulsed/sustained control pooled	1.633	0.089	13	0	0.160776	0.411823	1.77867	0.992029	3.54652	0.615429	1.96396	1.07264	1.2585	1.86738	0.800801	0.999405	0.608643	0.284372	-0.508629	-1.98804	0	0.0361123	0.380944	0.505133	0.160776	3.91542	0.518741	0.988719	0.899925	1.98918	-0.211371	1.98719	2.40261	4.07946	1.82995	0.992029	1.93596	0.843027	-0.187036	2.41082	0.233399	1.31301	-1.1132	0.873393	1.13969	-0.408351	0.150914
Amamá comparative	T. infestans	Sustained control (core)	1.61	0.112	9	-0.160776	0	0.220482	1.5452	0.824883	3.22098	0.435175	1.68515	1.02083	1.17914	1.55511	0.690878	0.764037	0.436818	0.170768	-0.537975	-1.94769	-0.0812442	-0.116693	0.203746	0.29838	0	3.5074	0.376687	0.7	0.749148	1.71484	-0.291108	1.6352	1.91007	3.54791	1.61189	0.824883	1.67918	0.727435	-0.268895	2.00864	0.0811628	1.05682	-1.13796	0.691512	0.912122	-0.489517	-0.030265
Amamá comparative	T. infestans	Pulsed control (periphery)	1.576	0.106	11	-0.411823	-0.220482	0	1.39363	0.670309	3.1022	0.24582	1.52577	0.959347	1.09581	1.38067	0.570997	0.567898	0.25395	0.0221731	-0.585357	-2.21172	-0.203008	-0.34678	-0.00633406	0.0751295	-0.220482	3.38829	0.213729	0.473205	0.601248	1.55796	-0.423409	1.45549	1.72184	3.42399	1.46824	0.670309	1.52578	0.604318	-0.403413	1.83839	-0.118583	0.871903	-1.42782	0.520099	0.730264	-0.643833	-0.279936
Amamá comparative	T. guasayana	Pulsed/sustained control pooled	1.312	0.157	7	-1.77867	-1.5452	-1.39363	0	-0.5479	1.51871	-1.07553	0.00718562	0.453129	0.390775	-0.229124	-0.374764	-0.893763	-1.03453	-1.02169	-0.936331	-3.13021	-1.05688	-1.66782	-1.35342	-1.35525	-1.5452	1.60507	-0.952003	-1.12322	-0.553696	0.0532498	-1.30767	-0.240041	-0.221546	1.38643	0.130273	-0.5479	0.0693005	-0.370688	-1.3021	0.0477906	-1.38811	-0.623834	-2.56535	-0.773236	-0.695025	-1.60232	-1.68682
Amamá comparative	T. guasayana	Sustained control (core)	1.44	0.173	5	-0.992029	-0.824883	-0.670309	0.5479	0	1.98115	-0.429564	0.585192	0.681916	0.698592	0.39635	0.059528	-0.223694	-0.406586	-0.496759	-0.758954	-2.32504	-0.618003	-0.926453	-0.655976	-0.623987	-0.824883	2.08774	-0.382325	-0.374386	-0.0275143	0.623324	-0.835087	0.406261	0.47182	1.91618	0.652022	0	0.626314	0.0745656	-0.822449	0.678709	-0.718514	0.0204248	-1.71203	-0.175345	-0.0628703	-1.0624	-0.901266
Amamá comparative	T. guasayana	Pulsed control (periphery)	0.965	0.166	5	-3.54652	-3.22098	-3.1022	-1.51871	-1.98115	0	-2.66716	-1.60049	-0.182562	-0.470306	-1.92472	-1.53135	-2.57352	-2.59099	-2.33822	-1.40346	-4.72144	-2.1655	-3.36564	-3.01346	-3.08782	-3.22098	-0.022749	-2.38334	-2.94018	-1.93027	-1.53999	-2.47398	-1.99129	-2.10928	-0.387337	-1.33353	-1.98115	-1.48837	-1.55674	-2.48508	-1.72548	-2.98233	-2.29079	-4.31643	-2.29872	-2.31843	-2.89005	-3.46955
Amamá comparative	T. garciabesi	Pulsed/sustained control pooled	1.534	0.134	5	-0.615429	-0.435175	-0.24582	1.07553	0.429564	2.66716	0	1.16193	0.870251	0.964663	0.991321	0.397323	0.266956	0.0153654	-0.154207	-0.639027	-2.20029	-0.338462	-0.550043	-0.241722	-0.184743	-0.435175	2.86669	0.00460302	0.139107	0.378787	1.19759	-0.556907	1.03187	1.1871	2.79085	1.16485	0.429564	1.18268	0.423355	-0.539702	1.36184	-0.330622	0.544359	-1.48722	0.2668	0.430909	-0.778724	-0.503527
Amamá comparative	T. garciabesi	Sustained control (core)	1.3105	0.138	3	-1.96396	-1.68515	-1.52577	-0.00718562	-0.585192	1.60049	-1.16193	0	0.454682	0.393956	-0.256109	-0.392876	-0.975934	-1.11359	-1.07559	-0.94325	-3.39376	-1.09563	-1.8242	-1.47302	-1.48821	-1.68515	1.70685	-1.01258	-1.24727	-0.588276	0.0493423	-1.36004	-0.269895	-0.254706	1.49443	0.130818	-0.585192	0.0664636	-0.389528	-1.35585	0.0433911	-1.49945	-0.681892	-2.83508	-0.830891	-0.75524	-1.68113	-1.86583
Amamá comparative	T. garciabesi	Pulsed control (periphery)	1.065	0.522	3	-1.07264	-1.02083	-0.959347	-0.453129	-0.681916	0.182562	-0.870251	-0.454682	0	-0.141251	-0.54562	-0.617736	-0.78839	-0.861416	-0.905744	-1.05362	-1.61086	-0.973992	-1.05695	-0.957096	-0.940413	-1.02083	0.175435	-0.852001	-0.845445	-0.689121	-0.435933	-1.08277	-0.549098	-0.541526	0.0411751	-0.395009	-0.681916	-0.427375	-0.614862	-1.07431	-0.44715	-0.986563	-0.691761	-1.33302	-0.764267	-0.722431	-1.17571	-1.03814
Amamá longitudinal	T. infestans	Core postintervention Oct93	1.15529	0.369	3	-1.2585	-1.17914	-1.09581	-0.390775	-0.698592	0.470306	-0.964663	-0.393956	0.141251	0	-0.520653	-0.599883	-0.856396	-0.950239	-0.991533	-1.04654	-1.99206	-1.05828	-1.23119	-1.08938	-1.07092	-1.17914	0.467772	-0.928715	-0.942566	-0.705503	-0.368109	-1.20807	-0.526599	-0.518502	0.290763	-0.311509	-0.698592	-0.35609	-0.597548	-1.19939	-0.385275	-1.12532	-0.721992	-1.62335	-0.815268	-0.762582	-1.34896	-1.21111
Amamá longitudinal	T. infestans	Core postintervention Nov94	1.357	0.118	3	-1.86738	-1.55511	-1.38067	0.229124	-0.39635	1.92472	-0.991321	0.256109	0.54562	0.520653	0	-0.236672	-0.782392	-0.942429	-0.924877	-0.88404	-3.41367	-0.966644	-1.70804	-1.32393	-1.33915	-1.55511	2.07825	-0.847124	-1.07011	-0.40774	0.305496	-1.23402	-0.00321759	0.0446785	1.91378	0.36313	-0.39635	0.31568	-0.228856	-1.22831	0.343316	-1.35451	-0.465403	-2.83991	-0.644042	-0.550587	-1.55948	-1.75922
Amamá longitudinal	T. infestans	Core postintervention May95	1.422	0.248	2	-0.800801	-0.690878	-0.570997	0.374764	-0.059528	1.53135	-0.397323	0.392876	0.617736	0.599883	0.236672	0	-0.235952	-0.381417	-0.468568	-0.76164	-1.83875	-0.587236	-0.763732	-0.565253	-0.534025	-0.690878	1.576	-0.368478	-0.343722	-0.0805609	0.424765	-0.76808	0.239009	0.274617	1.38855	0.466108	-0.059528	0.43205	0.0116137	-0.755145	0.442505	-0.620189	-0.049594	-1.32742	-0.200652	-0.112881	-0.940546	-0.732169
Amamá longitudinal	T. infestans	Core postintervention Nov95	1.48663	0.11631	4	-0.999405	-0.764037	-0.567898	0.893763	0.223694	2.57352	-0.266956	0.975934	0.78839	0.856396	0.782392	0.235952	0	-0.241716	-0.365982	-0.706628	-2.65645	-0.513879	-0.898097	-0.547764	-0.508743	-0.764037	2.79037	-0.224209	-0.176815	0.180285	1.01549	-0.751527	0.819487	0.975558	2.72397	0.99416	0.223694	1.00323	0.25821	-0.73746	1.17693	-0.623811	0.303429	-1.96702	0.0337078	0.189501	-1.01173	-0.881021
Amamá longitudinal	T. infestans	Core postintervention May96	1.531	0.142	5	-0.608643	-0.436818	-0.25395	1.03453	0.406586	2.59099	-0.0153654	1.11359	0.861416	0.950239	0.942429	0.381417	0.241716	0	-0.163603	-0.641804	-2.14417	-0.344304	-0.547287	-0.250011	-0.195116	-0.436818	2.77343	-0.00899797	0.115162	0.358303	1.14922	-0.559704	0.978089	1.11708	2.67986	1.12479	0.406586	1.13687	0.406472	-0.542666	1.29537	-0.336225	0.510744	-1.44414	0.24534	0.40227	-0.776716	-0.501036
Amamá longitudinal	T. infestans	Core postintervention Nov96	1.571	0.199032	5	-0.284372	-0.170768	-0.0221731	1.02169	0.496759	2.33822	0.154207	1.07559	0.905744	0.991533	0.924877	0.468568	0.365982	0.163603	0	-0.576972	-1.53857	-0.189351	-0.25274	-0.0259882	0.0268827	-0.170768	2.44613	0.144816	0.273108	0.454573	1.10707	-0.372355	0.946164	1.03276	2.30198	1.10466	0.496759	1.10206	0.491927	-0.353943	1.19342	-0.104876	0.580816	-0.919498	0.363731	0.494034	-0.536449	-0.199475
Amamá longitudinal	T. infestans	Core postintervention May97	2.002	0.72	5	0.508629	0.537975	0.585357	0.936331	0.758954	1.40346	0.639027	0.94325	1.05362	1.04654	0.88404	0.76164	0.706628	0.641804	0.576972	0	0.102574	0.482034	0.513899	0.582635	0.601059	0.537975	1.40548	0.63376	0.675971	0.746196	0.955716	0.414873	0.885526	0.899477	1.31556	0.973437	0.758954	0.95885	0.769808	0.42515	0.960861	0.554756	0.775654	0.32	0.709347	0.749578	0.372053	0.534663
Amamá longitudinal	T. infestans	Core postintervention Nov97	1.92716	0.118205	9	1.98804	1.94769	2.21172	3.13021	2.32504	4.72144	2.20029	3.39376	1.61086	1.99206	3.41367	1.83875	2.65645	2.14417	1.53857	-0.102574	0	1.02993	1.88371	2.10537	2.32932	1.94769	5.13651	1.8961	2.86293	2.17425	3.39968	0.896968	3.58344	4.09087	5.38397	3.11656	2.32504	3.31326	1.90958	0.939572	3.96434	1.87535	2.90441	1.07943	2.33455	2.69704	0.86525	2.13695
Amamá longitudinal	T. infestans	Core postintervention May98	1.633	0.26	4	0	0.0812442	0.203008	1.05688	0.618003	2.1655	0.338462	1.09563	0.973992	1.05828	0.966644	0.587236	0.513879	0.344304	0.189351	-0.482034	-1.02993	0	0.0178062	0.196414	0.24379	0.0812442	2.23052	0.321344	0.442846	0.581258	1.12271	-0.152932	0.980779	1.04135	2.07824	1.13038	0.618003	1.12124	0.608792	-0.134108	1.17845	0.127051	0.68795	-0.500838	0.508485	0.617312	-0.274611	0.0683228
Amamá longitudinal	T. infestans	Core postintervention Dec98	1.628	0.106063	6	-0.0361123	0.116693	0.34678	1.66782	0.926453	3.36564	0.550043	1.8242	1.05695	1.23119	1.70804	0.763732	0.898097	0.547287	0.25274	-0.513899	-1.88371	-0.0178062	0	0.322951	0.430154	0.116693	3.67827	0.472115	0.857372	0.84349	1.85189	-0.225251	1.80137	2.11845	3.75701	1.72751	0.926453	1.80979	0.803129	-0.201686	2.1879	0.189688	1.19472	-1.04473	0.802303	1.04026	-0.417021	0.100287
Amamá longitudinal	T. infestans	Core postintervention May99	1.577	0.117	9	-0.380944	-0.203746	0.00633406	1.35342	0.655976	3.01346	0.241722	1.47302	0.957096	1.08938	1.32393	0.565253	0.547764	0.250011	0.0259882	-0.582635	-2.10537	-0.196414	-0.322951	0	0.0776378	-0.203746	3.27079	0.21236	0.451291	0.590383	1.50558	-0.412321	1.38853	1.61748	3.26895	1.43017	0.655976	1.47799	0.597516	-0.392359	1.75034	-0.108089	0.839269	-1.33456	0.507497	0.706051	-0.62506	-0.256329
Amamá longitudinal	T. infestans	Core postintervention Mar00	1.565	0.101	11	-0.505133	-0.29838	-0.0751295	1.35525	0.623987	3.08782	0.184743	1.48821	0.940413	1.07092	1.33915	0.534025	0.508743	0.195116	-0.0268827	-0.601059	-2.32932	-0.24379	-0.430154	-0.0776378	0	-0.29838	3.38195	0.161128	0.403453	0.556268	1.52113	-0.468859	1.4151	1.68964	3.42732	1.43191	0.623987	1.48884	0.566551	-0.449596	1.80724	-0.187241	0.820104	-1.55294	0.467558	0.677228	-0.698711	-0.370782
Amamá longitudinal	T. infestans	Core postintervention Oct02	1.61	0.112	9	-0.160776	0	0.220482	1.5452	0.824883	3.22098	0.435175	1.68515	1.02083	1.17914	1.55511	0.690878	0.764037	0.436818	0.170768	-0.537975	-1.94769	-0.0812442	-0.116693	0.203746	0.29838	0	3.5074	0.376687	0.7	0.749148	1.71484	-0.291108	1.6352	1.91007	3.54791	1.61189	0.824883	1.67918	0.727435	-0.268895	2.00864	0.0811628	1.05682	-1.13796	0.691512	0.912122	-0.489517	-0.030265
Amamá longitudinal	T. guasayana	Core postintervention Nov94	0.97	0.144055	5	-3.91542	-3.5074	-3.38829	-1.60507	-2.08774	0.022749	-2.86669	-1.70685	-0.175435	-0.467772	-2.07825	-1.576	-2.79037	-2.77343	-2.44613	-1.40548	-5.13651	-2.23052	-3.67827	-3.27079	-3.38195	-3.5074	0	-2.51799	-3.25025	-2.02386	-1.63889	-2.56125	-2.16457	-2.33275	-0.397375	-1.39954	-2.08774	-1.5778	-1.60541	-2.57583	-1.87423	-3.21294	-2.47463	-4.7829	-2.44825	-2.49366	-3.02419	-3.83555
Amamá longitudinal	T. guasayana	Core postintervention May95	1.533	0.171	2	-0.518741	-0.376687	-0.213729	0.952003	0.382325	2.38334	-0.00460302	1.01258	0.852001	0.928715	0.847124	0.368478	0.224209	0.00899797	-0.144816	-0.63376	-1.8961	-0.321344	-0.472115	-0.21236	-0.161128	-0.376687	2.51799	0	0.110226	0.339843	1.04686	-0.522875	0.871592	0.972643	2.38424	1.04156	0.382325	1.04053	0.391324	-0.505797	1.14918	-0.29231	0.464436	-1.24109	0.231642	0.369812	-0.717534	-0.424253
Amamá longitudinal	T. guasayana	Core postintervention Nov95	1.512	0.084	2	-0.988719	-0.7	-0.473205	1.12322	0.374386	2.94018	-0.139107	1.24727	0.845445	0.942566	1.07011	0.343722	0.176815	-0.115162	-0.273108	-0.675971	-2.86293	-0.442846	-0.857372	-0.451291	-0.403453	-0.7	3.25025	-0.110226	0	0.317723	1.28483	-0.688487	1.14033	1.4179	3.31203	1.21372	0.374386	1.25697	0.371055	-0.67318	1.56336	-0.53924	0.517837	-2.15894	0.184308	0.377656	-0.961943	-0.848803
Amamá longitudinal	T. guasayana	Core postintervention May96	1.447	0.18654	8	-0.899925	-0.749148	-0.601248	0.553696	0.0275143	1.93027	-0.378787	0.588276	0.689121	0.705503	0.40774	0.0805609	-0.180285	-0.358303	-0.454573	-0.746196	-2.17425	-0.581258	-0.84349	-0.590383	-0.556268	-0.749148	2.02386	-0.339843	-0.317723	0	0.624889	-0.789776	0.416813	0.477395	1.84798	0.654346	0.0275143	0.628291	0.0956527	-0.776571	0.674244	-0.653364	0.0508693	-1.57566	-0.138557	-0.029035	-1.00251	-0.813718
Amamá longitudinal	T. guasayana	Core postintervention Nov96	1.30075	0.141341	4	-1.98918	-1.71484	-1.55796	-0.0532498	-0.623324	1.53999	-1.19759	-0.0493423	0.435933	0.368109	-0.305496	-0.424765	-1.01549	-1.14922	-1.10707	-0.955716	-3.39968	-1.12271	-1.85189	-1.50558	-1.52113	-1.71484	1.63889	-1.04686	-1.28483	-0.624889	0	-1.38682	-0.320953	-0.310678	1.41944	0.0854749	-0.623324	0.0182643	-0.422266	-1.38296	-0.0128162	-1.53106	-0.725012	-2.84511	-0.868943	-0.796395	-1.70765	-1.89266
Amamá longitudinal	T. guasayana	Core postintervention May97	1.68712	0.240087	5	0.211371	0.291108	0.423409	1.30767	0.835087	2.47398	0.556907	1.36004	1.08277	1.20807	1.23402	0.76808	0.751527	0.559704	0.372355	-0.414873	-0.896968	0.152932	0.225251	0.412321	0.468859	0.291108	2.56125	0.522875	0.688487	0.789776	1.38682	0	1.25535	1.33474	2.42354	1.37762	0.835087	1.38065	0.794417	0.0211992	1.46811	0.33306	0.935075	-0.325408	0.730052	0.855564	-0.116075	0.285473
Amamá longitudinal	T. guasayana	Core postintervention Nov97	1.35751	0.106292	5	-1.98719	-1.6352	-1.45549	0.240041	-0.406261	1.99129	-1.03187	0.269895	0.549098	0.526599	0.00321759	-0.239009	-0.819487	-0.978089	-0.946164	-0.885526	-3.58344	-0.980779	-1.80137	-1.38853	-1.4151	-1.6352	2.16457	-0.871592	-1.14033	-0.416813	0.320953	-1.25535	0	0.0518698	2.01784	0.377352	-0.406261	0.330612	-0.231253	-1.25034	0.366564	-1.41249	-0.485204	-3.03079	-0.665694	-0.572645	-1.59567	-1.87457
Amamá longitudinal	T. guasayana	Core postintervention May98	1.35071	0.0767036	4	-2.40261	-1.91007	-1.72184	0.221546	-0.47182	2.10928	-1.1871	0.254706	0.541526	0.518502	-0.0446785	-0.274617	-0.975558	-1.11708	-1.03276	-0.899477	-4.09087	-1.04135	-2.11845	-1.61748	-1.68964	-1.91007	2.33275	-0.972643	-1.4179	-0.477395	0.310678	-1.33474	-0.0518698	0	2.23949	0.369205	-0.47182	0.320508	-0.268072	-1.33206	0.369213	-1.61411	-0.592841	-3.66216	-0.766285	-0.682266	-1.71593	-2.28134
Amamá longitudinal	T. guasayana	Core postintervention Dec98	1.043	0.114	6	-4.07946	-3.54791	-3.42399	-1.38643	-1.91618	0.387337	-2.79085	-1.49443	-0.0411751	-0.290763	-1.91378	-1.38855	-2.72397	-2.67986	-2.30198	-1.31556	-5.38397	-2.07824	-3.75701	-3.26895	-3.42732	-3.54791	0.397375	-2.38424	-3.31203	-1.84798	-1.41944	-2.42354	-2.01784	-2.23949	0	-1.16693	-1.91618	-1.35388	-1.41618	-2.43882	-1.6849	-3.18185	-2.36124	-5.1125	-2.3148	-2.37639	-2.91965	-3.99387
Amamá longitudinal	T. guasayana	Core postintervention Mar00	1.28185	0.17	3	-1.82995	-1.61189	-1.46824	-0.130273	-0.652022	1.33353	-1.16485	-0.130818	0.395009	0.311509	-0.36313	-0.466108	-0.99416	-1.12479	-1.10466	-0.973437	-3.11656	-1.13038	-1.72751	-1.43017	-1.43191	-1.61189	1.39954	-1.04156	-1.21372	-0.654346	-0.0854749	-1.37762	-0.377352	-0.369205	1.16693	0	-0.652022	-0.0670013	-0.464197	-1.37271	-0.106107	-1.46297	-0.737051	-2.5683	-0.873424	-0.802882	-1.66682	-1.74325
Amamá longitudinal	T. guasayana	Core postintervention Oct02	1.44	0.173	6	-0.992029	-0.824883	-0.670309	0.5479	0	1.98115	-0.429564	0.585192	0.681916	0.698592	0.39635	0.059528	-0.223694	-0.406586	-0.496759	-0.758954	-2.32504	-0.618003	-0.926453	-0.655976	-0.623987	-0.824883	2.08774	-0.382325	-0.374386	-0.0275143	0.623324	-0.835087	0.406261	0.47182	1.91618	0.652022	0	0.626314	0.0745656	-0.822449	0.678709	-0.718514	0.0204248	-1.71203	-0.175345	-0.0628703	-1.0624	-0.901266
Amamá longitudinal	T. garciabesi	Core postintervention Oct93	1.297	0.149	3	-1.93596	-1.67918	-1.52578	-0.0693005	-0.626314	1.48837	-1.18268	-0.0664636	0.427375	0.35609	-0.31568	-0.43205	-1.00323	-1.13687	-1.10206	-0.95885	-3.31326	-1.12124	-1.80979	-1.47799	-1.48884	-1.67918	1.5778	-1.04053	-1.25697	-0.628291	-0.0182643	-1.38065	-0.330612	-0.320508	1.35388	0.0670013	-0.626314	0	-0.429624	-1.37643	-0.0330204	-1.50613	-0.722342	-2.75737	-0.864849	-0.792373	-1.69239	-1.84213
Amamá longitudinal	T. garciabesi	Core postintervention Nov94	1.418	0.239	8	-0.843027	-0.727435	-0.604318	0.370688	-0.0745656	1.55674	-0.423355	0.389528	0.614862	0.597548	0.228856	-0.0116137	-0.25821	-0.406472	-0.491927	-0.769808	-1.90958	-0.608792	-0.803129	-0.597516	-0.566551	-0.727435	1.60541	-0.391324	-0.371055	-0.0956527	0.422266	-0.794417	0.231253	0.268072	1.41618	0.464197	-0.0745656	0.429624	0	-0.781668	0.441209	-0.652884	-0.0660153	-1.38766	-0.220249	-0.130883	-0.973997	-0.772345
Amamá longitudinal	T. garciabesi	Core postintervention May95	1.68	0.235	3	0.187036	0.268895	0.403413	1.3021	0.822449	2.48508	0.539702	1.35585	1.07431	1.19939	1.22831	0.755145	0.73746	0.542666	0.353943	-0.42515	-0.939572	0.134108	0.201686	0.392359	0.449596	0.268895	2.57583	0.505797	0.67318	0.776571	1.38296	-0.0211992	1.25034	1.33206	2.43882	1.37271	0.822449	1.37643	0.781668	0	1.46701	0.312109	0.924165	-0.360144	0.715774	0.843262	-0.140436	0.262479
Amamá longitudinal	T. garciabesi	Core postintervention Nov95	1.303	0.104	9	-2.41082	-2.00864	-1.83839	-0.0477906	-0.678709	1.72548	-1.36184	-0.0433911	0.44715	0.385275	-0.343316	-0.442505	-1.17693	-1.29537	-1.19342	-0.960861	-3.96434	-1.17845	-2.1879	-1.75034	-1.80724	-2.00864	1.87423	-1.14918	-1.56336	-0.674244	0.0128162	-1.46811	-0.366564	-0.369213	1.6849	0.106107	-0.678709	0.0330204	-0.441209	-1.46701	0	-1.7502	-0.831284	-3.47685	-0.968314	-0.90529	-1.84168	-2.30229
Amamá longitudinal	T. garciabesi	Core postintervention May96	1.596	0.131186	9	-0.233399	-0.0811628	0.118583	1.38811	0.718514	2.98233	0.330622	1.49945	0.986563	1.12532	1.35451	0.620189	0.623811	0.336225	0.104876	-0.554756	-1.87535	-0.127051	-0.189688	0.108089	0.187241	-0.0811628	3.21294	0.29231	0.53924	0.653364	1.53106	-0.33306	1.41249	1.61411	3.18185	1.46297	0.718514	1.50613	0.652884	-0.312109	1.7502	0	0.897984	-1.11313	0.579715	0.771512	-0.527464	-0.11638
Amamá longitudinal	T. garciabesi	Core postintervention Nov96	1.43569	0.121085	6	-1.31301	-1.05682	-0.871903	0.623834	-0.0204248	2.29079	-0.544359	0.681892	0.691761	0.721992	0.465403	0.049594	-0.303429	-0.510744	-0.580816	-0.775654	-2.90441	-0.68795	-1.19472	-0.839269	-0.820104	-1.05682	2.47463	-0.464436	-0.517837	-0.0508693	0.725012	-0.935075	0.485204	0.592841	2.36124	0.737051	-0.0204248	0.722342	0.0660153	-0.924165	0.831284	-0.897984	0	-2.25977	-0.230447	-0.100892	-1.2167	-1.20065
Amamá longitudinal	T. garciabesi	Core postintervention May97	1.77	0.085	6	1.1132	1.13796	1.42782	2.56535	1.71203	4.31643	1.48722	2.83508	1.33302	1.62335	2.83991	1.32742	1.96702	1.44414	0.919498	-0.32	-1.07943	0.500838	1.04473	1.33456	1.55294	1.13796	4.7829	1.24109	2.15894	1.57566	2.84511	0.325408	3.03079	3.66216	5.1125	2.5683	1.71203	2.75737	1.38766	0.360144	3.47685	1.11313	2.25977	0	1.67573	2.03885	0.210331	1.28482
Amamá longitudinal	T. garciabesi	Core postintervention Nov97	1.48022	0.150596	5	-0.873393	-0.691512	-0.520099	0.773236	0.175345	2.29872	-0.2668	0.830891	0.764267	0.815268	0.644042	0.200652	-0.0337078	-0.24534	-0.363731	-0.709347	-2.33455	-0.508485	-0.802303	-0.507497	-0.467558	-0.691512	2.44825	-0.231642	-0.184308	0.138557	0.868943	-0.730052	0.665694	0.766285	2.3148	0.873424	0.175345	0.864849	0.220249	-0.715774	0.968314	-0.579715	0.230447	-1.67573	0	0.133872	-0.961993	-0.772168
Amamá longitudinal	T. garciabesi	Core postintervention May98	1.4536	0.129837	5	-1.13969	-0.912122	-0.730264	0.695025	0.0628703	2.31843	-0.430909	0.75524	0.722431	0.762582	0.550587	0.112881	-0.189501	-0.40227	-0.494034	-0.749578	-2.69704	-0.617312	-1.04026	-0.706051	-0.677228	-0.912122	2.49366	-0.369812	-0.377656	0.029035	0.796395	-0.855564	0.572645	0.682266	2.37639	0.802882	0.0628703	0.792373	0.130883	-0.843262	0.90529	-0.771512	0.100892	-2.03885	-0.133872	0	-1.11928	-1.03031
Amamá longitudinal	T. garciabesi	Core postintervention Dec98	1.72364	0.20335	4	0.408351	0.489517	0.643833	1.60232	1.0624	2.89005	0.778724	1.68113	1.17571	1.34896	1.55948	0.940546	1.01173	0.776716	0.536449	-0.372053	-0.86525	0.274611	0.417021	0.62506	0.698711	0.489517	3.02419	0.717534	0.961943	1.00251	1.70765	0.116075	1.59567	1.71593	2.91965	1.66682	1.0624	1.69239	0.973997	0.140436	1.84168	0.527464	1.2167	-0.210331	0.961993	1.11928	0	0.49498
Amamá longitudinal	T. garciabesi	Core postintervention May99	1.61428	0.0863962	4	-0.150914	0.030265	0.279936	1.68682	0.901266	3.46955	0.503527	1.86583	1.03814	1.21111	1.75922	0.732169	0.881021	0.501036	0.199475	-0.534663	-2.13695	-0.0683228	-0.100287	0.256329	0.370782	0.030265	3.83555	0.424253	0.848803	0.813718	1.89266	-0.285473	1.87457	2.28134	3.99387	1.74325	0.901266	1.84213	0.772345	-0.262479	2.30229	0.11638	1.20065	-1.28482	0.772168	1.03031	-0.49498	0
Amamá longitudinal	T. garciabesi	Core postintervention Mar00	1.3937	0.112091	7	-1.67191	-1.36501	-1.18163	0.423545	-0.224581	2.14031	-0.803059	0.468014	0.615669	0.618204	0.225527	-0.103966	-0.575287	-0.758914	-0.776162	-0.834798	-3.27471	-0.845168	-1.51827	-1.13125	-1.13529	-1.36501	2.32133	-0.681271	-0.844526	-0.244891	0.515285	-1.10738	0.234304	0.316538	2.19361	0.549291	-0.224581	0.518652	-0.0920335	-1.0996	0.593206	-1.17237	-0.254432	-2.67493	-0.46083	-0.349178	-1.42094	-1.55859
Amamá longitudinal	T. garciabesi	Core postintervention Oct02	1.3105	0.138	4	-1.96396	-1.68515	-1.52577	-0.00718562	-0.585192	1.60049	-1.16193	0	0.454682	0.393956	-0.256109	-0.392876	-0.975934	-1.11359	-1.07559	-0.94325	-3.39376	-1.09563	-1.8242	-1.47302	-1.48821	-1.68515	1.70685	-1.01258	-1.24727	-0.588276	0.0493423	-1.36004	-0.269895	-0.254706	1.49443	0.130818	-0.585192	0.0664636	-0.389528	-1.35585	0.0433911	-1.49945	-0.681892	-2.83508	-0.830891	-0.75524	-1.68113	-1.86583
Olta	T. infestans	Preintervention	1.233	0.15	6	-2.29337	-2.01388	-1.86744	-0.363824	-0.904034	1.19786	-1.49649	-0.380221	0.309321	0.195081	-0.649722	-0.652096	-1.33624	-1.44273	-1.3562	-1.04561	-3.63477	-1.33259	-2.15013	-1.8083	-1.83594	-2.01388	1.2646	-1.31888	-1.62286	-0.894019	-0.328728	-1.60414	-0.67727	-0.698696	1.00847	-0.215486	-0.904034	-0.302706	-0.655629	-1.60335	-0.383506	-1.82162	-1.05143	-3.11468	-1.16308	-1.11196	-1.9417	-2.20264
Olta	T. infestans	Postintervention	1.767	0.347	6	0.37406	0.430577	0.526419	1.19465	0.843361	2.08495	0.626387	1.22244	1.11995	1.20764	1.11865	0.808886	0.766087	0.62945	0.489965	-0.294024	-0.436897	0.309041	0.383081	0.518851	0.558937	0.430577	2.1213	0.604892	0.714241	0.812261	1.24439	0.189302	1.12833	1.1714	1.98222	1.25554	0.843361	1.24458	0.828304	0.207594	1.28088	0.460954	0.901484	-0.00839727	0.758141	0.845897	0.107801	0.427074
Olta	T. guasayana	Preintervention	1.428	0.167	6	-1.08331	-0.905114	-0.748229	0.506082	-0.0499056	1.9663	-0.495062	0.542383	0.662333	0.673294	0.347218	0.0200678	-0.288101	-0.469869	-0.550396	-0.776606	-2.43967	-0.663403	-1.01095	-0.730726	-0.701964	-0.905114	2.07666	-0.439296	-0.449352	-0.075887	0.58162	-0.886019	0.356082	0.420563	1.90405	0.613274	-0.0499056	0.585323	0.0342977	-0.874105	0.63537	-0.791092	-0.0372653	-1.8251	-0.23221	-0.121016	-1.12354	-0.990726
Olta	T. guasayana	Postintervention	1.343	0.096	6	-2.21529	-1.81001	-1.62925	0.168456	-0.490268	1.97121	-1.1587	0.193341	0.523783	0.492298	-0.0920336	-0.297068	-0.952394	-1.09681	-1.03179	-0.907249	-3.83615	-1.04634	-1.99221	-1.54615	-1.59317	-1.81001	2.15467	-0.968871	-1.32485	-0.495726	0.247272	-1.33087	-0.101315	-0.0627605	2.01292	0.313195	-0.490268	0.259523	-0.291195	-1.32754	0.282617	-1.55635	-0.599824	-3.33015	-0.76833	-0.684935	-1.69271	-2.10047
Olta	T. garciabesi	Preintervention	1.558	0.19	4	-0.357463	-0.23577	-0.0827326	0.99808	0.459214	2.35036	0.103226	1.05397	0.887483	0.970272	0.898684	0.435316	0.320361	0.113828	-0.047245	-0.596255	-1.64973	-0.232901	-0.321693	-0.0851504	-0.0325314	-0.23577	2.46607	0.0978019	0.22143	0.416877	1.08633	-0.421729	0.920896	1.01166	2.32426	1.08313	0.459214	1.08094	0.458534	-0.403706	1.17728	-0.164581	0.542882	-1.01851	0.320824	0.45367	-0.595195	-0.269648
Olta	T. garciabesi	Postintervention	1.435	0.1	3	-1.47905	-1.16553	-0.967571	0.660784	-0.0250222	2.42526	-0.592104	0.730547	0.696153	0.731618	0.504287	0.0486159	-0.336609	-0.552747	-0.610574	-0.780013	-3.1787	-0.710779	-1.32399	-0.922603	-0.914654	-1.16553	2.65166	-0.494716	-0.589593	-0.0566964	0.775379	-0.9694	0.53097	0.668796	2.585	0.776481	-0.0250222	0.769032	0.0656175	-0.95931	0.914904	-0.976031	-0.00437468	-2.5525	-0.250135	-0.113489	-1.27376	-1.35662
Figueroa	T. infestans	Preintervention Oct03	1.401	0.146	7	-1.35682	-1.1358	-0.96995	0.415123	-0.172282	1.97222	-0.671135	0.450487	0.619888	0.619164	0.234388	-0.0729712	-0.458745	-0.638299	-0.688707	-0.818073	-2.80092	-0.778033	-1.25791	-0.940692	-0.923786	-1.1358	2.10137	-0.587061	-0.658989	-0.194189	0.493333	-1.01825	0.240811	0.304919	1.93268	0.53169	-0.172282	0.498544	-0.0607	-1.00846	0.54671	-0.99348	-0.182874	-2.1842	-0.377677	-0.269212	-1.28885	-1.2572
Figueroa	T. infestans	Postintervention Mar04	2.092	0.225	5	1.89699	1.91776	2.07463	2.84297	2.29723	4.03063	2.13075	2.96081	1.80674	2.16736	2.89296	2.00086	2.39007	2.10853	1.73437	0.11931	0.648576	1.33493	1.86536	2.03074	2.13681	1.91776	4.19966	1.97802	2.41497	2.20686	2.97785	1.23049	2.95161	3.11839	4.15887	2.87284	2.29723	2.94594	2.05333	1.26634	3.18308	1.90439	2.56862	1.33876	2.2596	2.45752	1.21459	1.98209
Figueroa	T. infestans	Postintervention Oct04	1.821	0.152	8	1.06734	1.11754	1.3221	2.32926	1.65444	3.80313	1.41636	2.48662	1.39052	1.6681	2.41131	1.37173	1.747	1.39417	0.998263	-0.245968	-0.551321	0.62423	1.04129	1.27206	1.40277	1.11754	4.06365	1.25879	1.77927	1.55427	2.50649	0.471139	2.49889	2.76222	4.09474	2.36422	1.65444	2.46183	1.42282	0.5038	2.81256	1.12061	1.98274	0.292847	1.59266	1.83788	0.383476	1.18235
Figueroa	T. infestans	Postintervention Mar05	1.562	0.133	7	-0.443663	-0.276058	-0.0823173	1.215	0.55908	2.80666	0.148306	1.31224	0.922631	1.03689	1.15298	0.49749	0.42657	0.159335	-0.0375972	-0.600944	-2.05218	-0.243115	-0.387978	-0.0846796	-0.0179637	-0.276058	3.01944	0.133867	0.317853	0.501967	1.3461	-0.455877	1.20107	1.37617	2.96281	1.2979	0.55908	1.32683	0.526481	-0.436995	1.53405	-0.182001	0.702275	-1.31778	0.407041	0.583216	-0.665247	-0.329645
Figueroa	T. guasayana	Preintervention Oct03	1.468	0.48	3	-0.337989	-0.288095	-0.219707	0.308896	0.0548778	0.990365	-0.132436	0.315355	0.568291	0.51649	0.224564	0.0851408	-0.0377249	-0.125858	-0.198219	-0.617104	-0.92883	-0.302257	-0.325482	-0.220624	-0.197753	-0.288095	0.993714	-0.127564	-0.0902945	0.0407788	0.334246	-0.40828	0.224741	0.241289	0.861454	0.365555	0.0548778	0.340235	0.0932471	-0.396678	0.335955	-0.257233	0.0652739	-0.619528	-0.0242869	0.0289613	-0.490397	-0.299932
Figueroa	T. guasayana	Postintervention Oct04	0.978	0.01	2	-7.31353	-5.6205	-5.61657	-2.12309	-2.66607	0.0781715	-4.13775	-2.4031	-0.166636	-0.480298	-3.20039	-1.78887	-4.35698	-3.88475	-2.97567	-1.42209	-8.00121	-2.51737	-6.10139	-5.10106	-5.7836	-5.6205	0.0554011	-3.24008	-6.31257	-2.5106	-2.27779	-2.95104	-3.55475	-4.81834	-0.567994	-1.78429	-2.66607	-2.13613	-1.83939	-2.98453	-3.11065	-4.69724	-3.76706	-9.25383	-3.32753	-3.65222	-3.66237	-7.31584
Figueroa	T. guasayana	Postintervention Mar05	1.351	0.255	6	-1.04412	-0.929942	-0.814763	0.130236	-0.288824	1.2686	-0.635275	0.139688	0.492293	0.436318	-0.0213539	-0.199601	-0.483928	-0.61671	-0.680106	-0.852292	-2.04991	-0.774348	-1.00298	-0.805531	-0.780243	-0.929942	1.30089	-0.59278	-0.599674	-0.303849	0.17235	-0.959695	-0.0235678	0.00108154	1.10267	0.225619	-0.288824	0.18284	-0.191706	-0.948753	0.174297	-0.854355	-0.300002	-1.55882	-0.436328	-0.358548	-1.14254	-0.977873
Figueroa	T. garciabesi	Preintervention Oct03	0.99998	2e-05	4	-7.11258	-5.44661	-5.43415	-1.98739	-2.54347	0.210723	-3.98522	-2.25013	-0.124559	-0.420908	-3.02559	-1.70169	-4.18408	-3.73958	-2.86899	-1.39169	-7.84384	-2.43469	-5.92121	-4.93179	-5.59426	-5.44661	0.208115	-3.11708	-6.09548	-2.39637	-2.12798	-2.86205	-3.36366	-4.57256	-0.377368	-1.65808	-2.54347	-1.99342	-1.74904	-2.8937	-2.91365	-4.54332	-3.59836	-9.05906	-3.18891	-3.49374	-3.55871	-7.11028
Figueroa	T. garciabesi	Postintervention Mar05	1.441	0.301	4	-0.611695	-0.526214	-0.42304	0.379987	0.0028804	1.38477	-0.282263	0.394115	0.623999	0.599974	0.259818	0.0487171	-0.141411	-0.270422	-0.360258	-0.718876	-1.50337	-0.482721	-0.58595	-0.421131	-0.390559	-0.526214	1.41147	-0.265756	-0.227199	-0.0169436	0.421759	-0.63924	0.261544	0.290671	1.23654	0.460373	0.0028804	0.42875	0.0598419	-0.625865	0.433335	-0.472064	0.0163758	-1.05189	-0.116522	-0.038434	-0.77809	-0.553342
Pampa del Indio	T. infestans	Preintervention Oct07	1.601	0.112	11	-0.223689	-0.0568211	0.162119	1.49854	0.781213	3.17603	0.383641	1.63451	1.00397	1.15581	1.49979	0.657804	0.708299	0.387054	0.13136	-0.550326	-2.00296	-0.113035	-0.17504	0.148179	0.238704	-0.0568211	3.45808	0.332659	0.635714	0.707784	1.66493	-0.325079	1.57691	1.84377	3.49159	1.56768	0.781213	1.6309	0.693336	-0.303467	1.94975	0.0289867	1.00225	-1.20197	0.643557	0.859634	-0.528285	-0.0938914
Pampa del Indio	T. infestans	Postintervention Apr08	1.738	0.297	9	0.338657	0.403256	0.513717	1.26807	0.867005	2.27191	0.626094	1.30537	1.12059	1.23017	1.19218	0.81669	0.78808	0.628796	0.467103	-0.338961	-0.591751	0.266007	0.348797	0.504363	0.551476	0.403256	2.32662	0.598174	0.73222	0.829716	1.32936	0.133222	1.20619	1.26257	2.18466	1.33293	0.867005	1.32719	0.839407	0.153145	1.38235	0.43735	0.942565	-0.103585	0.774123	0.877402	0.0398867	0.399983
Pampa del Indio	T. infestans	Postintervention Oct08	1.438	0.203	7	-0.879754	-0.741869	-0.602597	0.490983	-0.00749858	1.80375	-0.394674	0.519431	0.665973	0.671264	0.344968	0.0499238	-0.207865	-0.3754	-0.467827	-0.75394	-2.08235	-0.591156	-0.829557	-0.593248	-0.560119	-0.741869	1.88013	-0.357918	-0.336834	-0.0326451	0.554858	-0.792359	0.351259	0.402234	1.69659	0.589717	-0.00749858	0.559938	0.0637804	-0.779292	0.591872	-0.653704	0.00978552	-1.50856	-0.167027	-0.0647341	-0.994119	-0.799024
Pampa del Indio	T. infestans	Postintervention Dec08	1.356	0.181	6	-1.37334	-1.19333	-1.04884	0.183636	-0.33549	1.59205	-0.790393	0.199915	0.526707	0.488332	-0.00462819	-0.214965	-0.60717	-0.76069	-0.799181	-0.870148	-2.64206	-0.874374	-1.29656	-1.02541	-1.00833	-1.19333	1.66862	-0.710838	-0.78179	-0.350108	0.240581	-1.10128	-0.00719858	0.0268997	1.46324	0.298595	-0.33549	0.251664	-0.206802	-1.09229	0.253891	-1.07363	-0.365927	-2.07036	-0.52756	-0.43815	-1.35046	-1.28778
Pampa del Indio	T. infestans	Postintervention May09	2.007	0.175	8	1.90494	1.91075	2.10655	2.95614	2.30415	4.31993	2.14599	3.12521	1.71101	2.0855	3.0796	1.92734	2.47645	2.11214	1.64512	0.00674798	0.378074	1.19333	1.8521	2.04267	2.18753	1.91075	4.57505	1.93726	2.55002	2.1894	3.13959	1.07668	3.17209	3.43477	4.61561	2.97218	2.30415	3.08912	1.98839	1.11603	3.45826	1.87919	2.68466	1.21819	2.28165	2.53964	1.05618	2.01224
Pampa del Indio	T. infestans	Postintervention Oct09	2.145	0.665	2	0.763121	0.793338	0.844972	1.21912	1.026	1.72161	0.900693	1.22871	1.27749	1.30136	1.16674	1.01868	0.975223	0.902952	0.826915	0.145901	0.322526	0.717066	0.76774	0.841215	0.862292	0.793338	1.72686	0.891305	0.944375	1.01062	1.24181	0.647624	1.16935	1.18655	1.63332	1.25752	1.026	1.24434	1.02881	0.659293	1.25096	0.809954	1.04938	0.559359	0.974984	1.02043	0.605923	0.791422
Pampa del Indio	T. infestans	Postintervention Apr10	1.387	0.205	3	-1.10074	-0.954623	-0.81895	0.290458	-0.197582	1.59981	-0.60022	0.309573	0.574168	0.548907	0.126831	-0.108777	-0.422712	-0.577438	-0.643976	-0.821517	-2.28264	-0.742985	-1.04414	-0.804955	-0.778891	-0.954623	1.66432	-0.546905	-0.564226	-0.216475	0.346378	-0.950654	0.127703	0.165789	1.46654	0.394814	-0.197582	0.35513	-0.0984519	-0.939556	0.365421	-0.858733	-0.20449	-1.72582	-0.366466	-0.274457	-1.16587	-1.02166
Pampa del Indio	T. infestans	Postintervention Oct10	1.752	0.112	2	0.831842	0.89651	1.14132	2.28151	1.5139	3.93009	1.24826	2.48411	1.28681	1.54738	2.42793	1.21271	1.64347	1.22198	0.792537	-0.343096	-1.07566	0.42035	0.803885	1.08047	1.23993	0.89651	4.28561	1.07136	1.71429	1.40178	2.50226	0.244891	2.55484	2.95613	4.43645	2.30941	1.5139	2.44099	1.26543	0.276578	2.93772	0.904386	1.91773	-0.128021	1.44812	1.74026	0.122148	0.973618
Pampa del Indio	T. infestans	All sites, given dates	1.299	0.063	6	-3.06306	-2.42018	-2.2464	-0.0768464	-0.765829	1.88113	-1.58708	-0.0757941	0.445046	0.38389	-0.433597	-0.4807	-1.41848	-1.49342	-1.3029	-0.972672	-4.68966	-1.24849	-2.66694	-2.09206	-2.23458	-2.42018	2.0925	-1.28405	-2.02857	-0.751683	-0.0113153	-1.56365	-0.473544	-0.520978	1.96545	0.0945735	-0.765829	0.0123631	-0.481462	-1.56598	-0.0328965	-2.04083	-1.00141	-4.45172	-1.11011	-1.07126	-1.9947	-2.94857
Pampa del Indio	T. sordida	Preintervention Oct07	1.671	0.115	12	0.261318	0.379998	0.607416	1.84469	1.11199	3.49603	0.775846	2.00685	1.13373	1.33428	1.90569	0.910867	1.12719	0.766172	0.435035	-0.453968	-1.55326	0.133663	0.274861	0.572979	0.692559	0.379998	3.80301	0.669666	1.11648	1.02218	2.03193	-0.0605616	2.00187	2.31701	3.87824	1.89602	1.11199	1.98706	0.953896	-0.0343998	2.3734	0.429909	1.40912	-0.692291	1.00685	1.25344	-0.22534	0.394326
Pampa del Indio	T. sordida	Postintervention Apr08	1.508	0.141	10	-0.749673	-0.566448	-0.385487	0.928816	0.304685	2.49311	-0.133664	1.00105	0.819296	0.892875	0.821271	0.301458	0.116905	-0.114935	-0.258286	-0.673321	-2.27812	-0.422623	-0.680126	-0.376594	-0.328641	-0.566448	2.66897	-0.112798	-0.0243717	0.260869	1.03808	-0.643331	0.852263	0.979908	2.56452	1.02391	0.304685	1.02857	0.324333	-0.627612	1.17005	-0.45693	0.38908	-1.59136	0.134667	0.283821	-0.871456	-0.642709
Pampa del Indio	T. sordida	Postintervention Oct08	1.316	0.095	9	-2.43515	-2.00185	-1.8266	0.0217978	-0.628269	1.83518	-1.32717	0.0328403	0.473072	0.421762	-0.270646	-0.399137	-1.13621	-1.25843	-1.15624	-0.944591	-4.03009	-1.14518	-2.1912	-1.73178	-1.79579	-2.00185	2.00511	-1.10931	-1.54561	-0.625783	0.0895415	-1.43735	-0.291185	-0.284291	1.83969	0.175338	-0.628269	0.107522	-0.396596	-1.43603	0.0922915	-1.7287	-0.777671	-3.56147	-0.922278	-0.855283	-1.81622	-2.32287
Pampa del Indio	T. sordida	Postintervention Dec08	1.748	0.129	7	0.73378	0.807791	1.03016	2.14568	1.42724	3.72448	1.15052	2.31599	1.27022	1.51626	2.23648	1.16618	1.50477	1.13111	0.746266	-0.347248	-1.02396	0.39622	0.718546	0.981883	1.11698	0.807791	4.02333	1.00373	1.53308	1.32716	2.33722	0.223366	2.33616	2.64715	4.09517	2.18434	1.42724	2.28837	1.21506	0.253657	2.68555	0.826151	1.76522	-0.142408	1.35043	1.60851	0.101144	0.861265
Pampa del Indio	T. sordida	Postintervention May09	1.66	0.132	9	0.169597	0.288829	0.496182	1.69659	1.01099	3.27699	0.669872	1.83018	1.10506	1.28784	1.71135	0.847152	0.985426	0.665373	0.372657	-0.467213	-1.50775	0.0925962	0.188978	0.470551	0.571574	0.288829	3.53147	0.587906	0.945923	0.932086	1.8576	-0.0989921	1.78485	2.02589	3.53757	1.75694	1.01099	1.82357	0.886352	-0.0742019	2.1244	0.343898	1.25227	-0.700637	0.897752	1.11476	-0.262515	0.2898
Pampa del Indio	T. sordida	Postintervention Oct09	1.626	0.122	10	-0.0463536	0.0966102	0.309374	1.57925	0.87864	3.20859	0.507676	1.71286	1.04651	1.21114	1.58488	0.738104	0.826821	0.507449	0.235599	-0.514883	-1.77286	-0.0243732	-0.0123718	0.28988	0.385144	0.0966102	3.47505	0.442732	0.769638	0.803076	1.74198	-0.226961	1.6593	1.91027	3.49158	1.64469	0.87864	1.70843	0.775143	-0.203942	2.01482	0.16746	1.10719	-0.968452	0.752181	0.967663	-0.411753	0.0783914
Pampa del Indio	T. sordida	Postintervention Apr10	1.543	0.087	11	-0.723131	-0.472429	-0.240645	1.28695	0.531904	3.08404	0.0563326	1.42521	0.90325	1.02265	1.26872	0.460396	0.38808	0.0720581	-0.128904	-0.632896	-2.61742	-0.328264	-0.619624	-0.233194	-0.165036	-0.472429	3.40488	0.0521215	0.256338	0.466403	1.45959	-0.564379	1.35041	1.65787	3.48663	1.36748	0.531904	1.42576	0.491464	-0.546716	1.77003	-0.336695	0.719742	-1.86631	0.360981	0.572017	-0.816728	-0.581362
Pampa del Indio	T. sordida	Postintervention Oct10	1.449	0.106	8	-1.3294	-1.04405	-0.847194	0.723209	0.0443587	2.45739	-0.497493	0.795936	0.720919	0.76501	0.580006	0.10011	-0.239137	-0.462753	-0.541023	-0.759865	-3.01161	-0.655323	-1.19372	-0.81076	-0.792275	-1.04405	2.6782	-0.417518	-0.465811	0.00932168	0.839115	-0.907319	0.609466	0.7512	2.60814	0.834313	0.0443587	0.831247	0.118569	-0.896042	0.983171	-0.871583	0.0827268	-2.36253	-0.169515	-0.0274384	-1.19765	-1.20864
Pampa del Indio	T. sordida	All sites, given dates	1.81	0.267	6	0.628902	0.690753	0.81456	1.60781	1.16298	2.68769	0.923883	1.66193	1.27063	1.43744	1.55183	1.06474	1.11034	0.922583	0.717673	-0.250029	-0.401232	0.474941	0.633496	0.799287	0.85825	0.690753	2.76878	0.873639	1.06466	1.11449	1.68568	0.342212	1.57453	1.65331	2.64192	1.66857	1.16298	1.67778	1.09392	0.365489	1.76939	0.719358	1.27676	0.142753	1.07581	1.20043	0.257307	0.697427
[truncated: 35 more columns]

## Sheet: Welchdf
Dataset						Amamá comparative	Amamá comparative	Amamá comparative	Amamá comparative	Amamá comparative	Amamá comparative	Amamá comparative	Amamá comparative	Amamá comparative	Amamá longitudinal	Amamá longitudinal	Amamá longitudinal	Amamá longitudinal	Amamá longitudinal	Amamá longitudinal	Amamá longitudinal	Amamá longitudinal	Amamá longitudinal	Amamá longitudinal	Amamá longitudinal	Amamá longitudinal	Amamá longitudinal	Amamá longitudinal	Amamá longitudinal	Amamá longitudinal	Amamá longitudinal	Amamá longitudinal	Amamá longitudinal	Amamá longitudinal	Amamá longitudinal	Amamá longitudinal	Amamá longitudinal	Amamá longitudinal	Amamá longitudinal	Amamá longitudinal	Amamá longitudinal	Amamá longitudinal	Amamá longitudinal	Amamá longitudinal	Amamá longitudinal	Amamá longitudinal	Amamá longitudinal	Amamá longitudinal	Amamá longitudinal
	TriatomaSpecies					T. infestans	T. infestans	T. infestans	T. guasayana	T. guasayana	T. guasayana	T. garciabesi	T. garciabesi	T. garciabesi	T. infestans	T. infestans	T. infestans	T. infestans	T. infestans	T. infestans	T. infestans	T. infestans	T. infestans	T. infestans	T. infestans	T. infestans	T. infestans	T. guasayana	T. guasayana	T. guasayana	T. guasayana	T. guasayana	T. guasayana	T. guasayana	T. guasayana	T. guasayana	T. guasayana	T. guasayana	T. garciabesi	T. garciabesi	T. garciabesi	T. garciabesi	T. garciabesi	T. garciabesi	T. garciabesi	T. garciabesi	T. garciabesi	T. garciabesi	T. garciabesi
		Intervention				Pulsed/sustained control pooled	Sustained control (core)	Pulsed control (periphery)	Pulsed/sustained control pooled	Sustained control (core)	Pulsed control (periphery)	Pulsed/sustained control pooled	Sustained control (core)	Pulsed control (periphery)	Core postintervention Oct93	Core postintervention Nov94	Core postintervention May95	Core postintervention Nov95	Core postintervention May96	Core postintervention Nov96	Core postintervention May97	Core postintervention Nov97	Core postintervention May98	Core postintervention Dec98	Core postintervention May99	Core postintervention Mar00	Core postintervention Oct02	Core postintervention Nov94	Core postintervention May95	Core postintervention Nov95	Core postintervention May96	Core postintervention Nov96	Core postintervention May97	Core postintervention Nov97	Core postintervention May98	Core postintervention Dec98	Core postintervention Mar00	Core postintervention Oct02	Core postintervention Oct93	Core postintervention Nov94	Core postintervention May95	Core postintervention Nov95	Core postintervention May96	Core postintervention Nov96	Core postintervention May97	Core postintervention Nov97	Core postintervention May98	Core postintervention Dec98	Core postintervention May99
			Slope_b			1.633	1.61	1.576	1.312	1.44	0.965	1.534	1.3105	1.065	1.15529	1.357	1.422	1.48663	1.531	1.571	2.002	1.92716	1.633	1.628	1.577	1.565	1.61	0.97	1.533	1.512	1.447	1.30075	1.68712	1.35751	1.35071	1.043	1.28185	1.44	1.297	1.418	1.68	1.303	1.596	1.43569	1.77	1.48022	1.4536	1.72364	1.61428
				SE_b		0.089	0.112	0.106	0.157	0.173	0.166	0.134	0.138	0.522	0.369	0.118	0.248	0.11631	0.142	0.199032	0.72	0.118205	0.26	0.106063	0.117	0.101	0.112	0.144055	0.171	0.084	0.18654	0.141341	0.240087	0.106292	0.0767036	0.114	0.17	0.173	0.149	0.239	0.235	0.104	0.131186	0.121085	0.085	0.150596	0.129837	0.20335	0.0863962
					df	13	9	11	7	5	5	5	3	3	3	3	2	4	5	5	5	9	4	6	9	11	9	5	2	2	8	4	5	5	4	6	3	6	3	8	3	9	9	6	6	5	5	4	4
Amamá comparative	T. infestans	Pulsed/sustained control pooled	1.633	0.089	13	26	18	22	11	7	8	9	5	3	3	6	2	9	9	7	5	18	4	14	18	22	18	9	3	7	11	7	6	12	14	13	4	9	5	10	3	19	16	12	16	8	9	5	12
Amamá comparative	T. infestans	Sustained control (core)	1.61	0.112	9	18	18	19	13	9	9	11	7	3	3	8	2	10	10	8	5	17	5	14	17	19	18	10	3	9	13	9	7	13	12	14	5	10	6	11	4	17	17	13	14	10	11	6	12
Amamá comparative	T. infestans	Pulsed control (periphery)	1.576	0.106	11	22	19	22	13	8	9	11	6	3	3	8	2	10	10	7	5	19	5	15	19	21	19	10	3	9	13	8	7	13	14	14	5	10	6	11	4	19	18	14	16	10	11	6	13
Amamá comparative	T. guasayana	Pulsed/sustained control pooled	1.312	0.157	7	11	13	13	14	11	11	11	9	3	4	9	3	10	11	10	5	13	6	11	13	12	13	11	5	8	14	10	9	11	9	12	7	12	8	13	5	12	14	12	10	11	11	8	10
Amamá comparative	T. guasayana	Sustained control (core)	1.44	0.173	5	7	9	8	11	10	9	9	7	3	4	7	4	8	9	9	5	9	7	8	9	8	9	9	5	6	12	8	9	8	6	8	7	10	7	12	6	8	10	9	7	9	9	8	7
Amamá comparative	T. guasayana	Pulsed control (periphery)	0.965	0.166	5	8	9	9	11	9	10	9	7	3	4	7	3	8	9	9	5	9	6	8	9	8	9	9	5	6	12	8	8	8	6	9	7	10	7	12	5	8	10	9	7	9	9	8	7
Amamá comparative	T. garciabesi	Pulsed/sustained control pooled	1.534	0.134	5	9	11	11	11	9	9	10	7	3	3	7	3	8	9	8	5	11	6	9	11	10	11	9	4	6	12	8	7	9	7	10	6	10	7	11	4	10	12	10	8	9	9	7	8
Amamá comparative	T. garciabesi	Sustained control (core)	1.3105	0.138	3	5	7	6	9	7	7	7	6	3	3	5	3	6	7	7	5	7	5	6	7	6	7	7	4	4	10	6	7	6	4	6	5	8	5	10	4	6	8	7	5	7	7	6	5
Amamá comparative	T. garciabesi	Pulsed control (periphery)	1.065	0.522	3	3	3	3	3	3	3	3	3	6	5	3	4	3	3	3	7	3	4	3	3	3	3	3	3	3	3	3	4	3	3	3	3	3	3	4	4	3	3	3	3	3	3	3	3
Amamá longitudinal	T. infestans	Core postintervention Oct93	1.15529	0.369	3	3	3	3	4	4	4	3	3	5	6	3	4	3	3	4	7	3	5	3	3	3	3	3	4	3	4	3	5	3	3	3	4	4	3	5	5	3	3	3	3	4	3	4	3
Amamá longitudinal	T. infestans	Core postintervention Nov94	1.357	0.118	3	6	8	8	9	7	7	7	5	3	3	6	2	6	7	7	5	9	5	7	8	7	8	7	3	4	10	6	7	7	5	7	5	8	5	10	4	7	9	8	6	7	7	6	5
Amamá longitudinal	T. infestans	Core postintervention May95	1.422	0.248	2	2	2	2	3	4	3	3	3	4	4	2	4	2	3	4	6	2	5	2	2	2	2	3	3	2	4	3	5	2	2	2	3	4	3	6	4	2	3	3	2	3	3	4	2
Amamá longitudinal	T. infestans	Core postintervention Nov95	1.48663	0.11631	4	9	10	10	10	8	8	8	6	3	3	6	2	8	8	7	5	11	5	9	11	10	10	8	3	5	11	7	7	8	6	9	5	9	6	11	4	10	12	9	7	8	8	6	7
Amamá longitudinal	T. infestans	Core postintervention May96	1.531	0.142	5	9	10	10	11	9	9	9	7	3	3	7	3	8	10	9	5	11	6	9	11	10	10	9	4	6	12	8	8	9	7	10	6	10	7	12	5	10	12	10	8	9	9	7	8
Amamá longitudinal	T. infestans	Core postintervention Nov96	1.571	0.199032	5	7	8	7	10	9	9	8	7	3	4	7	4	7	9	10	5	8	7	7	8	7	8	9	6	6	11	8	9	7	6	8	7	10	7	12	6	7	9	8	6	9	8	8	6
Amamá longitudinal	T. infestans	Core postintervention May97	2.002	0.72	5	5	5	5	5	5	5	5	5	7	7	5	6	5	5	5	10	5	6	5	5	5	5	5	5	5	5	5	6	5	5	5	5	5	5	6	6	5	5	5	5	5	5	5	5
Amamá longitudinal	T. infestans	Core postintervention Nov97	1.92716	0.118205	9	18	17	19	13	9	9	11	7	3	3	9	2	11	11	8	5	18	5	14	17	18	17	11	4	9	13	9	7	13	12	14	6	11	7	11	4	17	17	14	14	10	12	6	12
Amamá longitudinal	T. infestans	Core postintervention May98	1.633	0.26	4	4	5	5	6	7	6	6	5	4	5	5	5	5	6	7	6	5	8	5	5	5	5	6	5	4	8	6	8	5	4	5	6	7	6	10	6	5	6	5	4	6	5	7	4
Amamá longitudinal	T. infestans	Core postintervention Dec98	1.628	0.106063	6	14	14	15	11	8	8	9	6	3	3	7	2	9	9	7	5	14	5	12	14	15	14	9	3	7	12	8	6	10	9	11	5	9	6	10	4	14	14	11	11	9	10	6	9
Amamá longitudinal	T. infestans	Core postintervention May99	1.577	0.117	9	18	17	19	13	9	9	11	7	3	3	8	2	11	11	8	5	17	5	14	18	18	17	11	4	9	13	9	7	13	12	14	6	11	6	11	4	17	17	14	14	10	12	6	12
Amamá longitudinal	T. infestans	Core postintervention Mar00	1.565	0.101	11	22	19	21	12	8	8	10	6	3	3	7	2	10	10	7	5	18	5	15	18	22	19	10	3	8	12	8	6	13	14	14	5	10	6	10	4	19	17	13	16	9	11	6	13
Amamá longitudinal	T. infestans	Core postintervention Oct02	1.61	0.112	9	18	18	19	13	9	9	11	7	3	3	8	2	10	10	8	5	17	5	14	17	19	18	10	3	9	13	9	7	13	12	14	5	10	6	11	4	17	17	13	14	10	11	6	12
Amamá longitudinal	T. guasayana	Core postintervention Nov94	0.97	0.144055	5	9	10	10	11	9	9	9	7	3	3	7	3	8	9	9	5	11	6	9	11	10	10	10	4	6	12	8	8	9	7	9	6	10	7	12	5	10	12	10	8	9	9	7	7
Amamá longitudinal	T. guasayana	Core postintervention May95	1.533	0.171	2	3	3	3	5	5	5	4	4	3	4	3	3	3	4	6	5	4	5	3	4	3	3	4	4	2	7	4	6	3	2	3	4	6	4	8	4	3	4	4	3	5	4	5	3
Amamá longitudinal	T. guasayana	Core postintervention Nov95	1.512	0.084	2	7	9	9	8	6	6	6	4	3	3	4	2	5	6	6	5	9	4	7	9	8	9	6	2	4	9	5	6	6	4	7	4	7	4	9	3	8	10	7	6	6	6	5	5
Amamá longitudinal	T. guasayana	Core postintervention May96	1.447	0.18654	8	11	13	13	14	12	12	12	10	3	4	10	4	11	12	11	5	13	8	12	13	12	13	12	7	9	16	11	10	12	10	12	9	13	10	15	6	12	14	13	11	12	12	10	10
Amamá longitudinal	T. guasayana	Core postintervention Nov96	1.30075	0.141341	4	7	9	8	10	8	8	8	6	3	3	6	3	7	8	8	5	9	6	8	9	8	9	8	4	5	11	8	7	7	6	8	6	9	6	11	5	8	10	8	6	8	8	7	6
Amamá longitudinal	T. guasayana	Core postintervention May97	1.68712	0.240087	5	6	7	7	9	9	8	7	7	4	5	7	5	7	8	9	6	7	8	6	7	6	7	8	6	6	10	7	10	6	5	7	7	9	7	12	7	6	8	7	6	8	7	8	6
Amamá longitudinal	T. guasayana	Core postintervention Nov97	1.35751	0.106292	5	12	13	13	11	8	8	9	6	3	3	7	2	8	9	7	5	13	5	10	13	13	13	9	3	6	12	7	6	10	8	10	5	9	5	10	4	12	13	10	10	8	9	6	8
Amamá longitudinal	T. guasayana	Core postintervention May98	1.35071	0.0767036	4	14	12	14	9	6	6	7	4	3	3	5	2	6	7	6	5	12	4	9	12	14	12	7	2	4	10	6	5	8	8	9	4	8	4	9	3	12	12	9	9	7	7	5	7
Amamá longitudinal	T. guasayana	Core postintervention Dec98	1.043	0.114	6	13	14	14	12	8	9	10	6	3	3	7	2	9	10	8	5	14	5	11	14	14	14	9	3	7	12	8	7	10	9	12	5	10	6	11	4	13	14	11	11	9	10	6	9
Amamá longitudinal	T. guasayana	Core postintervention Mar00	1.28185	0.17	3	4	5	5	7	7	7	6	5	3	4	5	3	5	6	7	5	6	6	5	6	5	5	6	4	4	9	6	7	5	4	5	6	8	5	10	5	5	6	6	4	6	6	6	4
Amamá longitudinal	T. guasayana	Core postintervention Oct02	1.44	0.173	6	9	10	10	12	10	10	10	8	3	4	8	4	9	10	10	5	11	7	9	11	10	10	10	6	7	13	9	9	9	8	10	8	12	8	13	6	10	12	10	8	10	10	8	8
Amamá longitudinal	T. garciabesi	Core postintervention Oct93	1.297	0.149	3	5	6	6	8	7	7	7	5	3	3	5	3	6	7	7	5	7	6	6	6	6	6	7	4	4	10	6	7	5	4	6	5	8	6	10	5	6	7	6	5	7	6	6	4
Amamá longitudinal	T. garciabesi	Core postintervention Nov94	1.418	0.239	8	10	11	11	13	12	12	11	10	4	5	10	6	11	12	12	6	11	10	10	11	10	11	12	8	9	15	11	12	10	9	11	10	13	10	16	8	10	12	11	9	12	11	11	9
Amamá longitudinal	T. garciabesi	Core postintervention May95	1.68	0.235	3	3	4	4	5	6	5	4	4	4	5	4	4	4	5	6	6	4	6	4	4	4	4	5	4	3	6	5	7	4	3	4	5	6	5	8	6	4	4	4	3	5	4	6	3
Amamá longitudinal	T. garciabesi	Core postintervention Nov95	1.303	0.104	9	19	17	19	12	8	8	10	6	3	3	7	2	10	10	7	5	17	5	14	17	19	17	10	3	8	12	8	6	12	12	13	5	10	6	10	4	18	17	13	14	9	10	6	12
Amamá longitudinal	T. garciabesi	Core postintervention May96	1.596	0.131186	9	16	17	18	14	10	10	12	8	3	3	9	3	12	12	9	5	17	6	14	17	17	17	12	4	10	14	10	8	13	12	14	6	12	7	12	4	17	18	14	14	11	12	7	12
Amamá longitudinal	T. garciabesi	Core postintervention Nov96	1.43569	0.121085	6	12	13	14	12	9	9	10	7	3	3	8	3	9	10	8	5	14	5	11	14	13	13	10	4	7	13	8	7	10	9	11	6	10	6	11	4	13	14	12	10	10	10	6	9
Amamá longitudinal	T. garciabesi	Core postintervention May97	1.77	0.085	6	16	14	16	10	7	7	8	5	3	3	6	2	7	8	6	5	14	4	11	14	16	14	8	3	6	11	6	6	10	9	11	4	8	5	9	3	14	14	10	12	8	8	5	9
Amamá longitudinal	T. garciabesi	Core postintervention Nov97	1.48022	0.150596	5	8	10	10	11	9	9	9	7	3	4	7	3	8	9	9	5	10	6	9	10	9	10	9	5	6	12	8	8	8	7	9	6	10	7	12	5	9	11	10	8	10	9	7	7
Amamá longitudinal	T. garciabesi	Core postintervention May98	1.4536	0.129837	5	9	11	11	11	9	9	9	7	3	3	7	3	8	9	8	5	12	5	10	12	11	11	9	4	6	12	8	7	9	7	10	6	10	6	11	4	10	12	10	8	9	10	6	8
Amamá longitudinal	T. garciabesi	Core postintervention Dec98	1.72364	0.20335	4	5	6	6	8	8	8	7	6	3	4	6	4	6	7	8	5	6	7	6	6	6	6	7	5	5	10	7	8	6	5	6	6	8	6	11	6	6	7	6	5	7	6	8	5
Amamá longitudinal	T. garciabesi	Core postintervention May99	1.61428	0.0863962	4	12	12	13	10	7	7	8	5	3	3	5	2	7	8	6	5	12	4	9	12	13	12	7	3	5	10	6	6	8	7	9	4	8	4	9	3	12	12	9	9	7	8	5	8
Amamá longitudinal	T. garciabesi	Core postintervention Mar00	1.3937	0.112091	7	15	15	16	12	8	9	10	6	3	3	8	2	9	10	8	5	15	5	12	15	16	15	10	3	8	12	8	7	11	10	12	5	10	6	11	4	15	15	12	12	9	10	6	10
Amamá longitudinal	T. garciabesi	Core postintervention Oct02	1.3105	0.138	4	7	9	8	10	8	8	8	6	3	3	6	3	7	8	8	5	9	6	8	9	8	9	8	4	5	11	7	7	7	6	8	6	9	6	11	4	8	10	8	6	8	8	7	6
Olta	T. infestans	Preintervention	1.233	0.15	6	10	12	11	12	10	10	10	8	3	4	8	3	9	10	9	5	12	6	10	12	11	12	10	5	7	13	9	8	10	8	11	7	11	8	12	5	11	13	11	9	10	10	7	9
Olta	T. infestans	Postintervention	1.767	0.347	6	6	7	7	8	8	8	7	7	5	7	7	7	7	7	9	7	7	9	7	7	7	7	7	7	6	9	7	10	7	6	7	8	8	7	11	8	7	7	7	6	8	7	9	6
Olta	T. guasayana	Preintervention	1.428	0.167	6	9	11	10	12	10	10	10	8	3	4	8	3	9	10	10	5	11	7	10	11	10	11	10	5	7	13	9	9	9	8	10	7	11	8	13	6	10	12	10	8	10	10	8	8
Olta	T. guasayana	Postintervention	1.343	0.096	6	15	14	16	11	7	8	9	5	3	3	6	2	8	9	7	5	14	5	11	14	15	14	8	3	6	11	7	6	10	9	11	4	9	5	10	4	14	14	11	11	8	9	5	9
Olta	T. garciabesi	Preintervention	1.558	0.19	4	5	6	6	8	8	8	7	6	3	4	6	4	6	7	8	5	7	7	6	7	6	6	7	5	5	10	7	8	6	5	6	6	9	6	11	6	6	7	7	5	8	7	7	5
Olta	T. garciabesi	Postintervention	1.435	0.1	3	8	10	10	9	7	7	7	5	3	3	5	2	6	7	7	5	10	5	8	10	9	10	7	3	4	10	6	6	7	6	8	4	8	5	10	4	9	11	8	7	7	7	5	6
Figueroa	T. infestans	Preintervention Oct03	1.401	0.146	7	12	13	13	13	10	11	11	8	3	3	9	3	10	11	9	5	14	6	12	14	13	13	11	5	8	14	10	8	11	10	12	7	12	8	13	5	13	15	12	11	11	11	7	10
Figueroa	T. infestans	Postintervention Mar04	2.092	0.225	5	6	7	7	9	9	9	8	7	4	5	7	5	7	8	9	5	7	8	7	7	7	7	8	6	6	10	8	9	7	6	7	7	9	7	12	7	7	8	7	6	8	7	8	6
Figueroa	T. infestans	Postintervention Oct04	1.821	0.152	8	13	15	15	14	11	11	12	9	3	4	10	3	11	12	10	5	15	6	13	15	14	15	12	5	9	15	11	8	12	11	13	7	13	8	13	5	14	16	13	12	12	12	8	11
Figueroa	T. infestans	Postintervention Mar05	1.562	0.133	7	13	14	14	13	10	10	11	8	3	3	9	3	10	11	9	5	15	6	12	15	14	14	11	4	8	14	9	8	11	10	12	6	11	7	12	5	14	15	12	11	11	11	7	10
Figueroa	T. guasayana	Preintervention Oct03	1.468	0.48	3	3	3	3	3	3	3	3	3	5	5	3	4	3	3	4	7	3	4	3	3	3	3	3	3	3	3	3	4	3	3	3	3	3	3	4	4	3	3	3	3	3	3	4	3
Figueroa	T. guasayana	Postintervention Oct04	0.978	0.01	2	13	9	11	7	5	5	5	3	3	3	3	2	4	5	5	5	9	4	6	9	11	9	5	2	2	8	4	5	5	4	6	3	6	3	8	3	9	9	6	6	5	5	4	4
Figueroa	T. guasayana	Postintervention Mar05	1.351	0.255	6	7	8	8	10	10	10	8	8	4	5	8	6	8	9	10	6	8	9	8	8	7	8	9	7	7	11	8	10	7	7	8	8	10	8	13	8	8	9	8	7	9	8	9	7
Figueroa	T. garciabesi	Preintervention Oct03	0.99998	2e-05	4	13	9	11	7	5	5	5	3	3	3	3	2	4	5	5	5	9	4	6	9	11	9	5	2	2	8	4	5	5	4	6	3	6	3	8	3	9	9	6	6	5	5	4	4
Figueroa	T. garciabesi	Postintervention Mar05	1.441	0.301	4	4	5	5	6	6	6	5	5	4	6	5	5	5	5	7	6	5	7	5	5	4	5	5	5	4	7	5	8	4	4	5	6	6	5	8	6	4	5	5	4	5	5	7	4
Pampa del Indio	T. infestans	Preintervention Oct07	1.601	0.112	11	21	19	21	13	9	9	11	7	3	3	8	2	11	11	8	5	19	5	15	19	21	19	11	3	9	13	9	7	14	14	15	5	11	6	11	4	19	18	14	16	10	12	6	14
Pampa del Indio	T. infestans	Postintervention Apr08	1.738	0.297	9	10	11	11	13	13	13	12	11	5	7	11	8	11	12	13	6	11	12	11	11	11	11	12	10	10	14	12	13	11	10	11	11	13	11	16	10	11	12	11	10	12	11	12	10
Pampa del Indio	T. infestans	Postintervention Oct08	1.438	0.203	7	9	11	10	13	11	11	11	9	3	4	9	4	10	11	11	5	11	8	10	11	10	11	11	7	8	14	10	10	10	8	10	9	12	9	14	7	10	12	11	9	11	11	10	9
Pampa del Indio	T. infestans	Postintervention Dec08	1.356	0.181	6	9	10	10	12	10	10	10	8	3	4	8	4	9	10	10	5	10	7	9	10	9	10	10	6	7	13	9	9	9	7	10	8	11	8	13	6	9	11	10	8	10	10	9	8
Pampa del Indio	T. infestans	Postintervention May09	2.007	0.175	8	12	13	13	14	12	12	12	10	3	4	10	4	11	12	11	5	14	7	12	14	13	13	12	6	9	15	11	9	12	10	13	8	13	9	14	6	13	15	13	11	12	12	9	11
Pampa del Indio	T. infestans	Postintervention Oct09	2.145	0.665	2	2	2	2	2	2	2	2	2	4	3	2	2	2	2	2	6	2	2	2	2	2	2	2	2	2	2	2	2	2	2	2	2	2	2	2	2	2	2	2	2	2	2	2	2
Pampa del Indio	T. infestans	Postintervention Apr10	1.387	0.205	3	4	4	4	6	6	6	5	5	3	4	4	4	4	5	7	5	5	6	4	5	4	4	5	4	3	7	5	7	4	3	4	5	7	5	9	5	4	5	5	4	6	5	6	4
Pampa del Indio	T. infestans	Postintervention Oct10	1.752	0.112	2	5	6	6	8	6	6	6	4	3	3	4	2	5	6	6	5	7	5	5	6	5	6	6	3	3	9	5	6	5	3	6	4	7	4	9	4	5	7	6	4	6	6	5	4
Pampa del Indio	T. infestans	All sites, given dates	1.299	0.063	6	18	13	16	9	6	6	7	4	3	3	4	2	6	6	6	5	13	4	9	13	16	13	6	2	4	9	5	5	8	8	9	3	7	4	9	3	13	12	9	11	6	7	4	7
Pampa del Indio	T. sordida	Preintervention Oct07	1.671	0.115	12	23	20	22	14	9	9	12	7	3	3	9	2	11	11	8	5	20	5	16	20	22	20	11	4	10	13	9	7	14	15	16	6	11	7	11	4	20	19	15	17	10	12	6	15
Pampa del Indio	T. sordida	Postintervention Apr08	1.508	0.141	10	17	18	18	15	11	11	13	9	3	3	10	3	13	13	10	5	18	6	15	18	18	18	13	5	11	15	11	8	14	13	15	7	13	8	13	5	17	18	15	15	12	14	8	13
Pampa del Indio	T. sordida	Postintervention Oct08	1.316	0.095	9	20	17	19	11	8	8	9	6	3	3	7	2	9	9	7	5	17	5	13	17	19	17	9	3	7	11	7	6	11	12	13	5	9	5	10	4	17	16	12	14	8	10	5	11
Pampa del Indio	T. sordida	Postintervention Dec08	1.748	0.129	7	13	14	15	13	9	10	11	7	3	3	8	3	10	11	8	5	15	6	12	15	14	14	11	4	8	13	9	7	11	10	12	6	11	7	12	4	14	15	12	11	10	11	7	10
Pampa del Indio	T. sordida	Postintervention May09	1.66	0.132	9	16	17	18	14	10	10	12	8	3	3	9	3	12	12	9	5	17	6	14	17	17	17	12	4	10	14	10	8	13	12	14	6	12	7	12	5	17	17	14	14	11	12	7	12
Pampa del Indio	T. sordida	Postintervention Oct09	1.626	0.122	10	19	18	20	14	9	10	12	8	3	3	9	3	11	11	8	5	18	5	15	18	19	18	11	4	10	14	9	7	14	13	15	6	11	7	12	4	18	18	15	15	11	12	7	13
Pampa del Indio	T. sordida	Postintervention Apr10	1.543	0.087	11	23	17	21	11	7	7	9	5	3	3	6	2	8	8	6	5	17	4	13	17	21	17	8	3	7	11	7	6	11	13	12	4	9	5	10	3	18	16	12	15	8	9	5	11
Pampa del Indio	T. sordida	Postintervention Oct10	1.449	0.106	8	17	16	18	12	8	8	10	6	3	3	7	2	9	10	7	5	16	5	13	16	18	16	10	3	8	12	8	6	12	11	13	5	10	6	11	4	16	16	12	13	9	10	6	11
Pampa del Indio	T. sordida	All sites, given dates	1.81	0.267	6	7	8	7	9	9	9	8	8	4	6	7	6	8	9	10	6	8	9	7	8	7	8	9	7	7	11	8	10	7	6	8	8	10	8	13	8	7	8	8	7	9	8	9	7
[truncated: 35 more columns]

## Sheet: WelchP
Dataset						Amamá comparative	Amamá comparative	Amamá comparative	Amamá comparative	Amamá comparative	Amamá comparative	Amamá comparative	Amamá comparative	Amamá comparative	Amamá longitudinal	Amamá longitudinal	Amamá longitudinal	Amamá longitudinal	Amamá longitudinal	Amamá longitudinal	Amamá longitudinal	Amamá longitudinal	Amamá longitudinal	Amamá longitudinal	Amamá longitudinal	Amamá longitudinal	Amamá longitudinal	Amamá longitudinal	Amamá longitudinal	Amamá longitudinal	Amamá longitudinal	Amamá longitudinal	Amamá longitudinal	Amamá longitudinal	Amamá longitudinal	Amamá longitudinal	Amamá longitudinal	Amamá longitudinal	Amamá longitudinal	Amamá longitudinal	Amamá longitudinal	Amamá longitudinal	Amamá longitudinal	Amamá longitudinal	Amamá longitudinal	Amamá longitudinal	Amamá longitudinal	Amamá longitudinal	Amamá longitudinal
	TriatomaSpecies					T. infestans	T. infestans	T. infestans	T. guasayana	T. guasayana	T. guasayana	T. garciabesi	T. garciabesi	T. garciabesi	T. infestans	T. infestans	T. infestans	T. infestans	T. infestans	T. infestans	T. infestans	T. infestans	T. infestans	T. infestans	T. infestans	T. infestans	T. infestans	T. guasayana	T. guasayana	T. guasayana	T. guasayana	T. guasayana	T. guasayana	T. guasayana	T. guasayana	T. guasayana	T. guasayana	T. guasayana	T. garciabesi	T. garciabesi	T. garciabesi	T. garciabesi	T. garciabesi	T. garciabesi	T. garciabesi	T. garciabesi	T. garciabesi	T. garciabesi	T. garciabesi
		Intervention				Pulsed/sustained control pooled	Sustained control (core)	Pulsed control (periphery)	Pulsed/sustained control pooled	Sustained control (core)	Pulsed control (periphery)	Pulsed/sustained control pooled	Sustained control (core)	Pulsed control (periphery)	Core postintervention Oct93	Core postintervention Nov94	Core postintervention May95	Core postintervention Nov95	Core postintervention May96	Core postintervention Nov96	Core postintervention May97	Core postintervention Nov97	Core postintervention May98	Core postintervention Dec98	Core postintervention May99	Core postintervention Mar00	Core postintervention Oct02	Core postintervention Nov94	Core postintervention May95	Core postintervention Nov95	Core postintervention May96	Core postintervention Nov96	Core postintervention May97	Core postintervention Nov97	Core postintervention May98	Core postintervention Dec98	Core postintervention Mar00	Core postintervention Oct02	Core postintervention Oct93	Core postintervention Nov94	Core postintervention May95	Core postintervention Nov95	Core postintervention May96	Core postintervention Nov96	Core postintervention May97	Core postintervention Nov97	Core postintervention May98	Core postintervention Dec98	Core postintervention May99
			Slope_b			1.633	1.61	1.576	1.312	1.44	0.965	1.534	1.3105	1.065	1.15529	1.357	1.422	1.48663	1.531	1.571	2.002	1.92716	1.633	1.628	1.577	1.565	1.61	0.97	1.533	1.512	1.447	1.30075	1.68712	1.35751	1.35071	1.043	1.28185	1.44	1.297	1.418	1.68	1.303	1.596	1.43569	1.77	1.48022	1.4536	1.72364	1.61428
				SE_b		0.089	0.112	0.106	0.157	0.173	0.166	0.134	0.138	0.522	0.369	0.118	0.248	0.11631	0.142	0.199032	0.72	0.118205	0.26	0.106063	0.117	0.101	0.112	0.144055	0.171	0.084	0.18654	0.141341	0.240087	0.106292	0.0767036	0.114	0.17	0.173	0.149	0.239	0.235	0.104	0.131186	0.121085	0.085	0.150596	0.129837	0.20335	0.0863962
					df	13	9	11	7	5	5	5	3	3	3	3	2	4	5	5	5	9	4	6	9	11	9	5	2	2	8	4	5	5	4	6	3	6	3	8	3	9	9	6	6	5	5	4	4
Amamá comparative	T. infestans	Pulsed/sustained control pooled	1.633	0.089	13	0.5	0.43703	0.342227	0.0514539	0.177114	0.00377381	0.276756	0.053373	0.181021	0.148619	0.0555407	0.25363	0.171855	0.278904	0.392177	0.316327	0.0311174	0.5	0.485851	0.353852	0.309244	0.43703	0.00176774	0.319889	0.177869	0.193719	0.0434982	0.419797	0.0351073	0.0153575	0.000651171	0.0706176	0.173552	0.0553207	0.20946	0.431783	0.0131042	0.409206	0.106867	0.141035	0.20395	0.14192	0.349958	0.441275
Amamá comparative	T. infestans	Sustained control (core)	1.61	0.112	9	0.43703	0.5	0.413924	0.0731428	0.215379	0.00523649	0.335925	0.0679139	0.19124	0.16167	0.0792649	0.280527	0.231246	0.335763	0.434323	0.306834	0.0340809	0.4692	0.45438	0.420485	0.384326	0.5	0.00282807	0.365736	0.25081	0.233554	0.060258	0.389703	0.0629884	0.0401556	0.00160712	0.0839513	0.214338	0.0720603	0.241078	0.400655	0.030366	0.46813	0.154919	0.137118	0.25249	0.19063	0.320928	0.488177
Amamá comparative	T. infestans	Pulsed control (periphery)	1.576	0.106	11	0.342227	0.413924	0.5	0.0933987	0.260768	0.00633866	0.405174	0.0889571	0.204078	0.176626	0.102363	0.312804	0.291315	0.40234	0.491464	0.291864	0.0197185	0.423566	0.366787	0.497506	0.470411	0.413924	0.00345282	0.42223	0.323667	0.279007	0.0789298	0.342351	0.0846269	0.053554	0.00205596	0.100986	0.25892	0.0889568	0.278945	0.353639	0.0408452	0.45346	0.198984	0.0862854	0.307156	0.240246	0.271747	0.391966
Amamá comparative	T. guasayana	Pulsed/sustained control pooled	1.312	0.157	7	0.0514539	0.0731428	0.0933987	0.5	0.297352	0.078521	0.152581	0.497212	0.340611	0.357942	0.411947	0.36638	0.196225	0.161549	0.165504	0.196044	0.0039848	0.165626	0.0617678	0.0994944	0.10015	0.0731428	0.0683901	0.192407	0.146958	0.294261	0.479291	0.111701	0.407357	0.414806	0.095417	0.450008	0.296903	0.473226	0.35842	0.124818	0.481335	0.0933984	0.272206	0.0140569	0.227839	0.250729	0.0738766	0.0612664
Amamá comparative	T. guasayana	Sustained control (core)	1.44	0.173	5	0.177114	0.215379	0.260768	0.297352	0.5	0.039457	0.338807	0.288394	0.27211	0.261646	0.351826	0.477693	0.414301	0.346905	0.315633	0.241052	0.0225559	0.278069	0.190655	0.264126	0.275005	0.215379	0.0332132	0.358966	0.360496	0.489251	0.275212	0.21264	0.347601	0.326862	0.0458272	0.267601	0.5	0.275489	0.470894	0.221136	0.258236	0.244444	0.492075	0.0653118	0.432345	0.475622	0.159535	0.198697
Amamá comparative	T. guasayana	Pulsed control (periphery)	0.965	0.166	5	0.00377381	0.00523649	0.00633866	0.078521	0.039457	0.5	0.012871	0.0767618	0.433391	0.331317	0.0478317	0.111596	0.0164734	0.014583	0.0220743	0.109716	0.000543446	0.0367584	0.00492451	0.00731675	0.00746936	0.00523649	0.491173	0.0314522	0.0129708	0.0387727	0.0810639	0.0192355	0.0408051	0.0397261	0.353754	0.112056	0.0378641	0.0901288	0.0727507	0.0277472	0.0613607	0.00687635	0.0238564	0.00174772	0.0235489	0.0228015	0.0100988	0.00520613
Amamá comparative	T. garciabesi	Pulsed/sustained control pooled	1.534	0.134	5	0.276756	0.335925	0.405174	0.152581	0.338807	0.012871	0.5	0.141672	0.2241	0.202937	0.177276	0.358855	0.398128	0.494038	0.440633	0.275463	0.0250306	0.373272	0.297837	0.406721	0.428562	0.335925	0.00928839	0.498274	0.446959	0.355732	0.132676	0.29747	0.164532	0.136954	0.00954589	0.144147	0.338311	0.137772	0.340098	0.309022	0.101568	0.373316	0.299061	0.0876353	0.397818	0.338335	0.230825	0.314082
Amamá comparative	T. garciabesi	Sustained control (core)	1.3105	0.138	3	0.053373	0.0679139	0.0889571	0.497212	0.288394	0.0767618	0.141672	0.5	0.340111	0.359973	0.404035	0.360332	0.183394	0.151113	0.158889	0.194431	0.00577006	0.161594	0.0589658	0.0921164	0.0936313	0.0679139	0.0658054	0.184268	0.14017	0.284697	0.481124	0.107997	0.398142	0.405755	0.0928428	0.45051	0.287275	0.474792	0.352526	0.12332	0.483399	0.0860711	0.258613	0.0182282	0.216729	0.237372	0.071867	0.0605301
Amamá comparative	T. garciabesi	Pulsed control (periphery)	1.065	0.522	3	0.181021	0.19124	0.204078	0.340611	0.27211	0.433391	0.2241	0.340111	0.5	0.446593	0.31164	0.285092	0.244013	0.226179	0.21592	0.163531	0.102798	0.192606	0.184059	0.204563	0.208191	0.19124	0.435956	0.228413	0.22998	0.270131	0.346175	0.16991	0.310584	0.312887	0.484872	0.359623	0.27211	0.348963	0.285951	0.171585	0.342539	0.198298	0.269408	0.137358	0.250161	0.261127	0.162261	0.187765
Amamá longitudinal	T. infestans	Core postintervention Oct93	1.15529	0.369	3	0.148619	0.16167	0.176626	0.357942	0.261646	0.331317	0.202937	0.359973	0.446593	0.5	0.319297	0.290456	0.227368	0.206047	0.188776	0.165048	0.0702017	0.169177	0.152984	0.177834	0.181352	0.16167	0.335916	0.202803	0.20772	0.259708	0.368616	0.140519	0.317463	0.319963	0.395088	0.385487	0.261646	0.372671	0.288086	0.142054	0.362864	0.171178	0.261243	0.101487	0.230339	0.250595	0.124328	0.156278
Amamá longitudinal	T. infestans	Core postintervention Nov94	1.357	0.118	3	0.0555407	0.0792649	0.102363	0.411947	0.351826	0.0478317	0.177276	0.404035	0.31164	0.319297	0.5	0.417471	0.231867	0.188676	0.192902	0.208576	0.00385235	0.189059	0.0656915	0.111051	0.111185	0.0792649	0.0381409	0.229578	0.172423	0.346028	0.385155	0.128508	0.498761	0.483047	0.0486077	0.365677	0.351105	0.382498	0.411796	0.143329	0.370721	0.104299	0.327025	0.0147852	0.270034	0.29952	0.0849501	0.0694316
Amamá longitudinal	T. infestans	Core postintervention May95	1.422	0.248	2	0.25363	0.280527	0.312804	0.36638	0.477693	0.111596	0.358855	0.360332	0.285092	0.290456	0.417471	0.5	0.417716	0.364152	0.331887	0.237568	0.103666	0.29128	0.262412	0.314427	0.323367	0.280527	0.106557	0.368492	0.381914	0.46983	0.349816	0.238564	0.416679	0.404689	0.149699	0.336447	0.477693	0.347438	0.495555	0.246094	0.35069	0.289528	0.481782	0.15781	0.426902	0.458627	0.200095	0.27012
Amamá longitudinal	T. infestans	Core postintervention Nov95	1.48663	0.11631	4	0.171855	0.231246	0.291315	0.196225	0.414301	0.0164734	0.398128	0.183394	0.244013	0.227368	0.231867	0.417716	0.5	0.40754	0.362594	0.255679	0.0111639	0.314617	0.196263	0.297397	0.310984	0.231246	0.0117724	0.418498	0.433296	0.430104	0.171839	0.238419	0.21812	0.18348	0.0117274	0.182895	0.413995	0.177239	0.400506	0.250881	0.133238	0.272214	0.38423	0.0449424	0.486968	0.42721	0.175357	0.203768
Amamá longitudinal	T. infestans	Core postintervention May96	1.531	0.142	5	0.278904	0.335763	0.40234	0.161549	0.346905	0.014583	0.494038	0.151113	0.226179	0.206047	0.188676	0.364152	0.40754	0.5	0.436829	0.274631	0.0276017	0.371182	0.298745	0.403593	0.424605	0.335763	0.0108159	0.496626	0.456037	0.36317	0.141832	0.295502	0.176794	0.150415	0.0115491	0.151825	0.346438	0.146503	0.345776	0.305332	0.112148	0.371254	0.310308	0.0933479	0.405848	0.348436	0.23138	0.314919
Amamá longitudinal	T. infestans	Core postintervention Nov96	1.571	0.199032	5	0.392177	0.434323	0.491464	0.165504	0.315633	0.0220743	0.440633	0.158889	0.21592	0.188776	0.192902	0.331887	0.362594	0.436829	0.5	0.294481	0.0812349	0.427596	0.403865	0.489952	0.489652	0.434323	0.0184953	0.444799	0.396964	0.329128	0.15022	0.359123	0.187786	0.170768	0.0251576	0.152912	0.315049	0.15344	0.315823	0.367744	0.13579	0.459387	0.288678	0.19665	0.362228	0.31728	0.30312	0.42424
Amamá longitudinal	T. infestans	Core postintervention May97	2.002	0.72	5	0.316327	0.306834	0.291864	0.196044	0.241052	0.109716	0.275463	0.194431	0.163531	0.165048	0.208576	0.237568	0.255679	0.274631	0.294481	0.5	0.461144	0.32343	0.31461	0.292712	0.287004	0.306834	0.109433	0.277046	0.264528	0.244562	0.191553	0.34633	0.208211	0.204812	0.122707	0.187522	0.241052	0.190835	0.235313	0.342777	0.190376	0.301481	0.236513	0.380954	0.254904	0.243629	0.362551	0.307897
Amamá longitudinal	T. infestans	Core postintervention Nov97	1.92716	0.118205	9	0.0311174	0.0340809	0.0197185	0.0039848	0.0225559	0.000543446	0.0250306	0.00577006	0.102798	0.0702017	0.00385235	0.103666	0.0111639	0.0276017	0.0812349	0.461144	0.5	0.175131	0.0402718	0.0252165	0.0158432	0.0340809	0.000162498	0.065413	0.00934541	0.0243729	0.00393864	0.199766	0.00166794	0.000748311	4.81781e-05	0.0103376	0.0201094	0.00644188	0.0412996	0.200317	0.000500853	0.0390138	0.00577054	0.14932	0.0208628	0.00970778	0.210073	0.0269414
Amamá longitudinal	T. infestans	Core postintervention May98	1.633	0.26	4	0.5	0.4692	0.423566	0.165626	0.278069	0.0367584	0.373272	0.161594	0.192606	0.169177	0.189059	0.29128	0.314617	0.371182	0.427596	0.32343	0.175131	0.5	0.493241	0.42601	0.40854	0.4692	0.033609	0.380474	0.340386	0.288536	0.152234	0.441119	0.185872	0.178256	0.0461341	0.150734	0.278069	0.152523	0.278119	0.448851	0.14582	0.451525	0.261046	0.321395	0.314632	0.282027	0.395771	0.474404
Amamá longitudinal	T. infestans	Core postintervention Dec98	1.628	0.106063	6	0.485851	0.45438	0.366787	0.0617678	0.190655	0.00492451	0.297837	0.0589658	0.184059	0.152984	0.0656915	0.262412	0.196263	0.298745	0.403865	0.31461	0.0402718	0.493241	0.5	0.375753	0.3366	0.45438	0.00254455	0.334531	0.209811	0.207726	0.0505913	0.41463	0.0509127	0.0315985	0.00158555	0.0723276	0.189192	0.0601551	0.220286	0.425002	0.0230669	0.426138	0.12866	0.159282	0.221523	0.161359	0.345586	0.461158
Amamá longitudinal	T. infestans	Core postintervention May99	1.577	0.117	9	0.353852	0.420485	0.497506	0.0994944	0.264126	0.00731675	0.406721	0.0921164	0.204563	0.177834	0.111051	0.314427	0.297397	0.403593	0.489952	0.292712	0.0252165	0.42601	0.375753	0.5	0.469486	0.420485	0.00372737	0.421105	0.331229	0.282528	0.0832191	0.346219	0.0941542	0.065871	0.00279884	0.101306	0.262662	0.0949429	0.281131	0.357401	0.0490419	0.457595	0.20771	0.10166	0.311405	0.246818	0.277472	0.401019
Amamá longitudinal	T. infestans	Core postintervention Mar00	1.565	0.101	11	0.309244	0.384326	0.470411	0.10015	0.275005	0.00746936	0.428562	0.0936313	0.208191	0.181352	0.111185	0.323367	0.310984	0.424605	0.489652	0.287004	0.0158432	0.40854	0.3366	0.469486	0.5	0.384326	0.00348983	0.441116	0.348592	0.294125	0.0833604	0.327861	0.0902733	0.056616	0.00204239	0.105796	0.273303	0.0935512	0.291755	0.338144	0.0432932	0.426844	0.213469	0.0699959	0.325607	0.256126	0.255447	0.358386
Amamá longitudinal	T. infestans	Core postintervention Oct02	1.61	0.112	9	0.43703	0.5	0.413924	0.0731428	0.215379	0.00523649	0.335925	0.0679139	0.19124	0.16167	0.0792649	0.280527	0.231246	0.335763	0.434323	0.306834	0.0340809	0.4692	0.45438	0.420485	0.384326	0.5	0.00282807	0.365736	0.25081	0.233554	0.060258	0.389703	0.0629884	0.0401556	0.00160712	0.0839513	0.214338	0.0720603	0.241078	0.400655	0.030366	0.46813	0.154919	0.137118	0.25249	0.19063	0.320928	0.488177
Amamá longitudinal	T. guasayana	Core postintervention Nov94	0.97	0.144055	5	0.00176774	0.00282807	0.00345282	0.0683901	0.0332132	0.491173	0.00928839	0.0658054	0.435956	0.335916	0.0381409	0.106557	0.0117724	0.0108159	0.0184953	0.109433	0.000162498	0.033609	0.00254455	0.00372737	0.00348983	0.00282807	0.5	0.0327483	0.00873047	0.0329182	0.0699349	0.0167907	0.0293149	0.0262006	0.350175	0.105587	0.0316846	0.0793093	0.0671914	0.0248412	0.0451888	0.00372573	0.0164217	0.000692758	0.0184312	0.0171081	0.00963592	0.00320574
Amamá longitudinal	T. guasayana	Core postintervention May95	1.533	0.171	2	0.319889	0.365736	0.42223	0.192407	0.358966	0.0314522	0.498274	0.184268	0.228413	0.202803	0.229578	0.368492	0.418498	0.496626	0.444799	0.277046	0.065413	0.380474	0.334531	0.421105	0.441116	0.365736	0.0327483	0.5	0.461147	0.371972	0.177125	0.3099	0.223786	0.216662	0.0486226	0.178213	0.357698	0.178426	0.352887	0.3198	0.166896	0.392292	0.333244	0.151387	0.412999	0.365135	0.25258	0.349983
Amamá longitudinal	T. guasayana	Core postintervention Nov95	1.512	0.084	2	0.177869	0.25081	0.323667	0.146958	0.360496	0.0129708	0.446959	0.14017	0.22998	0.20772	0.172423	0.381914	0.433296	0.456037	0.396964	0.264528	0.00934541	0.340386	0.209811	0.331229	0.348592	0.25081	0.00873047	0.461147	0.5	0.378971	0.127576	0.258434	0.148806	0.1146	0.00645277	0.145809	0.3596	0.138579	0.35959	0.274526	0.0782976	0.30076	0.310265	0.0370927	0.429922	0.359342	0.190129	0.217368
Amamá longitudinal	T. guasayana	Core postintervention May96	1.447	0.18654	8	0.193719	0.233554	0.279007	0.294261	0.489251	0.0387727	0.355732	0.284697	0.270131	0.259708	0.346028	0.46983	0.430104	0.36317	0.329128	0.244562	0.0243729	0.288536	0.207726	0.282528	0.294125	0.233554	0.0329182	0.371972	0.378971	0.5	0.272394	0.22399	0.342087	0.321672	0.0446946	0.264627	0.489234	0.271948	0.462531	0.233456	0.256468	0.262054	0.480101	0.0717037	0.446049	0.488657	0.169869	0.217377
Amamá longitudinal	T. guasayana	Core postintervention Nov96	1.30075	0.141341	4	0.0434982	0.060258	0.0789298	0.479291	0.275212	0.0810639	0.132676	0.481124	0.346175	0.368616	0.385155	0.349816	0.171839	0.141832	0.15022	0.191553	0.00393864	0.152234	0.0505913	0.0832191	0.0833604	0.060258	0.0699349	0.177125	0.127576	0.272394	0.5	0.104027	0.378808	0.383278	0.0967691	0.467332	0.27427	0.49301	0.340483	0.112625	0.495044	0.0783774	0.244553	0.0146846	0.205094	0.224394	0.0657295	0.0536276
Amamá longitudinal	T. guasayana	Core postintervention May97	1.68712	0.240087	5	0.419797	0.389703	0.342351	0.111701	0.21264	0.0192355	0.29747	0.107997	0.16991	0.140519	0.128508	0.238564	0.238419	0.295502	0.359123	0.34633	0.199766	0.441119	0.41463	0.346219	0.327861	0.389703	0.0167907	0.3099	0.258434	0.22399	0.104027	0.5	0.128013	0.119756	0.0229268	0.105376	0.21264	0.10493	0.22119	0.491839	0.0962268	0.373825	0.190438	0.37796	0.243092	0.210278	0.455227	0.39244
Amamá longitudinal	T. guasayana	Core postintervention Nov97	1.35751	0.106292	5	0.0351073	0.0629884	0.0846269	0.407357	0.347601	0.0408051	0.164532	0.398142	0.310584	0.317463	0.498761	0.416679	0.21812	0.176794	0.187786	0.208211	0.00166794	0.185872	0.0509127	0.0941542	0.0902733	0.0629884	0.0293149	0.223786	0.148806	0.342087	0.378808	0.128013	0.5	0.479952	0.0356185	0.360699	0.347021	0.377171	0.410891	0.139664	0.360163	0.0906474	0.318993	0.00632999	0.262166	0.290454	0.0808377	0.0488593
Amamá longitudinal	T. guasayana	Core postintervention May98	1.35071	0.0767036	4	0.0153575	0.0401556	0.053554	0.414806	0.326862	0.0397261	0.136954	0.405755	0.312887	0.319963	0.483047	0.404689	0.18348	0.150415	0.170768	0.204812	0.000748311	0.178256	0.0315985	0.065871	0.056616	0.0401556	0.0262006	0.216662	0.1146	0.321672	0.383278	0.119756	0.479952	0.5	0.0259431	0.365344	0.324828	0.382314	0.397343	0.137496	0.359201	0.0662369	0.283942	0.00260901	0.234278	0.258502	0.0734156	0.0282622
Amamá longitudinal	T. guasayana	Core postintervention Dec98	1.043	0.114	6	0.000651171	0.00160712	0.00205596	0.095417	0.0458272	0.353754	0.00954589	0.0928428	0.484872	0.395088	0.0486077	0.149699	0.0117274	0.0115491	0.0251576	0.122707	4.81781e-05	0.0461341	0.00158555	0.00279884	0.00204239	0.00160712	0.350175	0.0486226	0.00645277	0.0446946	0.0967691	0.0229268	0.0356185	0.0259431	0.5	0.147929	0.0421701	0.112272	0.0922052	0.0356494	0.0579236	0.00332823	0.0188657	0.000168698	0.0229372	0.0194255	0.0133217	0.00156967
Amamá longitudinal	T. guasayana	Core postintervention Mar00	1.28185	0.17	3	0.0706176	0.0839513	0.100986	0.450008	0.267601	0.112056	0.144147	0.45051	0.359623	0.385487	0.365677	0.336447	0.182895	0.151825	0.152912	0.187522	0.0103376	0.150734	0.0723276	0.101306	0.105796	0.0839513	0.105587	0.178213	0.145809	0.264627	0.467332	0.105376	0.360699	0.365344	0.147929	0.5	0.266334	0.474589	0.326224	0.114106	0.459811	0.0969007	0.244449	0.0310451	0.208008	0.226333	0.0732995	0.0781221
Amamá longitudinal	T. guasayana	Core postintervention Oct02	1.44	0.173	6	0.173552	0.214338	0.25892	0.296903	0.5	0.0378641	0.338311	0.287275	0.27211	0.261646	0.351105	0.477693	0.413995	0.346438	0.315049	0.241052	0.0201094	0.278069	0.189192	0.262662	0.273303	0.214338	0.0316846	0.357698	0.3596	0.489234	0.27427	0.21264	0.347021	0.324828	0.0421701	0.266334	0.5	0.274279	0.470848	0.221136	0.256361	0.243098	0.492053	0.0626251	0.432154	0.475554	0.159535	0.196885
Amamá longitudinal	T. garciabesi	Core postintervention Oct93	1.297	0.149	3	0.0553207	0.0720603	0.0889568	0.473226	0.275489	0.0901288	0.137772	0.474792	0.348963	0.372671	0.382498	0.347438	0.177239	0.146503	0.15344	0.190835	0.00644188	0.152523	0.0601551	0.0949429	0.0935512	0.0720603	0.0793093	0.178426	0.138579	0.271948	0.49301	0.10493	0.377171	0.382314	0.112272	0.474589	0.274279	0.5	0.338289	0.113566	0.487365	0.0878778	0.24863	0.0199795	0.207887	0.229159	0.0707596	0.0696272
Amamá longitudinal	T. garciabesi	Core postintervention Nov94	1.418	0.239	8	0.20946	0.241078	0.278945	0.35842	0.470894	0.0727507	0.340098	0.352526	0.285951	0.288086	0.411796	0.495555	0.400506	0.345776	0.315823	0.235313	0.0412996	0.278119	0.220286	0.281131	0.291755	0.241078	0.0671914	0.352887	0.35959	0.462531	0.340483	0.22119	0.410891	0.397343	0.0922052	0.326224	0.470848	0.338289	0.5	0.228459	0.334224	0.263071	0.474275	0.0993169	0.41469	0.449115	0.175495	0.229855
Amamá longitudinal	T. garciabesi	Core postintervention May95	1.68	0.235	3	0.431783	0.400655	0.353639	0.124818	0.221136	0.0277472	0.309022	0.12332	0.171585	0.142054	0.143329	0.246094	0.250881	0.305332	0.367744	0.342777	0.200317	0.448851	0.425002	0.357401	0.338144	0.400655	0.0248412	0.3198	0.274526	0.233456	0.112625	0.491839	0.139664	0.137496	0.0356494	0.114106	0.221136	0.113566	0.228459	0.5	0.108134	0.385275	0.203852	0.371301	0.253078	0.223278	0.446456	0.404972
Amamá longitudinal	T. garciabesi	Core postintervention Nov95	1.303	0.104	9	0.0131042	0.030366	0.0408452	0.481335	0.258236	0.0613607	0.101568	0.483399	0.342539	0.362864	0.370721	0.35069	0.133238	0.112148	0.13579	0.190376	0.000500853	0.14582	0.0230669	0.0490419	0.0432932	0.030366	0.0451888	0.166896	0.0782976	0.256468	0.495044	0.0962268	0.360163	0.359201	0.0579236	0.459811	0.256361	0.487365	0.334224	0.108134	0.5	0.0490542	0.21041	0.00185082	0.179094	0.193302	0.0575546	0.0200155
Amamá longitudinal	T. garciabesi	Core postintervention May96	1.596	0.131186	9	0.409206	0.46813	0.45346	0.0933984	0.244444	0.00687635	0.373316	0.0860711	0.198298	0.171178	0.104299	0.289528	0.272214	0.371254	0.459387	0.301481	0.0390138	0.451525	0.426138	0.457595	0.426844	0.46813	0.00372573	0.392292	0.30076	0.262054	0.0783774	0.373825	0.0906474	0.0662369	0.00332823	0.0969007	0.243098	0.0878778	0.263071	0.385275	0.0490542	0.5	0.192189	0.142201	0.286894	0.227664	0.307085	0.454638
Amamá longitudinal	T. garciabesi	Core postintervention Nov96	1.43569	0.121085	6	0.106867	0.154919	0.198984	0.272206	0.492075	0.0238564	0.299061	0.258613	0.269408	0.261243	0.327025	0.481782	0.38423	0.310308	0.288678	0.236513	0.00577054	0.261046	0.12866	0.20771	0.213469	0.154919	0.0164217	0.333244	0.310265	0.480101	0.244553	0.190438	0.318993	0.283942	0.0188657	0.244449	0.492053	0.24863	0.474275	0.203852	0.21041	0.192189	0.5	0.0236935	0.411195	0.460815	0.134702	0.130266
Amamá longitudinal	T. garciabesi	Core postintervention May97	1.77	0.085	6	0.141035	0.137118	0.0862854	0.0140569	0.0653118	0.00174772	0.0876353	0.0182282	0.137358	0.101487	0.0147852	0.15781	0.0449424	0.0933479	0.19665	0.380954	0.14932	0.321395	0.159282	0.10166	0.0699959	0.137118	0.000692758	0.151387	0.0370927	0.0717037	0.0146846	0.37796	0.00632999	0.00260901	0.000168698	0.0310451	0.0626251	0.0199795	0.0993169	0.371301	0.00185082	0.142201	0.0236935	0.5	0.0661592	0.0379047	0.420856	0.115468
Amamá longitudinal	T. garciabesi	Core postintervention Nov97	1.48022	0.150596	5	0.20395	0.25249	0.307156	0.227839	0.432345	0.0235489	0.397818	0.216729	0.250161	0.230339	0.270034	0.426902	0.486968	0.405848	0.362228	0.254904	0.0208628	0.314632	0.221523	0.311405	0.325607	0.25249	0.0184312	0.412999	0.429922	0.446049	0.205094	0.243092	0.262166	0.234278	0.0229372	0.208008	0.432154	0.207887	0.41469	0.253078	0.179094	0.286894	0.411195	0.0661592	0.5	0.448225	0.184049	0.232641
Amamá longitudinal	T. garciabesi	Core postintervention May98	1.4536	0.129837	5	0.14192	0.19063	0.240246	0.250729	0.475622	0.0228015	0.338335	0.237372	0.261127	0.250595	0.29952	0.458627	0.42721	0.348436	0.31728	0.243629	0.00970778	0.282027	0.161359	0.246818	0.256126	0.19063	0.0171081	0.365135	0.359342	0.488657	0.224394	0.210278	0.290454	0.258502	0.0194255	0.226333	0.475554	0.229159	0.449115	0.223278	0.193302	0.227664	0.460815	0.0379047	0.448225	0.5	0.152908	0.166503
Amamá longitudinal	T. garciabesi	Core postintervention Dec98	1.72364	0.20335	4	0.349958	0.320928	0.271747	0.0738766	0.159535	0.0100988	0.230825	0.071867	0.162261	0.124328	0.0849501	0.200095	0.175357	0.23138	0.30312	0.362551	0.210073	0.395771	0.345586	0.277472	0.255447	0.320928	0.00963592	0.25258	0.190129	0.169869	0.0657295	0.455227	0.0808377	0.0734156	0.0133217	0.0732995	0.159535	0.0707596	0.175495	0.446456	0.0575546	0.307085	0.134702	0.420856	0.184049	0.152908	0.5	0.320798
Amamá longitudinal	T. garciabesi	Core postintervention May99	1.61428	0.0863962	4	0.441275	0.488177	0.391966	0.0612664	0.198697	0.00520613	0.314082	0.0605301	0.187765	0.156278	0.0694316	0.27012	0.203768	0.314919	0.42424	0.307897	0.0269414	0.474404	0.461158	0.401019	0.358386	0.488177	0.00320574	0.349983	0.217368	0.217377	0.0536276	0.39244	0.0488593	0.0282622	0.00156967	0.0781221	0.196885	0.0696272	0.229855	0.404972	0.0200155	0.454638	0.130266	0.115468	0.232641	0.166503	0.320798	0.5
Amamá longitudinal	T. garciabesi	Core postintervention Mar00	1.3937	0.112091	7	0.0576336	0.0961869	0.127308	0.339695	0.413967	0.0304954	0.220305	0.328146	0.290835	0.290101	0.413612	0.463341	0.289597	0.232708	0.229991	0.22094	0.00255873	0.218291	0.0774213	0.137856	0.136487	0.0961869	0.0213381	0.272288	0.211455	0.405339	0.310143	0.152362	0.409526	0.379052	0.024346	0.303218	0.413414	0.311284	0.464163	0.16662	0.280941	0.129666	0.401735	0.0101128	0.327927	0.367098	0.102579	0.0750757
Amamá longitudinal	T. garciabesi	Core postintervention Oct02	1.3105	0.138	4	0.0451458	0.0631209	0.0827894	0.497204	0.287275	0.0740789	0.139377	0.5	0.340111	0.359973	0.403211	0.360332	0.180805	0.148896	0.156737	0.194431	0.00397577	0.15763	0.0527853	0.0874186	0.0875074	0.0631209	0.0631181	0.184268	0.133768	0.284114	0.481012	0.107997	0.397512	0.403728	0.0867109	0.450098	0.286398	0.474584	0.352161	0.12332	0.483227	0.0823235	0.25728	0.0148792	0.215067	0.235876	0.0683114	0.0556601
Olta	T. infestans	Preintervention	1.233	0.15	6	0.0223784	0.0335007	0.0443477	0.36116	0.193619	0.129296	0.0827015	0.356839	0.388658	0.427419	0.267039	0.280423	0.107136	0.0898387	0.10404	0.171817	0.00171035	0.115519	0.028526	0.047835	0.0467602	0.0335007	0.117346	0.122192	0.0743243	0.193782	0.374941	0.0736751	0.256799	0.252272	0.167448	0.417766	0.192674	0.384918	0.262217	0.084881	0.354327	0.045797	0.157806	0.00621237	0.135899	0.146087	0.0466508	0.0275515
Olta	T. infestans	Postintervention	1.767	0.347	6	0.360611	0.339861	0.30743	0.133219	0.211762	0.0352852	0.275466	0.130549	0.156814	0.133199	0.150102	0.222599	0.234333	0.274519	0.31794	0.388633	0.337673	0.382163	0.356514	0.30993	0.296813	0.339861	0.0357922	0.282168	0.250953	0.218799	0.126702	0.426822	0.148181	0.142923	0.0439466	0.122357	0.211762	0.126669	0.212553	0.420367	0.120518	0.329406	0.198643	0.496786	0.235054	0.212789	0.458259	0.342113
Olta	T. guasayana	Preintervention	1.428	0.167	6	0.15342	0.1924	0.235776	0.310984	0.48059	0.03881	0.315626	0.301166	0.277548	0.26883	0.368692	0.492625	0.389897	0.324264	0.297064	0.236256	0.0164209	0.264154	0.167938	0.240111	0.249357	0.1924	0.0322793	0.339392	0.33338	0.470332	0.28755	0.199331	0.364992	0.342572	0.0430227	0.279543	0.480546	0.287233	0.48658	0.207836	0.269727	0.222123	0.485503	0.052713	0.410529	0.453038	0.146895	0.175417
Olta	T. guasayana	Postintervention	1.343	0.096	6	0.021316	0.0459031	0.0613933	0.434641	0.319468	0.0420929	0.138198	0.42715	0.318331	0.328142	0.464834	0.397214	0.184391	0.150601	0.168247	0.202938	0.000908242	0.171664	0.0358773	0.0721852	0.0659861	0.0459031	0.0316563	0.202038	0.116721	0.314921	0.405897	0.115785	0.460652	0.475664	0.0346261	0.384892	0.317837	0.402789	0.388426	0.127513	0.390803	0.0709685	0.280388	0.00335474	0.232183	0.255319	0.0756456	0.0325341
Olta	T. garciabesi	Preintervention	1.558	0.19	4	0.367669	0.410726	0.468378	0.173734	0.329151	0.0233274	0.460339	0.166238	0.220095	0.193427	0.201721	0.342896	0.379779	0.456285	0.481738	0.288486	0.0714923	0.411251	0.379299	0.467263	0.487552	0.410726	0.0215402	0.462945	0.416758	0.342788	0.156661	0.342163	0.196313	0.179062	0.0295517	0.160172	0.328485	0.160622	0.327748	0.350212	0.141832	0.436963	0.302029	0.177579	0.378282	0.331898	0.285223	0.399103
Olta	T. garciabesi	Postintervention	1.435	0.1	3	0.0886938	0.135426	0.178038	0.262651	0.490368	0.0228688	0.286201	0.248917	0.26821	0.258686	0.317745	0.482822	0.373937	0.298818	0.280387	0.235338	0.00492058	0.254496	0.111042	0.188968	0.192112	0.135426	0.0164312	0.327381	0.293578	0.477952	0.233783	0.184892	0.305931	0.264252	0.016182	0.240411	0.490325	0.238305	0.474488	0.195864	0.19205	0.175013	0.498308	0.0189825	0.404832	0.456415	0.129374	0.111861
Figueroa	T. infestans	Preintervention Oct03	1.401	0.146	7	0.0999072	0.138273	0.174886	0.342411	0.433326	0.0371246	0.25799	0.332159	0.289615	0.289824	0.409965	0.473211	0.328113	0.268171	0.254185	0.225264	0.00707734	0.233056	0.116176	0.181406	0.186213	0.138273	0.0297295	0.291334	0.264205	0.424409	0.316216	0.169181	0.407065	0.38334	0.0386105	0.305695	0.433044	0.315758	0.476261	0.179759	0.296919	0.168117	0.428975	0.0257435	0.356428	0.396375	0.119203	0.118625
Figueroa	T. infestans	Postintervention Mar04	2.092	0.225	5	0.0533072	0.0483237	0.0383452	0.0096547	0.0236065	0.00148507	0.0328581	0.0105404	0.072548	0.0412087	0.011609	0.0509141	0.0240819	0.0340143	0.0584404	0.454838	0.26865	0.109319	0.0521933	0.0409117	0.0349815	0.0483237	0.00149895	0.0476425	0.0261097	0.0259179	0.00882907	0.124853	0.010679	0.0103136	0.00212388	0.0119474	0.0236065	0.0107654	0.0312514	0.12295	0.00771217	0.0466674	0.0185413	0.114569	0.0268779	0.0218118	0.129576	0.0473742
Figueroa	T. infestans	Postintervention Oct04	1.821	0.152	8	0.15262	0.140671	0.10297	0.0176658	0.0631301	0.00146369	0.0910515	0.0173068	0.129285	0.0853108	0.0183007	0.131867	0.0542296	0.0942723	0.170847	0.407743	0.294766	0.277726	0.158359	0.11136	0.0912363	0.140671	0.000785695	0.131839	0.0544505	0.0704806	0.0145839	0.325061	0.0139861	0.0092411	0.000632781	0.0250148	0.0609834	0.0196033	0.0891699	0.317905	0.00691698	0.139496	0.0344679	0.387321	0.0686105	0.0454756	0.355678	0.130998
Figueroa	T. infestans	Postintervention Mar05	1.562	0.133	7	0.33229	0.393268	0.46778	0.122987	0.294204	0.0092906	0.442393	0.112919	0.212123	0.188015	0.139311	0.326511	0.339365	0.438146	0.485415	0.287039	0.0290153	0.408007	0.352413	0.466818	0.492961	0.393268	0.00583374	0.449987	0.379367	0.311746	0.105596	0.330299	0.127474	0.0994007	0.00592925	0.120989	0.293654	0.113105	0.304074	0.340172	0.073651	0.429009	0.247952	0.107182	0.345893	0.285756	0.263598	0.374235
Figueroa	T. guasayana	Preintervention Oct03	1.468	0.48	3	0.378821	0.396016	0.4201	0.388805	0.479843	0.197503	0.451511	0.386578	0.297204	0.313768	0.418372	0.46812	0.486138	0.453903	0.42627	0.278349	0.210745	0.388761	0.383098	0.419774	0.42794	0.396016	0.196805	0.453282	0.466872	0.485017	0.380098	0.351989	0.418309	0.412441	0.22617	0.369476	0.479843	0.378055	0.465096	0.355929	0.379515	0.406817	0.476031	0.289719	0.491074	0.489357	0.324768	0.391905
Figueroa	T. guasayana	Postintervention Oct04	0.978	0.01	2	2.94337e-06	0.000162812	7.82003e-05	0.0356977	0.022279	0.470362	0.00450838	0.0478036	0.439127	0.331931	0.0246585	0.107767	0.00604534	0.00579312	0.015477	0.107135	1.10541e-05	0.0327701	0.000441597	0.000322115	6.10951e-05	0.000162812	0.478982	0.041749	0.0120941	0.0181685	0.0424967	0.0159234	0.00815252	0.00426665	0.295322	0.0861866	0.0186106	0.0611496	0.0515705	0.0291925	0.00625284	0.000562266	0.00466045	4.4986e-05	0.0104176	0.00735706	0.0107676	0.000928571
Figueroa	T. guasayana	Postintervention Mar05	1.351	0.255	6	0.165571	0.189804	0.219394	0.449481	0.389307	0.116658	0.271494	0.44618	0.324154	0.340401	0.491743	0.424193	0.320703	0.276352	0.255937	0.213378	0.0372591	0.229292	0.17262	0.221897	0.230406	0.189804	0.112807	0.285986	0.283809	0.383457	0.433721	0.179919	0.490928	0.499584	0.151117	0.413577	0.389307	0.429736	0.425467	0.185261	0.432981	0.207535	0.385912	0.0815009	0.336439	0.364606	0.141357	0.180357
Figueroa	T. garciabesi	Preintervention Oct03	0.99998	2e-05	4	3.95121e-06	0.000203731	0.000102858	0.0436132	0.0258376	0.420711	0.00523806	0.0549624	0.454375	0.351078	0.028254	0.11546	0.00693628	0.0067187	0.017518	0.111377	1.29507e-05	0.0358086	0.000516846	0.000405668	8.0846e-05	0.000203731	0.421675	0.0446716	0.0129372	0.0217109	0.0502182	0.0176607	0.0100139	0.00512045	0.359444	0.0979405	0.0219376	0.0701087	0.059203	0.0314117	0.00860431	0.000699624	0.00569448	5.07296e-05	0.0121473	0.00870027	0.0118067	0.00103364
Figueroa	T. garciabesi	Postintervention Mar05	1.441	0.301	4	0.286899	0.310618	0.344922	0.358521	0.498898	0.107709	0.394526	0.354872	0.283226	0.285236	0.402682	0.481515	0.446533	0.398822	0.36464	0.249622	0.0965326	0.322012	0.29168	0.345575	0.358015	0.310618	0.108599	0.400518	0.415704	0.493477	0.34536	0.270267	0.403294	0.392875	0.135585	0.330731	0.498898	0.342975	0.476875	0.277225	0.343558	0.328383	0.493784	0.176099	0.455887	0.485415	0.231	0.30475
Pampa del Indio	T. infestans	Preintervention Oct07	1.601	0.112	11	0.412581	0.477641	0.436381	0.0789397	0.227368	0.00562816	0.354278	0.0730838	0.194682	0.165726	0.0860288	0.289127	0.246748	0.35305	0.449367	0.302889	0.0298292	0.4572	0.431695	0.441881	0.406825	0.477641	0.00267563	0.380641	0.270394	0.245787	0.0651408	0.377311	0.0685688	0.0432414	0.00163981	0.0888702	0.225582	0.0770164	0.251238	0.388332	0.0330599	0.488597	0.166615	0.123432	0.267171	0.203418	0.308131	0.463263
Pampa del Indio	T. infestans	Postintervention Apr08	1.738	0.297	9	0.370936	0.347244	0.308806	0.113507	0.20083	0.0203622	0.27149	0.109205	0.15669	0.129183	0.129137	0.218874	0.22365	0.270634	0.324079	0.373094	0.28299	0.397375	0.366913	0.311978	0.296167	0.347244	0.0191522	0.281513	0.240422	0.210311	0.104225	0.448029	0.126524	0.117695	0.0257227	0.104751	0.20083	0.105666	0.206804	0.440665	0.0971439	0.334812	0.183072	0.459773	0.22692	0.199513	0.48442	0.34879
Pampa del Indio	T. infestans	Postintervention Oct08	1.438	0.203	7	0.200936	0.236855	0.280096	0.315811	0.497076	0.0493477	0.350314	0.307996	0.276531	0.269412	0.369022	0.481288	0.419753	0.357251	0.32452	0.242428	0.0307242	0.285368	0.213074	0.282507	0.293863	0.236855	0.043409	0.365477	0.372454	0.487209	0.295593	0.223271	0.366341	0.349022	0.0603137	0.284943	0.49707	0.294592	0.475023	0.230668	0.283538	0.262816	0.496184	0.082843	0.43519	0.474774	0.171805	0.222425
Pampa del Indio	T. infestans	Postintervention Dec08	1.356	0.181	6	0.101443	0.130141	0.159469	0.428683	0.372094	0.0712288	0.223818	0.423268	0.317429	0.325438	0.49821	0.420155	0.279372	0.2322	0.221377	0.212008	0.0123233	0.205454	0.113519	0.164666	0.169817	0.130141	0.0630761	0.251933	0.229979	0.365932	0.407635	0.149678	0.497207	0.489645	0.0870558	0.386429	0.371783	0.403823	0.419684	0.158306	0.402642	0.152989	0.361021	0.0360942	0.304655	0.335296	0.104922	0.116911
Pampa del Indio	T. infestans	Postintervention May09	2.007	0.175	8	0.040514	0.0391702	0.0275762	0.00520929	0.0199482	0.000498114	0.0265107	0.00538896	0.0928025	0.0526829	0.0058243	0.0631007	0.0153835	0.0281586	0.0640948	0.497438	0.355523	0.135806	0.0443795	0.0301933	0.023787	0.0391702	0.00031894	0.050412	0.0155968	0.0223959	0.00470768	0.154819	0.00401919	0.00319358	0.000241889	0.00890582	0.019181	0.00647395	0.0333416	0.153549	0.00212018	0.0398952	0.0093669	0.124318	0.0207769	0.0129778	0.159205	0.0346666
Pampa del Indio	T. infestans	Postintervention Oct09	2.145	0.665	2	0.262559	0.255375	0.243546	0.173535	0.206386	0.113641	0.231405	0.172068	0.135268	0.14203	0.181807	0.207762	0.216153	0.230927	0.247619	0.444389	0.388824	0.273884	0.261448	0.244388	0.239704	0.255375	0.113167	0.233406	0.222331	0.209293	0.17009	0.291821	0.181383	0.178624	0.122003	0.167752	0.206386	0.169712	0.20586	0.288735	0.168724	0.251507	0.202053	0.316099	0.2162	0.207433	0.303086	0.255824
Pampa del Indio	T. infestans	Postintervention Apr10	1.387	0.205	3	0.166399	0.196914	0.2294	0.390622	0.424948	0.0803795	0.287262	0.384686	0.303039	0.306135	0.452597	0.459309	0.34712	0.294335	0.270055	0.224368	0.0356512	0.242776	0.177683	0.228699	0.239775	0.196914	0.078466	0.306762	0.306016	0.417395	0.37158	0.18672	0.452273	0.439433	0.108195	0.35463	0.424493	0.368491	0.461866	0.195291	0.36665	0.214862	0.423017	0.0797301	0.363297	0.397356	0.143956	0.182351
Pampa del Indio	T. infestans	Postintervention Oct10	1.752	0.112	2	0.221699	0.202256	0.148617	0.0259744	0.0904101	0.00385597	0.129218	0.0339555	0.144233	0.109757	0.036071	0.174523	0.080604	0.13377	0.229115	0.37274	0.158876	0.345842	0.228981	0.160718	0.135008	0.202256	0.00258685	0.181268	0.0924943	0.0972566	0.02717	0.407351	0.0254827	0.0298647	0.00219627	0.0410425	0.0869095	0.0355664	0.118747	0.397904	0.016171	0.197924	0.0517956	0.452155	0.0988723	0.0662316	0.45377	0.192689
Pampa del Indio	T. infestans	All sites, given dates	1.299	0.063	6	0.0033494	0.0154474	0.019574	0.470213	0.23641	0.054492	0.0782584	0.471611	0.343219	0.363326	0.343471	0.339088	0.10292	0.0929698	0.120187	0.187694	0.000211522	0.139969	0.0128757	0.0283112	0.0200302	0.0154474	0.0406584	0.163893	0.0561976	0.23572	0.495705	0.0893328	0.324239	0.308246	0.0404658	0.465308	0.234405	0.495364	0.320839	0.107665	0.487128	0.0319488	0.171394	0.000487955	0.154724	0.159795	0.0584105	0.0107252
Pampa del Indio	T. sordida	Preintervention Oct07	1.671	0.115	12	0.398086	0.353976	0.274897	0.0431709	0.147481	0.00338279	0.22643	0.0423793	0.169656	0.137176	0.0445367	0.229258	0.141824	0.22985	0.337517	0.334439	0.0680211	0.449441	0.39347	0.286523	0.247916	0.353976	0.001464	0.269871	0.145162	0.162671	0.0363535	0.476701	0.032533	0.0175258	0.000666762	0.0533788	0.144927	0.0436345	0.180314	0.487103	0.0138787	0.336049	0.0895963	0.249051	0.168874	0.116959	0.414597	0.349445
Pampa del Indio	T. sordida	Postintervention Apr08	1.508	0.141	10	0.23185	0.289042	0.352197	0.183845	0.383147	0.014935	0.447858	0.171477	0.236323	0.218855	0.215318	0.391377	0.454361	0.455126	0.400712	0.265303	0.017574	0.343649	0.253393	0.355439	0.37311	0.289042	0.00965102	0.45729	0.490496	0.39887	0.160756	0.269005	0.204206	0.172508	0.0107838	0.169976	0.382715	0.166886	0.375423	0.278901	0.129061	0.326594	0.351342	0.0661895	0.447554	0.390351	0.204447	0.265793
Pampa del Indio	T. sordida	Postintervention Oct08	1.316	0.095	9	0.012186	0.0307607	0.0417575	0.4915	0.27367	0.0519046	0.108566	0.487434	0.334226	0.350799	0.397235	0.364189	0.142609	0.11995	0.142757	0.19412	0.000434348	0.151987	0.0236275	0.0507083	0.0442249	0.0307607	0.0379625	0.174112	0.0830584	0.272111	0.46558	0.100327	0.388164	0.390517	0.0443773	0.433847	0.272719	0.459278	0.349998	0.112168	0.463773	0.0515537	0.225912	0.00156443	0.191678	0.206209	0.064518	0.0201867
Pampa del Indio	T. sordida	Postintervention Dec08	1.748	0.129	7	0.238054	0.216361	0.15963	0.0256801	0.0936355	0.00197303	0.137163	0.0268553	0.146787	0.113358	0.0278654	0.16391	0.0816472	0.141033	0.238431	0.371272	0.161044	0.352825	0.243088	0.170865	0.141404	0.216361	0.00100234	0.186151	0.0818982	0.103647	0.0221106	0.414815	0.0197191	0.0122162	0.00074257	0.0358156	0.0906378	0.027971	0.123855	0.406132	0.00887584	0.210833	0.0514677	0.444667	0.103322	0.0680113	0.461136	0.204634
Pampa del Indio	T. sordida	Postintervention May09	1.66	0.132	9	0.433727	0.388102	0.312885	0.0559425	0.167928	0.00416562	0.257812	0.0523042	0.174899	0.144074	0.0605887	0.229571	0.171934	0.259198	0.359014	0.33	0.0749888	0.464619	0.426411	0.321971	0.287545	0.388102	0.00206761	0.294092	0.183242	0.183544	0.0464402	0.46179	0.0488129	0.0328007	0.00164045	0.0647212	0.165985	0.0554934	0.196422	0.471863	0.0243022	0.36757	0.115493	0.247505	0.194273	0.143392	0.400241	0.388458
Pampa del Indio	T. sordida	Postintervention Oct09	1.626	0.122	10	0.481756	0.462052	0.380119	0.068301	0.201222	0.00467722	0.310441	0.0625458	0.186107	0.156272	0.0737275	0.256973	0.212955	0.31093	0.409832	0.31429	0.0465875	0.490749	0.495146	0.38761	0.352204	0.462052	0.00259678	0.340424	0.229654	0.217677	0.0577455	0.41347	0.0596404	0.0392033	0.00163985	0.0755681	0.199192	0.0656548	0.22663	0.424177	0.0295553	0.434438	0.142826	0.174088	0.233866	0.176156	0.346418	0.469355
Pampa del Indio	T. sordida	Postintervention Apr10	1.543	0.087	11	0.238445	0.321314	0.406082	0.112266	0.305625	0.00885732	0.478154	0.106707	0.216486	0.190871	0.12577	0.345221	0.35404	0.472162	0.450823	0.277306	0.00900921	0.379589	0.273106	0.409198	0.435247	0.321314	0.00464657	0.480854	0.40253	0.325014	0.0938875	0.296476	0.102006	0.0606319	0.00224558	0.121637	0.303835	0.106633	0.316853	0.311307	0.0468297	0.370361	0.242733	0.0408362	0.36373	0.290657	0.225614	0.286358
Pampa del Indio	T. sordida	Postintervention Oct10	1.449	0.106	8	0.100642	0.155991	0.204005	0.241705	0.482853	0.0197395	0.314799	0.228198	0.26153	0.24997	0.290046	0.464694	0.408178	0.326724	0.302636	0.240803	0.00413823	0.270604	0.126958	0.214699	0.219259	0.155991	0.011582	0.35219	0.326885	0.496358	0.212883	0.199605	0.27679	0.23415	0.0108343	0.221064	0.482746	0.218828	0.453877	0.21044	0.170079	0.198163	0.467716	0.0172062	0.43457	0.489325	0.138108	0.12607
Pampa del Indio	T. sordida	All sites, given dates	1.81	0.267	6	0.274689	0.254632	0.221075	0.0711695	0.137372	0.0124452	0.191284	0.0675504	0.136366	0.100315	0.0823209	0.163977	0.149555	0.190146	0.244692	0.405453	0.349376	0.323071	0.273271	0.223602	0.209584	0.254632	0.0108984	0.205641	0.161185	0.144413	0.0651728	0.369637	0.0796825	0.0746768	0.0148124	0.0668783	0.135919	0.0659551	0.146922	0.362111	0.0600718	0.246198	0.118748	0.445254	0.155002	0.132155	0.401364	0.254015
[truncated: 35 more columns]
